# Supplementary material for: T cell receptor–centric perspective to multimodal single-cell data analysis
Source: Sci Adv. 2024 Nov 29;10(48):eadr3196. doi: 10.1126/sciadv.adr3196 (PMC11606500; doi:10.1126/sciadv.adr3196)
Supplement: Supplementary file 2 — Data S1 [file sciadv.adr3196_data_s1.zip]

Archive with 1 entries (1 files):
- adr3196_data_s1.xlsx
