# Supplementary material for: T cell receptor–centric perspective to multimodal single-cell data analysis
Source: Sci Adv. 2024 Nov 29;10(48):eadr3196. doi: 10.1126/sciadv.adr3196 (PMC11606500; doi:10.1126/sciadv.adr3196)
Supplement: Supplementary file 2 — Data S1 [file sciadv.adr3196_data_s1.zip › adr3196_data_s1.xlsx]

## Sheet: S1_GEO-list
	Supplementary Table S1. Publicly available datasets to test STEGO (10x Genomics based data)
	GEO	Name	Species	Condition	STEGO.R compatible	# of individuals	# of samples	Cells included	Total functional TCR sequences	% of captured TCR sequenced	Study Goal	Sort	Program and packages	Annotation strategy	TCR-analysis (figures/tables)	scRNA-seq and scTCR figures and/or findings
	GSE139555	Peripheral clonal expansion of T lymphocytes associates with tumour infiltration and response to cancer immunotherapy	Homo sapiens	Anti-PD1 therapy	yes	13	32	194519	67700	0.35	Compare paired tumor and non-tumor adjacent tissue and blood in anti-PD1 treatment	CD3+ (PBMC) or CD45+ (Tumor)	Seurat in R	Cluster based. Markers not listed Markers not listed	Compared T cell expansion. Use dominant phenotype within expanded TCR	PBMCs were somewhat representative of tumor T cell. Therefore, could be used for monitoring and direct treatment.
	GSE144469	Colon Inflammation Induced by Cancer Immunotherapy	Homo sapiens	Melanoma and therapy	yes	22	22	75569	68760	0.91	Interrogating cellular and molecular mechanisms of colitis side effect of CTLA-4 or PD-1/PD-L1 therapy (melanoma)	CD3+ CD45+ from colon biopsies	Seurat in R	SingleR projection model Manual checking clusters on top ranked genes CD4 and CD8 based on normalized expression Markers not listed	No main scTCR figures	No overlap analysis
	GSE114724	Immune Phenotypes in the Breast Tumour Microenvironment	Homo sapiens	Breast Cancer	yes	3	5	28341	24039	0.85	Interrogating T cells from breast carcinoma tissue, LN and PBMC microenvironment	CD45+ DAPI−	Charlotte Python package	Manual checking clusters on top ranked genes. Markers not listed	No main scTCR figures	Overlayed TCR onto the cluster. Described multiple phenotypes of T cells within the samples.
	GSE145370	Immune suppressive landscape in a human oesophageal squamous cell carcinoma microenvironment	Homo sapiens	Oesophageal cancer	yes	7	14	108226	35449	0.33	Understanding the tumor microenvironment in ESCC	CD45+ CD235- from Tumor and adjacent tissues	Seurat in R Monocle in R (trajectory analysis)	Manual checking clusters on top ranked genes Markers listed (no MAIT, NKT, γδTCR included) Trajectory analysis used for monocytes not T cells. Exhausted listed in Sup. Data 3	Upset plots, bar graphs of % clonal	Overlayed clonal expansion on UMAP and compared within clusters. Distinct and overlapping T cells in both tumor and adjacent tissue.
	GSE148190	Single cell RNA and TCR sequencing of tumor-infiltrating lymphocytes from human melanoma	Homo sapiens	Skin cancer	yes	2	2	8794	4904	0.56	Understanding LAYN role in human melanoma	CD3+ CD8+ (melanoma tissue)	Seurat in R	Focused on LAYN expression only. No cell annotation	Single chain analysis of top 20 expanded clonotypes ±LAYN	Overlayed clonal expansion on UMAP and focused on LAYN being expressed in more expanded T cells
	GSE180268	Functional HPV-specific PD-1+ stem-like CD8 T cells in head and neck cancer	Homo sapiens	HPV and Head and Neck cancer	yes	6	19	53303	26844	0.5	Understanding HPV+ T cells in head and neck cancer (HNSCC)	tetramer-sorted HPV-specific PD-1+ CD8+ T cells	Seurat in R VISION in R Monocle3 in R (trajectory analysis)	FindMarkers within clusters used. Single marker and observed across the three clusters.	No main scTCR figures.	Overlayed clonal expansion on UMAP.
	GSE168859	Coupled Single Cell RNA Sequencing and TCR Profiling of T Cells in Large Granular Lymphocytosis to Infer Pathophysiology and Mechanism of Drug Action	Homo sapiens	LGL and Response to Drugs&	yes	20	32	558795	276796	0.5	T-cell large granular lymphocyte leukemia (T-LGLL)	CD3+	Seurat in R	Used raw data from GSE93777[45] and used gene sets to define cells. Markers not listed.	3D bar graphs, diversity calculation (Gini), length distributions, Clustering	Overlayed clonal expansion on UMAP. Limited phenotypic analysis on expanded clones.
	GSE185659	Human lung tissue resident memory T cells are re-programmed but not eradicated with systemic glucocorticoids after acute cellular rejection	Homo sapiens	Lung transplant rejection	yes	3	7	22397	8227	0.37	Understanding the effect of glucocorticoid therapy for treating Acute rejection in lung transplant patients	CD3+	Seurat in R	Some markers listed (e.g. Naïve: S1PR1 and SELL) or based on CD4 vs CD8 expression.	Dot plot frequency graph.	Overlayed clonal expansion on UMAP. Expression (volcano plot) of top 4 clonotypes vs the rest.
	GSE184703	Expansion of Human Papillomavirus-Specific T Cells in Periphery and Cervix in a Therapeutic Vaccine Recipient Whose Cervical High-Grade Squamous Intraepithelial Lesion Regressed	Homo sapiens	HPV and cervical cancer	yes	1	1	14946	10222	0.68	Understanding HPV-Specific T Cells	Peptide derived T cells and IFNγ+	Seurat in R Loupe V(D)J Browser	Single marker interrogation by cluster with UMAP and violin plots	Dot plot frequency graph. Single chain frequency	No overlap analysis
	GSE161192	CD4+ T cells contribute to neurodegeneration in Lewy Body dementia	Homo sapiens	LB dementia	yes	4	4	6438	5642	0.88	Understanding T cells in Lewy body dementia	No sort, From CSF	Seurat in R MAST in R topGO for gene ontology	Used Findmarker in clusters and MAST package (filter out low quality cells). Markers not listed	No main scTCR figures.	Overlayed clonal expansion on UMAP and single marker analysis of expanded clonotypes. Gene ontology analysis.
	GSE176201	Immune signatures underlying post-acute COVID-19 lung sequelae	Homo sapiens	COVID-19 lung tissue	yes	6	6	34781	23081	0.66	Understanding acute lung sequelae T cell signature from COVID-19	CD3+ from BAL and PBMC	Seurat in R	Used clusterProfiler and AddModuleScore based on three published datasets. Markers not listed	Suppl. figures bar graph (%)	Separate CD4+ and CD8+ analysis. Overlayed clonal expansion on UMAP (sup. Figure). Comparing expression of expanded (>5) clonotypes to non-expanded (≤5).
	GSE165499	Co-evolving JAK2V617F+ relapsed AML and donor T cells with PD-1 blockade after stem cell transplantation: an index case	Homo sapiens	Anti-PD-1 therapy in AML after transplantation	yes	1	6	32714	3081^	0.09	Demonstrating how single-cell technology can understand the relapses GVL	-	Seurat in R	FindMarkers within clusters used. Populations based on published articles. CITE-seq and scRNA-seq expression. Some markers in heatmap, but not listed in a table.	Dot plot frequency graph (two conditions).	Overlayed clonal expansion on UMAP.
	GSE168163	Single-cell profiling of T lymphocytes in deficiency of adenosine deaminase 2	Homo sapiens	DADA2 deficiency	Summarised TCR file	15	-	-	-	-	-	-	-	-	-	-
	GSE160173	Induction of T cell dysfunction and NK-like T cell differentiation in vitro and in patients after CAR T cell treatment [scTCR-seq]	Homo sapiens	CAR T cell treatment	scTCR-seq only	2	-	-	-	-	-	-	-	-	-	-
	GSE121637	Peripheral blood and tumour-infiltrating immune cells in renal clear cell carcinoma	Homo sapiens	Renal Cancer	scTCR-seq only	-	-	-	-	-	-	-	-	-	-	-
	GSE182536	Single-cell RNA-sequencing on human naïve and memory CD4+ T cells during Plasmodium falciparum infection	Homo sapiens	Malaria infection	scTCR-seq in Vlope format (incompatible format)	6	-	-	-	-	-	-	-	-	-	-
	GSE185058	The Single Cell Sequencing of Immune Cells in malignant pleural effusion	Homo sapiens	malignant pleural effusion	scRNA-seq only	5	-	-	-	-	-	-	-	-	-	-
	GSE181279	Single-cell RNA sequencing of peripheral blood reveals immune cell signatures in Alzheimer’s disease	Homo sapiens	Alzheimer’s	scRNA-seq only	5	-	-	-	-	-	-	-	-	-	-
	GSE184330	Single cell RNA sequencing and TCR repertoire analysis of MIS-C affected patients versus healthy controls and severe adult COVID-19	Homo sapiens	COVID-19 infection	Cannot separate cases in merged files	16	-	-	-	-	-	-	-	-	-	-
	GSE172158	Single-cell RNA-seq of T cells in B-ALL patients reveals an exhausted subset with remarkably heterogeneity	Homo sapiens	Leukemia (B-ALL)	Cannot separate cases in merged files	4	-	-	-	-	-	-	-	-	-	-
	GSE179994	Temporal single cell tracing reveals clonal revival and expansion of precursor exhausted T cells during anti-PD-1 therapy in lung cancer	Homo sapiens	anti-PD-1 therapy in lung cancer	Cannot process due to rds.gz format (incompatible format)	38	-	-	-	-	-	-	-	-	-	-
	GSE178991	10X genomics single cell GEX and VDJ 5’ sequencing of PBMC from Type 1 Diabetes patients treated with Treg therapy alone or plus low dose IL-2	Homo sapiens	Type 1 Diabetes	Cannot process due to .h5ad format (incompatible format)	28	-	-	-	-	-	-	-	-	-	-

## Sheet: S2_ACR
	Supplementary Table S2. Clones either more prevalent in treatment or acute cellular rejection (ACR)
		Treatment>ACR (ratio)	ACR>Treatment (ratio)
	P1	· TRAV12-3.TRAJ22_CAMTPSGSARQLTF & TRBV20-1.TRBJ2-1_CSARSAGRLSYNEQFF (16.7x)	· TRAV8-1.TRAJ48_CAVNFGNEKLTF & TRBV5-4.TRBJ1-1_CASSRGGAQAFF (1.5x)
		· TRAV36/DV7.TRAJ37_CAVGNTGKLIF & TRBV7-8.TRBJ2-1_CASSLNEQFF (15.4x)
		· TRAV12-3.TRAJ49_CAMTYTGNQFYF & TRBV7-3.TRBJ2-2_CASSLMSVNTGELFF (6.8x)
		· TRAV20.TRAJ20_CAVQADDYKLSF & TRBV28.TRBJ1-2_CASSSTRADRTYGYTF (5.6x)
		· TRAV8-1.TRAJ31_CAVNAYNNARLMF & TRBV5-4.TRBJ2-5_CASSPKDGETQYF (5.6x)
		· TRAV5.TRAJ42_CAESPNYGGSQGNLIF & TRBV28.TRBJ2-7_CASSFVSGINYEQYF (2.7x)
		· TRAV19.TRAJ7_CALSEAQGNNRLAF & TRBV13.TRBJ2-3_CASSSWRAGGSYDTQYF (2.6x)
		· TRAV8-2.TRAJ37_CVVSDLAGKLIF & TRBV28.TRBJ1-5_CASSLSTDLSNQPQHF (2.1x)
	P3	· TRAV29/DV5.TRAJ17_CAASDKAAGNKLTF & TRBV7-9.TRBJ2-2_CASSPGLAPNTGELFF (2.1x)	· TRAV35.TRAJ13_CSPMNSGGYQKVTF & TRBV19.TRBJ2-1_CASKQTERSSYNEQFF (12.1x)
		· TRAV8-4.TRAJ22_CAVSDRGSARQLTF & TRBV3-1.TRBJ1-1_CASSQTGGGTEAFF (1.2x)	· TRAV29/DV5.TRAJ31_CAASEGNARLMF & TRBV15.TRBJ2-2_CATSRLIGLGQGIPGELFF (5.1x)
		· TRAV8-4.TRAJ30_CAVSGSGDDKIIF & TRBV5-4.TRBJ2-1_CASRPGGGENDEQFF (15.2x)	· TRAV13-1.TRAJ44_CAASTGTASKLTF & TRBV28.TRBJ2-1_CASSLRRSEQFF (6.6x)
		· TRAV26-1.TRAJ57_CIVRVGLGAGSEKLVF & TRBV19.TRBJ2-5_CASRSLAVRGETQYF (2x)
	P8	· TRAV8-4.TRAJ10_CAVSDGAGGGNKLTF & TRBV7-9.TRBJ2-1_CASSTGGTYNEQFF (3.8x)	· TRAV8-3.TRAJ17_CAVGASKAAGNKLTF & TRBV6-5.TRBJ1-5_CASRRTGRNQPQHF (24.9x)
		· TRAV8-4.TRAJ30_CAVSPLGDDKIIF & TRBV7-6.TRBJ2-5_CASTQQGIKRETQYF (65.4x)	· TRAV36/DV7.TRAJ53_CAVPEREGSNYKLTF & TRBV30.TRBJ1-5_CAWSVELGGSNQPQHF (3.9x)
		· TRAV13-1.TRAJ22_CSNSQETIFSSGSARQLTF & TRBV12-4.TRBJ2-2_CASSLWTGASNTGELFF (7.1x)	· TRAV38-2/DV8.TRAJ49_CAYRSALTGNQFYF & TRBV28.TRBJ2-7_CASTPPRGKQYF (2.5x)
		· TRAV13-2.TRAJ39_CAEKNAGNMLTF & TRBV6-1.TRBJ1-4_CASTGATNEKLFF (2.1x)	· TRAV38-2/DV8.TRAJ49_CAYRSALTGNQFYF & TRBV10-1.TRBJ1-5_CASNDRSSNQPQHF (2.6x)
		· TRAV21.TRAJ5_CAVGGMDTGRRALTF & TRBV29-1.TRBJ1-2_CSVEGQGFGYTF (1.9x)	· TRAV8-3.TRAJ17_CAVGESKAAGNKLTF & TRBV6-5.TRBJ1-5_CASRPTGRNQPQHF (5.9x)
		· TRAV13-1.TRAJ22_CAASDIEGSARQLTF & TRBV6-6.TRBJ2-3_CASNPGGSFTDTQYF (7.7x)	· TRAV39.TRAJ44_CAVGLGTASKLTF & TRBV3-1.TRBJ2-7_CASSMLKEQYF (2.5x)
		· TRAV12-2.TRAJ6_CAVSEQASGGSYIPTF & TRBV18.TRBJ1-3_CASSPPGLNSGNTIYF (3.3x)	· TRAV38-2/DV8.TRAJ53_CAYRSRGTRNSGGSNYKLTF & TRBV6-2.TRBJ1-5_CASSYFGGIYSNQPQHF (6.2x)
		· TRAV13-1.TRAJ22_CAASDIEGSARQLTF & TRBV6-2.TRBJ1-1_CHEAFF (5.8x)
		· TRAV13-2.TRAJ16_CRESKSDGQKLLF & TRBV7-9.TRBJ2-1_CASSTGGTYNEQFF (7.7x)
		· TRAV8-6.TRAJ4_CAVSERGYNKLIF & TRBV6-5.TRBJ1-1_CASSYSSSGTGHLGTEAFF (11.5x)

## Sheet: S3_IMW-Atlas
	Supplementary Table S3. TCR’s from the T-cell Atlas predicted to be epitope specific with IMW-DETECT
	clone_id	barcode	v_call	j_call	chain	junction_aa	is_cell	Epitope	Score	Reference TCRs	Antigen	Species
	clone057514	CTGAAACAGGCAGTCA-1_2_2_2_1_2_2_1	TRAV27	TRAJ42	TRA	CAGAGSQGNLIF	1	GILGLVFTL	0.580217	[('CAGAGSQGNLIF', '10.1073/pnas.1603106113'), ('CAGAGSQGNLIF', '10.1073/pnas.1603106113'), ('CAGDGSQGNLIF', '10.1016/j.celrep.2017.03.072'), ('CAGDGSQGNLIF', '10.1038/nature22976'), ('CAGDGSQGNLIF', '10.1038/nsmb.3383'), ('CAGDGSQGNLIF', '10.1128/JVI.03020-14'), ('CAGEGSQGNLIF', '10.1016/j.celrep.2017.03.072'), ('CAGSGSQGNLIF', '10.1016/j.celrep.2017.03.072'), ('CAGSGSQGNLIF', '10.1126/sciadv.abf…	Matrix protein 1 (M)	Influenza A virus
	clone057514	CTGAAACAGGCAGTCA-1_2_2_2_1_2_2_1	TRBV19	TRBJ2-7	TRB	CASSSRSSYEQYF	1	GILGLVFTL	0.580217	[('CASSIRSSYEQYF', '10.1073/pnas.1603106113'), ('CASSMRSSYEQYF', '10.1016/j.celrep.2017.03.072'), ('CASSMRSSYEQYF', '10.1016/j.celrep.2023.113250'), ('CASSMRSSYEQYF', '10.1038/nature22383'), ('CASSMRSSYEQYF', '10.1038/nature22976'), ('CASSMRSSYEQYF', '10.1038/s41590-021-01073-2'), ('CASSMRSSYEQYF', '10.1126/sciadv.abf5835'), ('CASSMRSSYEQYF', '10.1126/sciimmunol.abk3070'), ('CASSMRSSYEQYF', '10.1…	Matrix protein 1 (M)	Influenza A virus
	clone335710	TAGACCACATTATCTC-1_2_2_1_2_2_1	TRAV27	TRAJ42	TRA	CAGAGSQGNLIF	1	GILGLVFTL	0.580217	[('CAGAGSQGNLIF', '10.1073/pnas.1603106113'), ('CAGAGSQGNLIF', '10.1073/pnas.1603106113'), ('CAGDGSQGNLIF', '10.1016/j.celrep.2017.03.072'), ('CAGDGSQGNLIF', '10.1038/nature22976'), ('CAGDGSQGNLIF', '10.1038/nsmb.3383'), ('CAGDGSQGNLIF', '10.1128/JVI.03020-14'), ('CAGEGSQGNLIF', '10.1016/j.celrep.2017.03.072'), ('CAGSGSQGNLIF', '10.1016/j.celrep.2017.03.072'), ('CAGSGSQGNLIF', '10.1126/sciadv.abf…	Matrix protein 1 (M)	Influenza A virus
	clone335710	TAGACCACATTATCTC-1_2_2_1_2_2_1	TRBV19	TRBJ2-7	TRB	CASSSRSSYEQYF	1	GILGLVFTL	0.580217	[('CASSIRSSYEQYF', '10.1073/pnas.1603106113'), ('CASSMRSSYEQYF', '10.1016/j.celrep.2017.03.072'), ('CASSMRSSYEQYF', '10.1016/j.celrep.2023.113250'), ('CASSMRSSYEQYF', '10.1038/nature22383'), ('CASSMRSSYEQYF', '10.1038/nature22976'), ('CASSMRSSYEQYF', '10.1038/s41590-021-01073-2'), ('CASSMRSSYEQYF', '10.1126/sciadv.abf5835'), ('CASSMRSSYEQYF', '10.1126/sciimmunol.abk3070'), ('CASSMRSSYEQYF', '10.1…	Matrix protein 1 (M)	Influenza A virus
	clone428641	AGCAGCCAGGGCTCTC-1_2_2_1_2_2_1	TRAV27	TRAJ42	TRA	CAGAGSQGNLIF	1	GILGLVFTL	0.580217	[('CAGAGSQGNLIF', '10.1073/pnas.1603106113'), ('CAGAGSQGNLIF', '10.1073/pnas.1603106113'), ('CAGDGSQGNLIF', '10.1016/j.celrep.2017.03.072'), ('CAGDGSQGNLIF', '10.1038/nature22976'), ('CAGDGSQGNLIF', '10.1038/nsmb.3383'), ('CAGDGSQGNLIF', '10.1128/JVI.03020-14'), ('CAGEGSQGNLIF', '10.1016/j.celrep.2017.03.072'), ('CAGSGSQGNLIF', '10.1016/j.celrep.2017.03.072'), ('CAGSGSQGNLIF', '10.1126/sciadv.abf…	Matrix protein 1 (M)	Influenza A virus
	clone428641	AGCAGCCAGGGCTCTC-1_2_2_1_2_2_1	TRBV19	TRBJ2-7	TRB	CASSSRSSYEQYF	1	GILGLVFTL	0.580217	[('CASSIRSSYEQYF', '10.1073/pnas.1603106113'), ('CASSMRSSYEQYF', '10.1016/j.celrep.2017.03.072'), ('CASSMRSSYEQYF', '10.1016/j.celrep.2023.113250'), ('CASSMRSSYEQYF', '10.1038/nature22383'), ('CASSMRSSYEQYF', '10.1038/nature22976'), ('CASSMRSSYEQYF', '10.1038/s41590-021-01073-2'), ('CASSMRSSYEQYF', '10.1126/sciadv.abf5835'), ('CASSMRSSYEQYF', '10.1126/sciimmunol.abk3070'), ('CASSMRSSYEQYF', '10.1…	Matrix protein 1 (M)	Influenza A virus
	clone051873	TAAGCGTTCGTCTGAA-1_2_1_1_1_2_1	TRAV16	TRAJ36	TRA	CALGWANNLFF	1	NLVPMVATV	0.506485	[('CALGWANNLFF', '10.1016/j.celrep.2017.03.072'), ('CALGWANNLFF', '10.1111/cei.12770')]	Tegument protein 66 (pp66),Phosphoprotein 65 (pp65)	Human betaherpesvirus 5
	clone051873	TAAGCGTTCGTCTGAA-1_2_1_1_1_2_1	TRBV27	TRBJ2-2	TRB	CASSPGTGHTGELFF	1	NLVPMVATV	0.506485	[('CASSFGTGHTGELFF', '10.4049/jimmunol.181.11.7853'), ('CASSPGTGHTGELFF', '10.1111/cei.12770'), ('CASSPGTGHTGELFF', '10.4049/jimmunol.181.11.7853'), ('CASSSGTGHTGELFF', '10.1016/j.celrep.2017.03.072')]	Tegument protein 66 (pp66),Phosphoprotein 65 (pp65)	Human betaherpesvirus 5
	clone082770	GGCAATTTCTCTTGAT-1_2_1_1_1_2_1	TRAV16	TRAJ36	TRA	CALGWANNLFF	1	NLVPMVATV	0.506485	[('CALGWANNLFF', '10.1016/j.celrep.2017.03.072'), ('CALGWANNLFF', '10.1111/cei.12770')]	Tegument protein 66 (pp66),Phosphoprotein 65 (pp65)	Human betaherpesvirus 5
	clone082770	GGCAATTTCTCTTGAT-1_2_1_1_1_2_1	TRBV27	TRBJ2-2	TRB	CASSPGTGHTGELFF	1	NLVPMVATV	0.506485	[('CASSFGTGHTGELFF', '10.4049/jimmunol.181.11.7853'), ('CASSPGTGHTGELFF', '10.1111/cei.12770'), ('CASSPGTGHTGELFF', '10.4049/jimmunol.181.11.7853'), ('CASSSGTGHTGELFF', '10.1016/j.celrep.2017.03.072')]	Tegument protein 66 (pp66),Phosphoprotein 65 (pp65)	Human betaherpesvirus 5
	clone176342	TTTACTGTCATGTCTT-1_2_1_1_1_2_1	TRAV16	TRAJ36	TRA	CALGWANNLFF	1	NLVPMVATV	0.506485	[('CALGWANNLFF', '10.1016/j.celrep.2017.03.072'), ('CALGWANNLFF', '10.1111/cei.12770')]	Tegument protein 66 (pp66),Phosphoprotein 65 (pp65)	Human betaherpesvirus 5
	clone176342	TTTACTGTCATGTCTT-1_2_1_1_1_2_1	TRBV27	TRBJ2-2	TRB	CASSPGTGHTGELFF	1	NLVPMVATV	0.506485	[('CASSFGTGHTGELFF', '10.4049/jimmunol.181.11.7853'), ('CASSPGTGHTGELFF', '10.1111/cei.12770'), ('CASSPGTGHTGELFF', '10.4049/jimmunol.181.11.7853'), ('CASSSGTGHTGELFF', '10.1016/j.celrep.2017.03.072')]	Tegument protein 66 (pp66),Phosphoprotein 65 (pp65)	Human betaherpesvirus 5
	clone206818	GCATGATTCACAACGT-1_2_1_1_1_2_1	TRAV16	TRAJ36	TRA	CALGWANNLFF	1	NLVPMVATV	0.506485	[('CALGWANNLFF', '10.1016/j.celrep.2017.03.072'), ('CALGWANNLFF', '10.1111/cei.12770')]	Tegument protein 66 (pp66),Phosphoprotein 65 (pp65)	Human betaherpesvirus 5
	clone206818	GCATGATTCACAACGT-1_2_1_1_1_2_1	TRBV27	TRBJ2-2	TRB	CASSPGTGHTGELFF	1	NLVPMVATV	0.506485	[('CASSFGTGHTGELFF', '10.4049/jimmunol.181.11.7853'), ('CASSPGTGHTGELFF', '10.1111/cei.12770'), ('CASSPGTGHTGELFF', '10.4049/jimmunol.181.11.7853'), ('CASSSGTGHTGELFF', '10.1016/j.celrep.2017.03.072')]	Tegument protein 66 (pp66),Phosphoprotein 65 (pp65)	Human betaherpesvirus 5
	clone237983	GTACTCCAGTTAGCGG-1_2_1_1_1_2_1	TRAV16	TRAJ36	TRA	CALGWANNLFF	1	NLVPMVATV	0.506485	[('CALGWANNLFF', '10.1016/j.celrep.2017.03.072'), ('CALGWANNLFF', '10.1111/cei.12770')]	Tegument protein 66 (pp66),Phosphoprotein 65 (pp65)	Human betaherpesvirus 5
	clone237983	GTACTCCAGTTAGCGG-1_2_1_1_1_2_1	TRBV27	TRBJ2-2	TRB	CASSPGTGHTGELFF	1	NLVPMVATV	0.506485	[('CASSFGTGHTGELFF', '10.4049/jimmunol.181.11.7853'), ('CASSPGTGHTGELFF', '10.1111/cei.12770'), ('CASSPGTGHTGELFF', '10.4049/jimmunol.181.11.7853'), ('CASSSGTGHTGELFF', '10.1016/j.celrep.2017.03.072')]	Tegument protein 66 (pp66),Phosphoprotein 65 (pp65)	Human betaherpesvirus 5
	clone268516	CCTTACGGTCAACTGT-1_2_1_1_1_2_1	TRAV16	TRAJ36	TRA	CALGWANNLFF	1	NLVPMVATV	0.506485	[('CALGWANNLFF', '10.1016/j.celrep.2017.03.072'), ('CALGWANNLFF', '10.1111/cei.12770')]	Tegument protein 66 (pp66),Phosphoprotein 65 (pp65)	Human betaherpesvirus 5
	clone268516	CCTTACGGTCAACTGT-1_2_1_1_1_2_1	TRBV27	TRBJ2-2	TRB	CASSPGTGHTGELFF	1	NLVPMVATV	0.506485	[('CASSFGTGHTGELFF', '10.4049/jimmunol.181.11.7853'), ('CASSPGTGHTGELFF', '10.1111/cei.12770'), ('CASSPGTGHTGELFF', '10.4049/jimmunol.181.11.7853'), ('CASSSGTGHTGELFF', '10.1016/j.celrep.2017.03.072')]	Tegument protein 66 (pp66),Phosphoprotein 65 (pp65)	Human betaherpesvirus 5
	clone268809	GATGAAATCTAACTTC-1_2_1_1_1_2_1	TRAV16	TRAJ36	TRA	CALGWANNLFF	1	NLVPMVATV	0.506485	[('CALGWANNLFF', '10.1016/j.celrep.2017.03.072'), ('CALGWANNLFF', '10.1111/cei.12770')]	Tegument protein 66 (pp66),Phosphoprotein 65 (pp65)	Human betaherpesvirus 5
	clone268809	GATGAAATCTAACTTC-1_2_1_1_1_2_1	TRBV27	TRBJ2-2	TRB	CASSPGTGHTGELFF	1	NLVPMVATV	0.506485	[('CASSFGTGHTGELFF', '10.4049/jimmunol.181.11.7853'), ('CASSPGTGHTGELFF', '10.1111/cei.12770'), ('CASSPGTGHTGELFF', '10.4049/jimmunol.181.11.7853'), ('CASSSGTGHTGELFF', '10.1016/j.celrep.2017.03.072')]	Tegument protein 66 (pp66),Phosphoprotein 65 (pp65)	Human betaherpesvirus 5
	clone361311	CCATGTCGTGGTACAG-1_2_1_1_1_2_1	TRAV16	TRAJ36	TRA	CALGWANNLFF	1	NLVPMVATV	0.506485	[('CALGWANNLFF', '10.1016/j.celrep.2017.03.072'), ('CALGWANNLFF', '10.1111/cei.12770')]	Tegument protein 66 (pp66),Phosphoprotein 65 (pp65)	Human betaherpesvirus 5
	clone361311	CCATGTCGTGGTACAG-1_2_1_1_1_2_1	TRBV27	TRBJ2-2	TRB	CASSPGTGHTGELFF	1	NLVPMVATV	0.506485	[('CASSFGTGHTGELFF', '10.4049/jimmunol.181.11.7853'), ('CASSPGTGHTGELFF', '10.1111/cei.12770'), ('CASSPGTGHTGELFF', '10.4049/jimmunol.181.11.7853'), ('CASSSGTGHTGELFF', '10.1016/j.celrep.2017.03.072')]	Tegument protein 66 (pp66),Phosphoprotein 65 (pp65)	Human betaherpesvirus 5
	clone362506	ACTTGTTCATCGATGT-1_1_2_1_1_2_1	TRAV16	TRAJ36	TRA	CALGWANNLFF	1	NLVPMVATV	0.506485	[('CALGWANNLFF', '10.1016/j.celrep.2017.03.072'), ('CALGWANNLFF', '10.1111/cei.12770')]	Tegument protein 66 (pp66),Phosphoprotein 65 (pp65)	Human betaherpesvirus 5
	clone362506	ACTTGTTCATCGATGT-1_1_2_1_1_2_1	TRBV27	TRBJ2-2	TRB	CASSPGTGHTGELFF	1	NLVPMVATV	0.506485	[('CASSFGTGHTGELFF', '10.4049/jimmunol.181.11.7853'), ('CASSPGTGHTGELFF', '10.1111/cei.12770'), ('CASSPGTGHTGELFF', '10.4049/jimmunol.181.11.7853'), ('CASSSGTGHTGELFF', '10.1016/j.celrep.2017.03.072')]	Tegument protein 66 (pp66),Phosphoprotein 65 (pp65)	Human betaherpesvirus 5
	clone424218	TTCGGTCTCACAACGT-1_2_1_1_1_2_1	TRAV16	TRAJ36	TRA	CALGWANNLFF	1	NLVPMVATV	0.506485	[('CALGWANNLFF', '10.1016/j.celrep.2017.03.072'), ('CALGWANNLFF', '10.1111/cei.12770')]	Tegument protein 66 (pp66),Phosphoprotein 65 (pp65)	Human betaherpesvirus 5
	clone424218	TTCGGTCTCACAACGT-1_2_1_1_1_2_1	TRBV27	TRBJ2-2	TRB	CASSPGTGHTGELFF	1	NLVPMVATV	0.506485	[('CASSFGTGHTGELFF', '10.4049/jimmunol.181.11.7853'), ('CASSPGTGHTGELFF', '10.1111/cei.12770'), ('CASSPGTGHTGELFF', '10.4049/jimmunol.181.11.7853'), ('CASSSGTGHTGELFF', '10.1016/j.celrep.2017.03.072')]	Tegument protein 66 (pp66),Phosphoprotein 65 (pp65)	Human betaherpesvirus 5
	clone484583	GTGCGGTTCCGAATGT-1_2_1_1_1_2_1	TRAV16	TRAJ36	TRA	CALGWANNLFF	1	NLVPMVATV	0.506485	[('CALGWANNLFF', '10.1016/j.celrep.2017.03.072'), ('CALGWANNLFF', '10.1111/cei.12770')]	Tegument protein 66 (pp66),Phosphoprotein 65 (pp65)	Human betaherpesvirus 5
	clone484583	GTGCGGTTCCGAATGT-1_2_1_1_1_2_1	TRBV27	TRBJ2-2	TRB	CASSPGTGHTGELFF	1	NLVPMVATV	0.506485	[('CASSFGTGHTGELFF', '10.4049/jimmunol.181.11.7853'), ('CASSPGTGHTGELFF', '10.1111/cei.12770'), ('CASSPGTGHTGELFF', '10.4049/jimmunol.181.11.7853'), ('CASSSGTGHTGELFF', '10.1016/j.celrep.2017.03.072')]	Tegument protein 66 (pp66),Phosphoprotein 65 (pp65)	Human betaherpesvirus 5
	clone044385	GCAATCAAGTTGAGTA-1_1_2_1_1_1_2_1	TRAV21	TRAJ57	TRA	CAVRPQGGSEKLVF	1	YPSVWRSSL	0.495224	[('CAVRPQGGSEKLVF', '10.1101/2023.05.10.540189'), ('CAVRPQGGSEKLVF', '10.1101/2023.05.10.540189'), ('CAVRPQGGSEKLVF', '10.1101/2023.05.10.540189'), ('CAVRPQGGSEKLVF', '10.1101/2023.05.10.540189'), ('CAVRPQGGSEKLVF', '10.1101/2023.05.10.540189'), ('CAVRPQGGSEKLVF', '10.1101/2023.05.10.540189'), ('CAVRPQGGSEKLVF', '10.1101/2023.05.10.540189'), ('CAVRPQGGSEKLVF', '10.1101/2023.05.10.540189'), ('CAVR…	Ring finger protein 43 (RNF43)	Homo sapiens
	clone044385	GCAATCAAGTTGAGTA-1_1_2_1_1_1_2_1	TRBV7-6	TRBJ2-1	TRB	CASSSGVGPSYNEQFF	1	YPSVWRSSL	0.495224	[]	Ring finger protein 43 (RNF43)	Homo sapiens
	clone123992	TTCGGTCAGTGACATA-1_2_2	TRAV21	TRAJ57	TRA	CAVRPQGGSEKLVF	1	YPSVWRSSL	0.495224	[('CAVRPQGGSEKLVF', '10.1101/2023.05.10.540189'), ('CAVRPQGGSEKLVF', '10.1101/2023.05.10.540189'), ('CAVRPQGGSEKLVF', '10.1101/2023.05.10.540189'), ('CAVRPQGGSEKLVF', '10.1101/2023.05.10.540189'), ('CAVRPQGGSEKLVF', '10.1101/2023.05.10.540189'), ('CAVRPQGGSEKLVF', '10.1101/2023.05.10.540189'), ('CAVRPQGGSEKLVF', '10.1101/2023.05.10.540189'), ('CAVRPQGGSEKLVF', '10.1101/2023.05.10.540189'), ('CAVR…	Ring finger protein 43 (RNF43)	Homo sapiens
	clone123992	TTCGGTCAGTGACATA-1_2_2	TRBV5-6	TRBJ2-3	TRB	CASSLGWGAFSTDTQYF	1	YPSVWRSSL	0.495224	[]	Ring finger protein 43 (RNF43)	Homo sapiens
	clone309023	GCGCCAAGTGACGCCT-1_1_2_1_2	TRAV21	TRAJ57	TRA	CAVRPQGGSEKLVF	1	YPSVWRSSL	0.495224	[('CAVRPQGGSEKLVF', '10.1101/2023.05.10.540189'), ('CAVRPQGGSEKLVF', '10.1101/2023.05.10.540189'), ('CAVRPQGGSEKLVF', '10.1101/2023.05.10.540189'), ('CAVRPQGGSEKLVF', '10.1101/2023.05.10.540189'), ('CAVRPQGGSEKLVF', '10.1101/2023.05.10.540189'), ('CAVRPQGGSEKLVF', '10.1101/2023.05.10.540189'), ('CAVRPQGGSEKLVF', '10.1101/2023.05.10.540189'), ('CAVRPQGGSEKLVF', '10.1101/2023.05.10.540189'), ('CAVR…	Ring finger protein 43 (RNF43)	Homo sapiens
	clone309023	GCGCCAAGTGACGCCT-1_1_2_1_2	TRBV20-1	TRBJ2-5	TRB	CSATRGRKGETQYF	1	YPSVWRSSL	0.495224	[]	Ring finger protein 43 (RNF43)	Homo sapiens
	clone362496	ACTGCTCTCATGTCTT-1_1_2_1_1_2_1	TRAV21	TRAJ57	TRA	CAVRPQGGSEKLVF	1	YPSVWRSSL	0.495224	[('CAVRPQGGSEKLVF', '10.1101/2023.05.10.540189'), ('CAVRPQGGSEKLVF', '10.1101/2023.05.10.540189'), ('CAVRPQGGSEKLVF', '10.1101/2023.05.10.540189'), ('CAVRPQGGSEKLVF', '10.1101/2023.05.10.540189'), ('CAVRPQGGSEKLVF', '10.1101/2023.05.10.540189'), ('CAVRPQGGSEKLVF', '10.1101/2023.05.10.540189'), ('CAVRPQGGSEKLVF', '10.1101/2023.05.10.540189'), ('CAVRPQGGSEKLVF', '10.1101/2023.05.10.540189'), ('CAVR…	Ring finger protein 43 (RNF43)	Homo sapiens
	clone362496	ACTGCTCTCATGTCTT-1_1_2_1_1_2_1	TRBV11-2	TRBJ1-1	TRB	CASSLVVGNTEAFF	1	YPSVWRSSL	0.495224	[]	Ring finger protein 43 (RNF43)	Homo sapiens
	clone364972	TTCCCAGTCGTCTGAA-1_1_2_1_1_2_1	TRAV21	TRAJ57	TRA	CAVRPQGGSEKLVF	1	YPSVWRSSL	0.495224	[('CAVRPQGGSEKLVF', '10.1101/2023.05.10.540189'), ('CAVRPQGGSEKLVF', '10.1101/2023.05.10.540189'), ('CAVRPQGGSEKLVF', '10.1101/2023.05.10.540189'), ('CAVRPQGGSEKLVF', '10.1101/2023.05.10.540189'), ('CAVRPQGGSEKLVF', '10.1101/2023.05.10.540189'), ('CAVRPQGGSEKLVF', '10.1101/2023.05.10.540189'), ('CAVRPQGGSEKLVF', '10.1101/2023.05.10.540189'), ('CAVRPQGGSEKLVF', '10.1101/2023.05.10.540189'), ('CAVR…	Ring finger protein 43 (RNF43)	Homo sapiens
	clone364972	TTCCCAGTCGTCTGAA-1_1_2_1_1_2_1	TRBV20-1	TRBJ2-4	TRB	CSATEGNIQYF	1	YPSVWRSSL	0.495224	[]	Ring finger protein 43 (RNF43)	Homo sapiens
	clone198657	ACGAGCCCACCGAAAG-1_2_1_1_1_1_2_1	TRAV13-1	TRAJ15	TRA	CAARGTALIF	1	ELAGIGILTV	0.481086	[('CAARGTALIF', '10.1038/s41590-021-01073-2'), ('CAARGTALIF', '10.1038/s41590-021-01073-2')]	Melanoma antigen recognized by T-cells 1 (MART1),Melanoma antigen recognized by T-cells 1-mutant (MART1-mutant)	Homo sapiens,Synthetic
	clone198657	ACGAGCCCACCGAAAG-1_2_1_1_1_1_2_1	TRBV6-5	TRBJ1-1	TRB	CASSYSGTEAFF	1	ELAGIGILTV	0.481086	[('CASSYSGTEFF', '10.1038/s41590-021-01073-2'), ('CASSYSGTEFF', '10.1038/s41590-021-01073-2'), ('CASSYSGTEFF', '10.1038/s41590-021-01073-2')]	Melanoma antigen recognized by T-cells 1 (MART1),Melanoma antigen recognized by T-cells 1-mutant (MART1-mutant)	Homo sapiens,Synthetic
	clone322563	AGCGGTCCACAAGTAA-1_2_1_1_1_1_2_1	TRAV13-1	TRAJ15	TRA	CAARGTALIF	1	ELAGIGILTV	0.477014	[('CAARGTALIF', '10.1038/s41590-021-01073-2'), ('CAARGTALIF', '10.1038/s41590-021-01073-2')]	Melanoma antigen recognized by T-cells 1 (MART1),Melanoma antigen recognized by T-cells 1-mutant (MART1-mutant)	Homo sapiens,Synthetic
	clone322563	AGCGGTCCACAAGTAA-1_2_1_1_1_1_2_1	TRBV28	TRBJ1-5	TRB	CASSFGGNYQPQHF	1	ELAGIGILTV	0.477014	[('CASSFGGLGQPQHF', '10.1038/s41590-021-01073-2'), ('CASSFGGLGQPQHF', '10.1038/s41590-021-01073-2'), ('CASSFGGLGQPQHF', '10.1038/s41590-021-01073-2'), ('CASSFGGLGQPQHF', '10.4049/jimmunol.0901460'), ('CASSFGGMGQPQHF', '10.4049/jimmunol.0901460')]	Melanoma antigen recognized by T-cells 1 (MART1),Melanoma antigen recognized by T-cells 1-mutant (MART1-mutant)	Homo sapiens,Synthetic
	clone214002	TCTATTGCACAGTCGC-1_2_2_2_2_2_1	TRAV12-1	TRAJ12	TRA	CVVNGMDSSYKLIF	1	GLCTLVAML	0.460734	[('CVVNGEDSSYKLIF', '10.1038/s41590-021-01073-2'), ('CVVNGEDSSYKLIF', '10.1371/journal.ppat.1008122'), ('CVVNGGDSSYKLIF', '10.1006/viro.2002.1743'), ('CVVNGGDSSYKLIF', '10.1038/s41590-021-01073-2'), ('CVVNGGDSSYKLIF', '10.1126/sciadv.abf5835'), ('CVVNGGDSSYKLIF', '10.1126/sciimmunol.abk3070'), ('CVVNGKDSSYKLIF', '10.1006/viro.2002.1743'), ('CVVNGKDSSYKLIF', '10.1038/s41590-021-01073-2'), ('CVVNGK…	mRNA export factor ICP27 homolog (BMLF1),Replication and transcription activator (BRLF1)	Human gammaherpesvirus 4
	clone214002	TCTATTGCACAGTCGC-1_2_2_2_2_2_1	TRBV2	TRBJ2-2	TRB	CASSEGRVAPGELFF	1	GLCTLVAML	0.460734	[('CASSEGRVAPGELFF', '10.4049/jimmunol.181.11.7853'), ('CASSEGRVLPGELFF', '10.1126/sciimmunol.abk3070'), ('CASSEGRVLPGELFF', '10.4049/jimmunol.181.11.7853'), ('CASSEGRVSPGELFF', '10.4049/jimmunol.181.11.7853'), ('CASSGGRVAPGELFF', '10.1126/sciimmunol.abk3070'), ('CASSTGRVAPGELFF', '10.1016/j.jim.2014.01.013')]	mRNA export factor ICP27 homolog (BMLF1),Replication and transcription activator (BRLF1)	Human gammaherpesvirus 4
	clone050882	TACGGTATCATGCATG-1_1_1_1_1_2_1	TRAV12-1	TRAJ34	TRA	CVVRTDKLIF	1	VLEETSVML	0.459019	[('CVVRTDKLIF', '10.1038/s41587-020-0438-y')]	Trans-activating transcriptional regulatory protein (IE1)	Human betaherpesvirus 5
	clone050882	TACGGTATCATGCATG-1_1_1_1_1_2_1	TRBV5-1	TRBJ1-3	TRB	CASSWDSQSSGNTIYF	1	VLEETSVML	0.459019	[('CASSGDSLSSGNTIYF', '10.3389/fimmu.2022.851868'), ('CASSLDSIASGNTIYF', '10.1016/j.jim.2014.01.013'), ('CASSLDSQSSGNTIYF', '10.1016/j.jim.2014.01.013'), ('CASSLDSQSSGNTIYF', '10.1038/s41587-020-0438-y'), ('CASSLDSQSSGNTIYF', '10.4049/jimmunol.1202466'), ('CASSPDSQSSGNTIYF', '10.3389/fimmu.2022.851868'), ('CASSPDSQSSGNTIYTF', '10.1016/j.jim.2014.01.013'), ('CASSWDSQSSGNSIYF', '10.1086/339963')]	Trans-activating transcriptional regulatory protein (IE1)	Human betaherpesvirus 5
	clone205778	AGATTGCGTGTGACGA-1_1_1_1_1_2_1	TRAV12-1	TRAJ34	TRA	CVVRTDKLIF	1	VLEETSVML	0.459019	[('CVVRTDKLIF', '10.1038/s41587-020-0438-y')]	Trans-activating transcriptional regulatory protein (IE1)	Human betaherpesvirus 5
	clone205778	AGATTGCGTGTGACGA-1_1_1_1_1_2_1	TRBV5-1	TRBJ1-3	TRB	CASSWDSQSSGNTIYF	1	VLEETSVML	0.459019	[('CASSGDSLSSGNTIYF', '10.3389/fimmu.2022.851868'), ('CASSLDSIASGNTIYF', '10.1016/j.jim.2014.01.013'), ('CASSLDSQSSGNTIYF', '10.1016/j.jim.2014.01.013'), ('CASSLDSQSSGNTIYF', '10.1038/s41587-020-0438-y'), ('CASSLDSQSSGNTIYF', '10.4049/jimmunol.1202466'), ('CASSPDSQSSGNTIYF', '10.3389/fimmu.2022.851868'), ('CASSPDSQSSGNTIYTF', '10.1016/j.jim.2014.01.013'), ('CASSWDSQSSGNSIYF', '10.1086/339963')]	Trans-activating transcriptional regulatory protein (IE1)	Human betaherpesvirus 5
	clone205977	GTAACGTGTTTCCACC-1_1_1_1_1_2_1	TRAV12-1	TRAJ34	TRA	CVVRTDKLIF	1	VLEETSVML	0.459019	[('CVVRTDKLIF', '10.1038/s41587-020-0438-y')]	Trans-activating transcriptional regulatory protein (IE1)	Human betaherpesvirus 5
	clone205977	GTAACGTGTTTCCACC-1_1_1_1_1_2_1	TRBV5-1	TRBJ1-3	TRB	CASSWDSQSSGNTIYF	1	VLEETSVML	0.459019	[('CASSGDSLSSGNTIYF', '10.3389/fimmu.2022.851868'), ('CASSLDSIASGNTIYF', '10.1016/j.jim.2014.01.013'), ('CASSLDSQSSGNTIYF', '10.1016/j.jim.2014.01.013'), ('CASSLDSQSSGNTIYF', '10.1038/s41587-020-0438-y'), ('CASSLDSQSSGNTIYF', '10.4049/jimmunol.1202466'), ('CASSPDSQSSGNTIYF', '10.3389/fimmu.2022.851868'), ('CASSPDSQSSGNTIYTF', '10.1016/j.jim.2014.01.013'), ('CASSWDSQSSGNSIYF', '10.1086/339963')]	Trans-activating transcriptional regulatory protein (IE1)	Human betaherpesvirus 5
	clone483640	GTAACGTGTGCTAGCC-1_1_1_1_1_2_1	TRAV12-1	TRAJ34	TRA	CVVRTDKLIF	1	VLEETSVML	0.459019	[('CVVRTDKLIF', '10.1038/s41587-020-0438-y')]	Trans-activating transcriptional regulatory protein (IE1)	Human betaherpesvirus 5
	clone483640	GTAACGTGTGCTAGCC-1_1_1_1_1_2_1	TRBV5-1	TRBJ1-3	TRB	CASSWDSQSSGNTIYF	1	VLEETSVML	0.459019	[('CASSGDSLSSGNTIYF', '10.3389/fimmu.2022.851868'), ('CASSLDSIASGNTIYF', '10.1016/j.jim.2014.01.013'), ('CASSLDSQSSGNTIYF', '10.1016/j.jim.2014.01.013'), ('CASSLDSQSSGNTIYF', '10.1038/s41587-020-0438-y'), ('CASSLDSQSSGNTIYF', '10.4049/jimmunol.1202466'), ('CASSPDSQSSGNTIYF', '10.3389/fimmu.2022.851868'), ('CASSPDSQSSGNTIYTF', '10.1016/j.jim.2014.01.013'), ('CASSWDSQSSGNSIYF', '10.1086/339963')]	Trans-activating transcriptional regulatory protein (IE1)	Human betaherpesvirus 5
	clone417650	TCGAGGCCACCAGGCT-1_1_1_1_2_1_2_1	TRAV12-1	TRAJ12	TRA	CVVNGRDSSYKLIF	1	GLCTLVAML	0.458418	[('CVVNGEDSSYKLIF', '10.1038/s41590-021-01073-2'), ('CVVNGEDSSYKLIF', '10.1371/journal.ppat.1008122'), ('CVVNGGDSSYKLIF', '10.1006/viro.2002.1743'), ('CVVNGGDSSYKLIF', '10.1038/s41590-021-01073-2'), ('CVVNGGDSSYKLIF', '10.1126/sciadv.abf5835'), ('CVVNGGDSSYKLIF', '10.1126/sciimmunol.abk3070'), ('CVVNGKDSSYKLIF', '10.1006/viro.2002.1743'), ('CVVNGKDSSYKLIF', '10.1038/s41590-021-01073-2'), ('CVVNGK…	mRNA export factor ICP27 homolog (BMLF1),Replication and transcription activator (BRLF1)	Human gammaherpesvirus 4
	clone417650	TCGAGGCCACCAGGCT-1_1_1_1_2_1_2_1	TRBV2	TRBJ2-2	TRB	CASSEGRVAPGELFF	1	GLCTLVAML	0.458418	[('CASSEGRVAPGELFF', '10.4049/jimmunol.181.11.7853'), ('CASSEGRVLPGELFF', '10.1126/sciimmunol.abk3070'), ('CASSEGRVLPGELFF', '10.4049/jimmunol.181.11.7853'), ('CASSEGRVSPGELFF', '10.4049/jimmunol.181.11.7853'), ('CASSGGRVAPGELFF', '10.1126/sciimmunol.abk3070'), ('CASSTGRVAPGELFF', '10.1016/j.jim.2014.01.013')]	mRNA export factor ICP27 homolog (BMLF1),Replication and transcription activator (BRLF1)	Human gammaherpesvirus 4
	clone134679	GATTCAGGTATAAACG-1_1_1_2_2_2_1_1	TRAV27	TRAJ42	TRA	CAGGGSQGNLIF	1	GILGLVFTL	0.453592	[('CAGAGSQGNLIF', '10.1073/pnas.1603106113'), ('CAGAGSQGNLIF', '10.1073/pnas.1603106113'), ('CAGDGSQGNLIF', '10.1016/j.celrep.2017.03.072'), ('CAGDGSQGNLIF', '10.1038/nature22976'), ('CAGDGSQGNLIF', '10.1038/nsmb.3383'), ('CAGDGSQGNLIF', '10.1128/JVI.03020-14'), ('CAGEGSQGNLIF', '10.1016/j.celrep.2017.03.072'), ('CAGSGSQGNLIF', '10.1016/j.celrep.2017.03.072'), ('CAGSGSQGNLIF', '10.1126/sciadv.abf…	Matrix protein 1 (M)	Influenza A virus
	clone134679	GATTCAGGTATAAACG-1_1_1_2_2_2_1_1	TRBV19	TRBJ2-7	TRB	CASSIRSSYEQYF	1	GILGLVFTL	0.453592	[('CASSIRSSYEQYF', '10.1073/pnas.1603106113'), ('CASSMRSSYEQYF', '10.1016/j.celrep.2017.03.072'), ('CASSMRSSYEQYF', '10.1016/j.celrep.2023.113250'), ('CASSMRSSYEQYF', '10.1038/nature22383'), ('CASSMRSSYEQYF', '10.1038/nature22976'), ('CASSMRSSYEQYF', '10.1038/s41590-021-01073-2'), ('CASSMRSSYEQYF', '10.1126/sciadv.abf5835'), ('CASSMRSSYEQYF', '10.1126/sciimmunol.abk3070'), ('CASSMRSSYEQYF', '10.1…	Matrix protein 1 (M)	Influenza A virus
	clone304703	GTACTTTAGCCTTGAT-1_2_2_1_2_2_1	TRAV27	TRAJ42	TRA	CAGGGSQGNLIF	1	GILGLVFTL	0.453592	[('CAGAGSQGNLIF', '10.1073/pnas.1603106113'), ('CAGAGSQGNLIF', '10.1073/pnas.1603106113'), ('CAGDGSQGNLIF', '10.1016/j.celrep.2017.03.072'), ('CAGDGSQGNLIF', '10.1038/nature22976'), ('CAGDGSQGNLIF', '10.1038/nsmb.3383'), ('CAGDGSQGNLIF', '10.1128/JVI.03020-14'), ('CAGEGSQGNLIF', '10.1016/j.celrep.2017.03.072'), ('CAGSGSQGNLIF', '10.1016/j.celrep.2017.03.072'), ('CAGSGSQGNLIF', '10.1126/sciadv.abf…	Matrix protein 1 (M)	Influenza A virus
	clone304703	GTACTTTAGCCTTGAT-1_2_2_1_2_2_1	TRBV19	TRBJ2-7	TRB	CASSIRSSYEQYF	1	GILGLVFTL	0.453592	[('CASSIRSSYEQYF', '10.1073/pnas.1603106113'), ('CASSMRSSYEQYF', '10.1016/j.celrep.2017.03.072'), ('CASSMRSSYEQYF', '10.1016/j.celrep.2023.113250'), ('CASSMRSSYEQYF', '10.1038/nature22383'), ('CASSMRSSYEQYF', '10.1038/nature22976'), ('CASSMRSSYEQYF', '10.1038/s41590-021-01073-2'), ('CASSMRSSYEQYF', '10.1126/sciadv.abf5835'), ('CASSMRSSYEQYF', '10.1126/sciimmunol.abk3070'), ('CASSMRSSYEQYF', '10.1…	Matrix protein 1 (M)	Influenza A virus
	clone489792	TCAGGTATCGTCTGCT-1_2_2_2_1_2_2_1	TRAV27	TRAJ42	TRA	CAGGGSQGNLIF	1	GILGLVFTL	0.453592	[('CAGAGSQGNLIF', '10.1073/pnas.1603106113'), ('CAGAGSQGNLIF', '10.1073/pnas.1603106113'), ('CAGDGSQGNLIF', '10.1016/j.celrep.2017.03.072'), ('CAGDGSQGNLIF', '10.1038/nature22976'), ('CAGDGSQGNLIF', '10.1038/nsmb.3383'), ('CAGDGSQGNLIF', '10.1128/JVI.03020-14'), ('CAGEGSQGNLIF', '10.1016/j.celrep.2017.03.072'), ('CAGSGSQGNLIF', '10.1016/j.celrep.2017.03.072'), ('CAGSGSQGNLIF', '10.1126/sciadv.abf…	Matrix protein 1 (M)	Influenza A virus
	clone489792	TCAGGTATCGTCTGCT-1_2_2_2_1_2_2_1	TRBV19	TRBJ2-7	TRB	CASSIRSSYEQYF	1	GILGLVFTL	0.453592	[('CASSIRSSYEQYF', '10.1073/pnas.1603106113'), ('CASSMRSSYEQYF', '10.1016/j.celrep.2017.03.072'), ('CASSMRSSYEQYF', '10.1016/j.celrep.2023.113250'), ('CASSMRSSYEQYF', '10.1038/nature22383'), ('CASSMRSSYEQYF', '10.1038/nature22976'), ('CASSMRSSYEQYF', '10.1038/s41590-021-01073-2'), ('CASSMRSSYEQYF', '10.1126/sciadv.abf5835'), ('CASSMRSSYEQYF', '10.1126/sciimmunol.abk3070'), ('CASSMRSSYEQYF', '10.1…	Matrix protein 1 (M)	Influenza A virus
	clone214794	TCTTTCCGTCGAGATG-1_1_1_2_1_2	TRAV17	TRAJ11	TRA	CATEGSSGYSTLTF	1	FLYALALLL	0.446094	[('CATEGASGYSTLTF', '10.1038/s41590-021-01073-2'), ('CATEGGSGYSTLTF', '10.1038/s41590-021-01073-2'), ('CATEGNSGYSTLTF', '10.1038/s41590-021-01073-2'), ('CATEGNSGYSTLTF', '10.1126/sciadv.abf5835'), ('CATEGNSGYSTLTF', '10.3389/fimmu.2022.851868'), ('CATEGSSGYSTLTF', '10.1038/s41590-021-01073-2'), ('CATEGTSGYSTLTF', '10.1038/s41590-021-01073-2')]	Latent membrane protein 2 (LMP2),Latent membrane protein 2A (LMP2A)	Human gammaherpesvirus 4
	clone214794	TCTTTCCGTCGAGATG-1_1_1_2_1_2	TRBV6-5	TRBJ1-2	TRB	CASSSQGGGDGYTF	1	FLYALALLL	0.446094	[('CASSGQGGGDGYTF', '10.3389/fimmu.2022.851868'), ('CASSPQGGGDGYTF', '10.1126/sciadv.abf5835'), ('CASSPQGGGDGYTF', '10.3389/fimmu.2022.851868'), ('CASSRQGGGDGYTF', '10.3389/fimmu.2022.851868'), ('CASSSQGGFDGYTF', '10.1126/sciadv.abf5835'), ('CASSSQGGGDGYTF', '10.1038/s41590-021-01073-2')]	Latent membrane protein 2 (LMP2),Latent membrane protein 2A (LMP2A)	Human gammaherpesvirus 4
	clone075046	TCATTTGGTACCGTTA-1_2_1_1_1_1_2_1	TRAV13-1	TRAJ15	TRA	CAARGTALIF	1	ELAGIGILTV	0.445915	[('CAARGTALIF', '10.1038/s41590-021-01073-2'), ('CAARGTALIF', '10.1038/s41590-021-01073-2')]	Melanoma antigen recognized by T-cells 1 (MART1),Melanoma antigen recognized by T-cells 1-mutant (MART1-mutant)	Homo sapiens,Synthetic
	clone075046	TCATTTGGTACCGTTA-1_2_1_1_1_1_2_1	TRBV13	TRBJ1-3	TRB	CASSSVVPSGNTIYF	1	ELAGIGILTV	0.445915	[('CASRSGLISGNTIYF', '10.1038/s41590-021-01073-2'), ('CASRSGLISGNTIYF', '10.1038/s41590-021-01073-2'), ('CASRSGLISGNTIYF', '10.1038/s41590-021-01073-2')]	Melanoma antigen recognized by T-cells 1 (MART1),Melanoma antigen recognized by T-cells 1-mutant (MART1-mutant)	Homo sapiens,Synthetic
	clone024681	CGGAGTCTCACGAAGG-1_1_2_2_1_2_1	TRAV5	TRAJ34	TRA	CAESIGKLIF	1	GLCTLVAML	0.43491	[('CAESIGKIIF', '10.1038/s41590-021-01073-2'), ('CAESIGKLIF', '10.1038/nature22383'), ('CAESIGKLIF', '10.1038/s41590-021-01073-2'), ('CAESIGKLIF', '10.1073/pnas.2320442121'), ('CAESIGKLIF', '10.1073/pnas.2320442121'), ('CAESIGKLIF', '10.1101/2023.01.17.524440'), ('CAESIGKLIF', '10.1101/2023.01.17.524440'), ('CAESIGKLIF', '10.1126/sciimmunol.abk3070'), ('CAESIGKLIF', '10.1126/sciimmunol.abk3070'),…	mRNA export factor ICP27 homolog (BMLF1),Replication and transcription activator (BRLF1)	Human gammaherpesvirus 4
	clone024681	CGGAGTCTCACGAAGG-1_1_2_2_1_2_1	TRBV29-1	TRBJ1-4	TRB	CSVGSAGTNEKLFF	1	GLCTLVAML	0.43491	[('CSVGSAGTNEKLFF', '10.1038/nature22383'), ('CSVGSDGTNEKLFF', '10.1038/nature22383'), ('CSVGSQGTNEKLFF', '10.1126/sciimmunol.abk3070'), ('CSVGSQGTNEKLFF', '10.1371/journal.ppat.1008122'), ('CSVGSQGTNEKLFF', '10.4049/jimmunol.1202466'), ('CSVGSRGTNEKLFF', '10.1038/s41590-021-01073-2'), ('CSVGSRGTNEKLFF', '10.1126/sciadv.abf5835'), ('CSVGSSGTNEKLFF', '10.1038/s41590-021-01073-2'), ('CSVGSSGTNEKLFF…	mRNA export factor ICP27 homolog (BMLF1),Replication and transcription activator (BRLF1)	Human gammaherpesvirus 4
	clone117781	TTAGTTCGTGCAGACA-1_2_2_2_1_2_1	TRAV5	TRAJ34	TRA	CAESIGKLIF	1	GLCTLVAML	0.43491	[('CAESIGKIIF', '10.1038/s41590-021-01073-2'), ('CAESIGKLIF', '10.1038/nature22383'), ('CAESIGKLIF', '10.1038/s41590-021-01073-2'), ('CAESIGKLIF', '10.1073/pnas.2320442121'), ('CAESIGKLIF', '10.1073/pnas.2320442121'), ('CAESIGKLIF', '10.1101/2023.01.17.524440'), ('CAESIGKLIF', '10.1101/2023.01.17.524440'), ('CAESIGKLIF', '10.1126/sciimmunol.abk3070'), ('CAESIGKLIF', '10.1126/sciimmunol.abk3070'),…	mRNA export factor ICP27 homolog (BMLF1),Replication and transcription activator (BRLF1)	Human gammaherpesvirus 4
	clone117781	TTAGTTCGTGCAGACA-1_2_2_2_1_2_1	TRBV29-1	TRBJ1-4	TRB	CSVGSAGTNEKLFF	1	GLCTLVAML	0.43491	[('CSVGSAGTNEKLFF', '10.1038/nature22383'), ('CSVGSDGTNEKLFF', '10.1038/nature22383'), ('CSVGSQGTNEKLFF', '10.1126/sciimmunol.abk3070'), ('CSVGSQGTNEKLFF', '10.1371/journal.ppat.1008122'), ('CSVGSQGTNEKLFF', '10.4049/jimmunol.1202466'), ('CSVGSRGTNEKLFF', '10.1038/s41590-021-01073-2'), ('CSVGSRGTNEKLFF', '10.1126/sciadv.abf5835'), ('CSVGSSGTNEKLFF', '10.1038/s41590-021-01073-2'), ('CSVGSSGTNEKLFF…	mRNA export factor ICP27 homolog (BMLF1),Replication and transcription activator (BRLF1)	Human gammaherpesvirus 4
	clone427734	TACAGTGTCACAATGC-1_1_2_2_1_2_1	TRAV5	TRAJ34	TRA	CAESIGKLIF	1	GLCTLVAML	0.43491	[('CAESIGKIIF', '10.1038/s41590-021-01073-2'), ('CAESIGKLIF', '10.1038/nature22383'), ('CAESIGKLIF', '10.1038/s41590-021-01073-2'), ('CAESIGKLIF', '10.1073/pnas.2320442121'), ('CAESIGKLIF', '10.1073/pnas.2320442121'), ('CAESIGKLIF', '10.1101/2023.01.17.524440'), ('CAESIGKLIF', '10.1101/2023.01.17.524440'), ('CAESIGKLIF', '10.1126/sciimmunol.abk3070'), ('CAESIGKLIF', '10.1126/sciimmunol.abk3070'),…	mRNA export factor ICP27 homolog (BMLF1),Replication and transcription activator (BRLF1)	Human gammaherpesvirus 4
	clone427734	TACAGTGTCACAATGC-1_1_2_2_1_2_1	TRBV29-1	TRBJ1-4	TRB	CSVGSAGTNEKLFF	1	GLCTLVAML	0.43491	[('CSVGSAGTNEKLFF', '10.1038/nature22383'), ('CSVGSDGTNEKLFF', '10.1038/nature22383'), ('CSVGSQGTNEKLFF', '10.1126/sciimmunol.abk3070'), ('CSVGSQGTNEKLFF', '10.1371/journal.ppat.1008122'), ('CSVGSQGTNEKLFF', '10.4049/jimmunol.1202466'), ('CSVGSRGTNEKLFF', '10.1038/s41590-021-01073-2'), ('CSVGSRGTNEKLFF', '10.1126/sciadv.abf5835'), ('CSVGSSGTNEKLFF', '10.1038/s41590-021-01073-2'), ('CSVGSSGTNEKLFF…	mRNA export factor ICP27 homolog (BMLF1),Replication and transcription activator (BRLF1)	Human gammaherpesvirus 4
	clone458889	GCGCCAATCTTTACAC-1_1_2_1_2_1	TRAV5	TRAJ34	TRA	CAESIGKLIF	1	GLCTLVAML	0.43491	[('CAESIGKIIF', '10.1038/s41590-021-01073-2'), ('CAESIGKLIF', '10.1038/nature22383'), ('CAESIGKLIF', '10.1038/s41590-021-01073-2'), ('CAESIGKLIF', '10.1073/pnas.2320442121'), ('CAESIGKLIF', '10.1073/pnas.2320442121'), ('CAESIGKLIF', '10.1101/2023.01.17.524440'), ('CAESIGKLIF', '10.1101/2023.01.17.524440'), ('CAESIGKLIF', '10.1126/sciimmunol.abk3070'), ('CAESIGKLIF', '10.1126/sciimmunol.abk3070'),…	mRNA export factor ICP27 homolog (BMLF1),Replication and transcription activator (BRLF1)	Human gammaherpesvirus 4
	clone458889	GCGCCAATCTTTACAC-1_1_2_1_2_1	TRBV29-1	TRBJ1-4	TRB	CSVGSAGTNEKLFF	1	GLCTLVAML	0.43491	[('CSVGSAGTNEKLFF', '10.1038/nature22383'), ('CSVGSDGTNEKLFF', '10.1038/nature22383'), ('CSVGSQGTNEKLFF', '10.1126/sciimmunol.abk3070'), ('CSVGSQGTNEKLFF', '10.1371/journal.ppat.1008122'), ('CSVGSQGTNEKLFF', '10.4049/jimmunol.1202466'), ('CSVGSRGTNEKLFF', '10.1038/s41590-021-01073-2'), ('CSVGSRGTNEKLFF', '10.1126/sciadv.abf5835'), ('CSVGSSGTNEKLFF', '10.1038/s41590-021-01073-2'), ('CSVGSSGTNEKLFF…	mRNA export factor ICP27 homolog (BMLF1),Replication and transcription activator (BRLF1)	Human gammaherpesvirus 4
	clone006200	CCTTCCCTCGCCTGTT-1_2_1_1_1_2_1_1	TRAV26-1	TRAJ52	TRA	CIVRVSNAGGTSYGKLTF	1	QVDYYGLYY	0.433709	[('CIVRVSNAGGTSYGKLTF', '10.1038/s41586-021-03862-z')]	Regulatory protein E2	HPV
	clone006200	CCTTCCCTCGCCTGTT-1_2_1_1_1_2_1_1	TRBV20-1	TRBJ2-2	TRB	CSARPTPGGGLPDTGELFF	1	QVDYYGLYY	0.433709	[('CSARPTPGGGLPDTGELFF', '10.1038/s41586-021-03862-z')]	Regulatory protein E2	HPV
	clone006293	ATCATGGAGGGTTTCT-1_1_2_1_1_2_1_1	TRAV26-1	TRAJ52	TRA	CIVRVSNAGGTSYGKLTF	1	QVDYYGLYY	0.433709	[('CIVRVSNAGGTSYGKLTF', '10.1038/s41586-021-03862-z')]	Regulatory protein E2	HPV
	clone006293	ATCATGGAGGGTTTCT-1_1_2_1_1_2_1_1	TRBV20-1	TRBJ2-2	TRB	CSARPTPGGGLPDTGELFF	1	QVDYYGLYY	0.433709	[('CSARPTPGGGLPDTGELFF', '10.1038/s41586-021-03862-z')]	Regulatory protein E2	HPV
	clone037170	GACTGCGGTAGGGACT-1_2_1_1_1_2_1_1	TRAV26-1	TRAJ52	TRA	CIVRVSNAGGTSYGKLTF	1	QVDYYGLYY	0.433709	[('CIVRVSNAGGTSYGKLTF', '10.1038/s41586-021-03862-z')]	Regulatory protein E2	HPV
	clone037170	GACTGCGGTAGGGACT-1_2_1_1_1_2_1_1	TRBV20-1	TRBJ2-2	TRB	CSARPTPGGGLPDTGELFF	1	QVDYYGLYY	0.433709	[('CSARPTPGGGLPDTGELFF', '10.1038/s41586-021-03862-z')]	Regulatory protein E2	HPV
	clone130326	CCTTCCCGTAGTACCT-1_1_2_1_1_2_1_1	TRAV26-1	TRAJ52	TRA	CIVRVSNAGGTSYGKLTF	1	QVDYYGLYY	0.433709	[('CIVRVSNAGGTSYGKLTF', '10.1038/s41586-021-03862-z')]	Regulatory protein E2	HPV
	clone130326	CCTTCCCGTAGTACCT-1_1_2_1_1_2_1_1	TRBV20-1	TRBJ2-2	TRB	CSARPTPGGGLPDTGELFF	1	QVDYYGLYY	0.433709	[('CSARPTPGGGLPDTGELFF', '10.1038/s41586-021-03862-z')]	Regulatory protein E2	HPV
	clone130347	GATCGATGTTTCGCTC-1_1_2_1_1_2_1_1	TRAV26-1	TRAJ52	TRA	CIVRVSNAGGTSYGKLTF	1	QVDYYGLYY	0.433709	[('CIVRVSNAGGTSYGKLTF', '10.1038/s41586-021-03862-z')]	Regulatory protein E2	HPV
	clone130347	GATCGATGTTTCGCTC-1_1_2_1_1_2_1_1	TRBV20-1	TRBJ2-2	TRB	CSARPTPGGGLPDTGELFF	1	QVDYYGLYY	0.433709	[('CSARPTPGGGLPDTGELFF', '10.1038/s41586-021-03862-z')]	Regulatory protein E2	HPV
	clone161313	AAGGAGCAGTACGTTC-1_1_2_1_1_2_1_1	TRAV26-1	TRAJ52	TRA	CIVRVSNAGGTSYGKLTF	1	QVDYYGLYY	0.433709	[('CIVRVSNAGGTSYGKLTF', '10.1038/s41586-021-03862-z')]	Regulatory protein E2	HPV
	clone161313	AAGGAGCAGTACGTTC-1_1_2_1_1_2_1_1	TRBV20-1	TRBJ2-2	TRB	CSARPTPGGGLPDTGELFF	1	QVDYYGLYY	0.433709	[('CSARPTPGGGLPDTGELFF', '10.1038/s41586-021-03862-z')]	Regulatory protein E2	HPV
	clone161351	CGGAGTCGTATAGGGC-1_1_2_1_1_2_1_1	TRAV26-1	TRAJ52	TRA	CIVRVSNAGGTSYGKLTF	1	QVDYYGLYY	0.433709	[('CIVRVSNAGGTSYGKLTF', '10.1038/s41586-021-03862-z')]	Regulatory protein E2	HPV
	clone161351	CGGAGTCGTATAGGGC-1_1_2_1_1_2_1_1	TRBV20-1	TRBJ2-2	TRB	CSARPTPGGGLPDTGELFF	1	QVDYYGLYY	0.433709	[('CSARPTPGGGLPDTGELFF', '10.1038/s41586-021-03862-z')]	Regulatory protein E2	HPV
	clone192204	TGCACCTCAATGGAGC-1_1_1_1_1_2_1_1	TRAV26-1	TRAJ52	TRA	CIVRVSNAGGTSYGKLTF	1	QVDYYGLYY	0.433709	[('CIVRVSNAGGTSYGKLTF', '10.1038/s41586-021-03862-z')]	Regulatory protein E2	HPV
	clone192204	TGCACCTCAATGGAGC-1_1_1_1_1_2_1_1	TRBV20-1	TRBJ2-2	TRB	CSARPTPGGGLPDTGELFF	1	QVDYYGLYY	0.433709	[('CSARPTPGGGLPDTGELFF', '10.1038/s41586-021-03862-z')]	Regulatory protein E2	HPV
	clone192375	CTGCGGACACCACCAG-1_1_2_1_1_2_1_1	TRAV26-1	TRAJ52	TRA	CIVRVSNAGGTSYGKLTF	1	QVDYYGLYY	0.433709	[('CIVRVSNAGGTSYGKLTF', '10.1038/s41586-021-03862-z')]	Regulatory protein E2	HPV
	clone192375	CTGCGGACACCACCAG-1_1_2_1_1_2_1_1	TRBV20-1	TRBJ2-2	TRB	CSARPTPGGGLPDTGELFF	1	QVDYYGLYY	0.433709	[('CSARPTPGGGLPDTGELFF', '10.1038/s41586-021-03862-z')]	Regulatory protein E2	HPV
	clone192384	GCTGCTTAGCCACTAT-1_1_2_1_1_2_1_1	TRAV26-1	TRAJ52	TRA	CIVRVSNAGGTSYGKLTF	1	QVDYYGLYY	0.433709	[('CIVRVSNAGGTSYGKLTF', '10.1038/s41586-021-03862-z')]	Regulatory protein E2	HPV
	clone192384	GCTGCTTAGCCACTAT-1_1_2_1_1_2_1_1	TRBV20-1	TRBJ2-2	TRB	CSARPTPGGGLPDTGELFF	1	QVDYYGLYY	0.433709	[('CSARPTPGGGLPDTGELFF', '10.1038/s41586-021-03862-z')]	Regulatory protein E2	HPV
	clone223288	AGAGCTTCACTTGGAT-1_1_2_1_1_2_1_1	TRAV26-1	TRAJ52	TRA	CIVRVSNAGGTSYGKLTF	1	QVDYYGLYY	0.433709	[('CIVRVSNAGGTSYGKLTF', '10.1038/s41586-021-03862-z')]	Regulatory protein E2	HPV
	clone223288	AGAGCTTCACTTGGAT-1_1_2_1_1_2_1_1	TRBV20-1	TRBJ2-2	TRB	CSARPTPGGGLPDTGELFF	1	QVDYYGLYY	0.433709	[('CSARPTPGGGLPDTGELFF', '10.1038/s41586-021-03862-z')]	Regulatory protein E2	HPV
	clone223334	GACGCGTCATGTTGAC-1_1_2_1_1_2_1_1	TRAV26-1	TRAJ52	TRA	CIVRVSNAGGTSYGKLTF	1	QVDYYGLYY	0.433709	[('CIVRVSNAGGTSYGKLTF', '10.1038/s41586-021-03862-z')]	Regulatory protein E2	HPV
	clone223334	GACGCGTCATGTTGAC-1_1_2_1_1_2_1_1	TRBV20-1	TRBJ2-2	TRB	CSARPTPGGGLPDTGELFF	1	QVDYYGLYY	0.433709	[('CSARPTPGGGLPDTGELFF', '10.1038/s41586-021-03862-z')]	Regulatory protein E2	HPV
	clone254272	CATGCCTGTCTCCCTA-1_1_2_1_1_2_1_1	TRAV26-1	TRAJ52	TRA	CIVRVSNAGGTSYGKLTF	1	QVDYYGLYY	0.433709	[('CIVRVSNAGGTSYGKLTF', '10.1038/s41586-021-03862-z')]	Regulatory protein E2	HPV
	clone254272	CATGCCTGTCTCCCTA-1_1_2_1_1_2_1_1	TRBV20-1	TRBJ2-2	TRB	CSARPTPGGGLPDTGELFF	1	QVDYYGLYY	0.433709	[('CSARPTPGGGLPDTGELFF', '10.1038/s41586-021-03862-z')]	Regulatory protein E2	HPV
	clone254280	CGTAGCGAGGAGTTGC-1_1_2_1_1_2_1_1	TRAV26-1	TRAJ52	TRA	CIVRVSNAGGTSYGKLTF	1	QVDYYGLYY	0.433709	[('CIVRVSNAGGTSYGKLTF', '10.1038/s41586-021-03862-z')]	Regulatory protein E2	HPV
	clone254280	CGTAGCGAGGAGTTGC-1_1_2_1_1_2_1_1	TRBV20-1	TRBJ2-2	TRB	CSARPTPGGGLPDTGELFF	1	QVDYYGLYY	0.433709	[('CSARPTPGGGLPDTGELFF', '10.1038/s41586-021-03862-z')]	Regulatory protein E2	HPV
	clone254281	CGTCACTAGAATGTTG-1_1_2_1_1_2_1_1	TRAV26-1	TRAJ52	TRA	CIVRVSNAGGTSYGKLTF	1	QVDYYGLYY	0.433709	[('CIVRVSNAGGTSYGKLTF', '10.1038/s41586-021-03862-z')]	Regulatory protein E2	HPV
	clone254281	CGTCACTAGAATGTTG-1_1_2_1_1_2_1_1	TRBV20-1	TRBJ2-2	TRB	CSARPTPGGGLPDTGELFF	1	QVDYYGLYY	0.433709	[('CSARPTPGGGLPDTGELFF', '10.1038/s41586-021-03862-z')]	Regulatory protein E2	HPV
	clone254347	TGGCGCATCTTTACAC-1_1_2_1_1_2_1_1	TRAV26-1	TRAJ52	TRA	CIVRVSNAGGTSYGKLTF	1	QVDYYGLYY	0.433709	[('CIVRVSNAGGTSYGKLTF', '10.1038/s41586-021-03862-z')]	Regulatory protein E2	HPV
	clone254347	TGGCGCATCTTTACAC-1_1_2_1_1_2_1_1	TRBV20-1	TRBJ2-2	TRB	CSARPTPGGGLPDTGELFF	1	QVDYYGLYY	0.433709	[('CSARPTPGGGLPDTGELFF', '10.1038/s41586-021-03862-z')]	Regulatory protein E2	HPV
	clone285309	CGAATGTTCGTAGGAG-1_1_2_1_1_2_1_1	TRAV26-1	TRAJ52	TRA	CIVRVSNAGGTSYGKLTF	1	QVDYYGLYY	0.433709	[('CIVRVSNAGGTSYGKLTF', '10.1038/s41586-021-03862-z')]	Regulatory protein E2	HPV
	clone285309	CGAATGTTCGTAGGAG-1_1_2_1_1_2_1_1	TRBV20-1	TRBJ2-2	TRB	CSARPTPGGGLPDTGELFF	1	QVDYYGLYY	0.433709	[('CSARPTPGGGLPDTGELFF', '10.1038/s41586-021-03862-z')]	Regulatory protein E2	HPV
	clone285312	CGATGTACATAACCTG-1_1_2_1_1_2_1_1	TRAV26-1	TRAJ52	TRA	CIVRVSNAGGTSYGKLTF	1	QVDYYGLYY	0.433709	[('CIVRVSNAGGTSYGKLTF', '10.1038/s41586-021-03862-z')]	Regulatory protein E2	HPV
	clone285312	CGATGTACATAACCTG-1_1_2_1_1_2_1_1	TRBV20-1	TRBJ2-2	TRB	CSARPTPGGGLPDTGELFF	1	QVDYYGLYY	0.433709	[('CSARPTPGGGLPDTGELFF', '10.1038/s41586-021-03862-z')]	Regulatory protein E2	HPV
	clone285327	CTCTAATGTTCTGGTA-1_1_2_1_1_2_1_1	TRAV26-1	TRAJ52	TRA	CIVRVSNAGGTSYGKLTF	1	QVDYYGLYY	0.433709	[('CIVRVSNAGGTSYGKLTF', '10.1038/s41586-021-03862-z')]	Regulatory protein E2	HPV
	clone285327	CTCTAATGTTCTGGTA-1_1_2_1_1_2_1_1	TRBV20-1	TRBJ2-2	TRB	CSARPTPGGGLPDTGELFF	1	QVDYYGLYY	0.433709	[('CSARPTPGGGLPDTGELFF', '10.1038/s41586-021-03862-z')]	Regulatory protein E2	HPV
	clone285333	GAACATCCAATAACGA-1_1_2_1_1_2_1_1	TRAV26-1	TRAJ52	TRA	CIVRVSNAGGTSYGKLTF	1	QVDYYGLYY	0.433709	[('CIVRVSNAGGTSYGKLTF', '10.1038/s41586-021-03862-z')]	Regulatory protein E2	HPV
	clone285333	GAACATCCAATAACGA-1_1_2_1_1_2_1_1	TRBV20-1	TRBJ2-2	TRB	CSARPTPGGGLPDTGELFF	1	QVDYYGLYY	0.433709	[('CSARPTPGGGLPDTGELFF', '10.1038/s41586-021-03862-z')]	Regulatory protein E2	HPV
	clone285341	GCGAGAATCGGTGTCG-1_1_2_1_1_2_1_1	TRAV26-1	TRAJ52	TRA	CIVRVSNAGGTSYGKLTF	1	QVDYYGLYY	0.433709	[('CIVRVSNAGGTSYGKLTF', '10.1038/s41586-021-03862-z')]	Regulatory protein E2	HPV
	clone285341	GCGAGAATCGGTGTCG-1_1_2_1_1_2_1_1	TRBV20-1	TRBJ2-2	TRB	CSARPTPGGGLPDTGELFF	1	QVDYYGLYY	0.433709	[('CSARPTPGGGLPDTGELFF', '10.1038/s41586-021-03862-z')]	Regulatory protein E2	HPV
	clone285378	TTAACTCCATAACCTG-1_1_2_1_1_2_1_1	TRAV26-1	TRAJ52	TRA	CIVRVSNAGGTSYGKLTF	1	QVDYYGLYY	0.433709	[('CIVRVSNAGGTSYGKLTF', '10.1038/s41586-021-03862-z')]	Regulatory protein E2	HPV
	clone285378	TTAACTCCATAACCTG-1_1_2_1_1_2_1_1	TRBV20-1	TRBJ2-2	TRB	CSARPTPGGGLPDTGELFF	1	QVDYYGLYY	0.433709	[('CSARPTPGGGLPDTGELFF', '10.1038/s41586-021-03862-z')]	Regulatory protein E2	HPV
	clone347235	ACACTGACATACCATG-1_2_1_1_1_2_1_1	TRAV26-1	TRAJ52	TRA	CIVRVSNAGGTSYGKLTF	1	QVDYYGLYY	0.433709	[('CIVRVSNAGGTSYGKLTF', '10.1038/s41586-021-03862-z')]	Regulatory protein E2	HPV
	clone347235	ACACTGACATACCATG-1_2_1_1_1_2_1_1	TRBV20-1	TRBJ2-2	TRB	CSARPTPGGGLPDTGELFF	1	QVDYYGLYY	0.433709	[('CSARPTPGGGLPDTGELFF', '10.1038/s41586-021-03862-z')]	Regulatory protein E2	HPV
	clone347441	TCATTTGCAGAGTGTG-1_1_2_1_1_2_1_1	TRAV26-1	TRAJ52	TRA	CIVRVSNAGGTSYGKLTF	1	QVDYYGLYY	0.433709	[('CIVRVSNAGGTSYGKLTF', '10.1038/s41586-021-03862-z')]	Regulatory protein E2	HPV
	clone347441	TCATTTGCAGAGTGTG-1_1_2_1_1_2_1_1	TRBV20-1	TRBJ2-2	TRB	CSARPTPGGGLPDTGELFF	1	QVDYYGLYY	0.433709	[('CSARPTPGGGLPDTGELFF', '10.1038/s41586-021-03862-z')]	Regulatory protein E2	HPV
	clone378366	TGCGGGTTCTATCCTA-1_2_1_1_1_2_1_1	TRAV26-1	TRAJ52	TRA	CIVRVSNAGGTSYGKLTF	1	QVDYYGLYY	0.433709	[('CIVRVSNAGGTSYGKLTF', '10.1038/s41586-021-03862-z')]	Regulatory protein E2	HPV
	clone378366	TGCGGGTTCTATCCTA-1_2_1_1_1_2_1_1	TRBV20-1	TRBJ2-2	TRB	CSARPTPGGGLPDTGELFF	1	QVDYYGLYY	0.433709	[('CSARPTPGGGLPDTGELFF', '10.1038/s41586-021-03862-z')]	Regulatory protein E2	HPV
	clone378398	ATCATCTAGCCAGGAT-1_1_2_1_1_2_1_1	TRAV26-1	TRAJ52	TRA	CIVRVSNAGGTSYGKLTF	1	QVDYYGLYY	0.433709	[('CIVRVSNAGGTSYGKLTF', '10.1038/s41586-021-03862-z')]	Regulatory protein E2	HPV
	clone378398	ATCATCTAGCCAGGAT-1_1_2_1_1_2_1_1	TRBV20-1	TRBJ2-2	TRB	CSARPTPGGGLPDTGELFF	1	QVDYYGLYY	0.433709	[('CSARPTPGGGLPDTGELFF', '10.1038/s41586-021-03862-z')]	Regulatory protein E2	HPV
	clone378424	CGTAGGCGTTACTGAC-1_1_2_1_1_2_1_1	TRAV26-1	TRAJ52	TRA	CIVRVSNAGGTSYGKLTF	1	QVDYYGLYY	0.433709	[('CIVRVSNAGGTSYGKLTF', '10.1038/s41586-021-03862-z')]	Regulatory protein E2	HPV
	clone378424	CGTAGGCGTTACTGAC-1_1_2_1_1_2_1_1	TRBV20-1	TRBJ2-2	TRB	CSARPTPGGGLPDTGELFF	1	QVDYYGLYY	0.433709	[('CSARPTPGGGLPDTGELFF', '10.1038/s41586-021-03862-z')]	Regulatory protein E2	HPV
	clone378454	GCGACCATCCGCAAGC-1_1_2_1_1_2_1_1	TRAV26-1	TRAJ52	TRA	CIVRVSNAGGTSYGKLTF	1	QVDYYGLYY	0.433709	[('CIVRVSNAGGTSYGKLTF', '10.1038/s41586-021-03862-z')]	Regulatory protein E2	HPV
	clone378454	GCGACCATCCGCAAGC-1_1_2_1_1_2_1_1	TRBV20-1	TRBJ2-2	TRB	CSARPTPGGGLPDTGELFF	1	QVDYYGLYY	0.433709	[('CSARPTPGGGLPDTGELFF', '10.1038/s41586-021-03862-z')]	Regulatory protein E2	HPV
	clone409479	TTTCCTCCAAGGACTG-1_1_2_1_1_2_1_1	TRAV26-1	TRAJ52	TRA	CIVRVSNAGGTSYGKLTF	1	QVDYYGLYY	0.433709	[('CIVRVSNAGGTSYGKLTF', '10.1038/s41586-021-03862-z')]	Regulatory protein E2	HPV
	clone409479	TTTCCTCCAAGGACTG-1_1_2_1_1_2_1_1	TRBV20-1	TRBJ2-2	TRB	CSARPTPGGGLPDTGELFF	1	QVDYYGLYY	0.433709	[('CSARPTPGGGLPDTGELFF', '10.1038/s41586-021-03862-z')]	Regulatory protein E2	HPV
	clone440251	TGTATTCGTTCGCTAA-1_2_1_1_1_2_1_1	TRAV26-1	TRAJ52	TRA	CIVRVSNAGGTSYGKLTF	1	QVDYYGLYY	0.433709	[('CIVRVSNAGGTSYGKLTF', '10.1038/s41586-021-03862-z')]	Regulatory protein E2	HPV
	clone440251	TGTATTCGTTCGCTAA-1_2_1_1_1_2_1_1	TRBV20-1	TRBJ2-2	TRB	CSARPTPGGGLPDTGELFF	1	QVDYYGLYY	0.433709	[('CSARPTPGGGLPDTGELFF', '10.1038/s41586-021-03862-z')]	Regulatory protein E2	HPV
	clone470908	ATTACTCTCTGTCTAT-1_1_2_1_1_2_1_1	TRAV26-1	TRAJ52	TRA	CIVRVSNAGGTSYGKLTF	1	QVDYYGLYY	0.433709	[('CIVRVSNAGGTSYGKLTF', '10.1038/s41586-021-03862-z')]	Regulatory protein E2	HPV
	clone470908	ATTACTCTCTGTCTAT-1_1_2_1_1_2_1_1	TRBV20-1	TRBJ2-2	TRB	CSARPTPGGGLPDTGELFF	1	QVDYYGLYY	0.433709	[('CSARPTPGGGLPDTGELFF', '10.1038/s41586-021-03862-z')]	Regulatory protein E2	HPV
	clone470909	ATTGGTGGTCGCGTGT-1_1_2_1_1_2_1_1	TRAV26-1	TRAJ52	TRA	CIVRVSNAGGTSYGKLTF	1	QVDYYGLYY	0.433709	[('CIVRVSNAGGTSYGKLTF', '10.1038/s41586-021-03862-z')]	Regulatory protein E2	HPV
	clone470909	ATTGGTGGTCGCGTGT-1_1_2_1_1_2_1_1	TRBV20-1	TRBJ2-2	TRB	CSARPTPGGGLPDTGELFF	1	QVDYYGLYY	0.433709	[('CSARPTPGGGLPDTGELFF', '10.1038/s41586-021-03862-z')]	Regulatory protein E2	HPV
	clone446367	CCATGTCTCCTATGTT-1_1_1_1_1_1_2_1	TRAV12-3	TRAJ42	TRA	CAMSGDGGSQGNLIF	1	GILGFVFTL	0.430878	[('CAMGGDGGSQGNLIF', '10.1016/j.celrep.2017.03.072'), ('CAMSGDGGSQGNLIF', '10.1016/j.celrep.2017.03.072'), ('CAMSGDGGSQGNLIF', '10.1016/j.celrep.2023.113250'), ('CAMSGDGGSQGNLIF', '10.1016/j.jaci.2017.05.037'), ('CAMSGDGGSQGNLIF', '10.1038/nature22383'), ('CAMSGDGGSQGNLIF', '10.1038/nsmb.3383'), ('CAMSGDGGSQGNLIF', '10.1126/sciadv.abf5835'), ('CAMSGDGGSQGNLIF', '10.1126/sciimmunol.abk3070'), ('CA…	Matrix protein 1 (M)	Influenza A virus
	clone446367	CCATGTCTCCTATGTT-1_1_1_1_1_1_2_1	TRBV19	TRBJ2-7	TRB	CASSIRAAYEQYF	1	GILGFVFTL	0.430878	[('CASSIRAAYEQYF', '10.1016/j.celrep.2017.03.072'), ('CASSIRAAYEQYF', '10.1038/nature22976'), ('CASSIRAAYEQYF', '10.1038/nsmb.3383'), ('CASSIRAAYEQYF', '10.1038/s41590-021-01073-2'), ('CASSIRAAYEQYF', '10.1038/srep44661'), ('CASSIRAAYEQYF', '10.1074/jbc.M116.753988'), ('CASSIRAAYEQYF', '10.1126/sciadv.abf5835'), ('CASSIRAAYEQYF', '10.1126/sciimmunol.abk3070'), ('CASSIRAAYEQYF', '10.3389/fimmu.201…	Matrix protein 1 (M)	Influenza A virus
	clone322614	CACAGTACAAGCCCAC-1_2_1_1_1_1_2_1	TRAV13-1	TRAJ15	TRA	CAARGTALIF	1	ELAGIGILTV	0.429874	[('CAARGTALIF', '10.1038/s41590-021-01073-2'), ('CAARGTALIF', '10.1038/s41590-021-01073-2')]	Melanoma antigen recognized by T-cells 1 (MART1),Melanoma antigen recognized by T-cells 1-mutant (MART1-mutant)	Homo sapiens,Synthetic
	clone322614	CACAGTACAAGCCCAC-1_2_1_1_1_1_2_1	TRBV28	TRBJ1-5	TRB	CASSDGTSSNQPQHF	1	ELAGIGILTV	0.429874	[('CASSWVGLSNQPQHF', '10.1038/s41590-021-01073-2'), ('CASSWVGLSNQPQHF', '10.1038/s41590-021-01073-2'), ('CASSWVGLSNQPQHF', '10.1038/s41590-021-01073-2')]	Melanoma antigen recognized by T-cells 1 (MART1),Melanoma antigen recognized by T-cells 1-mutant (MART1-mutant)	Homo sapiens,Synthetic
	clone099348	TTGCGTCAGATGTCGG-1_1_2_1_1_2_1_1	TRAV12-1	TRAJ26	TRA	CVVRGQNFVF	1	QVDYYGLYY	0.427466	[('CVVRGQNFVF', '10.1038/s41586-021-03862-z')]	Regulatory protein E2	HPV
	clone099348	TTGCGTCAGATGTCGG-1_1_2_1_1_2_1_1	TRBV3-1	TRBJ2-7	TRB	CASSQLGYEQYF	1	QVDYYGLYY	0.427466	[('CASSQLGYEQYF', '10.1038/s41586-021-03862-z')]	Regulatory protein E2	HPV
	clone130284	AACCGCGTCTATGTGG-1_1_2_1_1_2_1_1	TRAV12-1	TRAJ26	TRA	CVVRGQNFVF	1	QVDYYGLYY	0.427466	[('CVVRGQNFVF', '10.1038/s41586-021-03862-z')]	Regulatory protein E2	HPV
	clone130284	AACCGCGTCTATGTGG-1_1_2_1_1_2_1_1	TRBV3-1	TRBJ2-7	TRB	CASSQLGYEQYF	1	QVDYYGLYY	0.427466	[('CASSQLGYEQYF', '10.1038/s41586-021-03862-z')]	Regulatory protein E2	HPV
	clone130350	GCATGCGCAATGGAAT-1_1_2_1_1_2_1_1	TRAV12-1	TRAJ26	TRA	CVVRGQNFVF	1	QVDYYGLYY	0.427466	[('CVVRGQNFVF', '10.1038/s41586-021-03862-z')]	Regulatory protein E2	HPV
	clone130350	GCATGCGCAATGGAAT-1_1_2_1_1_2_1_1	TRBV3-1	TRBJ2-7	TRB	CASSQLGYEQYF	1	QVDYYGLYY	0.427466	[('CASSQLGYEQYF', '10.1038/s41586-021-03862-z')]	Regulatory protein E2	HPV
	clone316362	GGCGTGTCAATGTTGC-1_1_2_1_1_2_1_1	TRAV12-1	TRAJ26	TRA	CVVRGQNFVF	1	QVDYYGLYY	0.427466	[('CVVRGQNFVF', '10.1038/s41586-021-03862-z')]	Regulatory protein E2	HPV
	clone316362	GGCGTGTCAATGTTGC-1_1_2_1_1_2_1_1	TRBV3-1	TRBJ2-7	TRB	CASSQLGYEQYF	1	QVDYYGLYY	0.427466	[('CASSQLGYEQYF', '10.1038/s41586-021-03862-z')]	Regulatory protein E2	HPV
	clone440175	CACATTTGTCCATGAT-1_2_1_1_1_2_1_1	TRAV12-1	TRAJ26	TRA	CVVRGQNFVF	1	QVDYYGLYY	0.427466	[('CVVRGQNFVF', '10.1038/s41586-021-03862-z')]	Regulatory protein E2	HPV
	clone440175	CACATTTGTCCATGAT-1_2_1_1_1_2_1_1	TRBV3-1	TRBJ2-7	TRB	CASSQLGYEQYF	1	QVDYYGLYY	0.427466	[('CASSQLGYEQYF', '10.1038/s41586-021-03862-z')]	Regulatory protein E2	HPV
	clone440267	ACGATACAGCTAAACA-1_1_2_1_1_2_1_1	TRAV12-1	TRAJ26	TRA	CVVRGQNFVF	1	QVDYYGLYY	0.427466	[('CVVRGQNFVF', '10.1038/s41586-021-03862-z')]	Regulatory protein E2	HPV
	clone440267	ACGATACAGCTAAACA-1_1_2_1_1_2_1_1	TRBV3-1	TRBJ2-7	TRB	CASSQLGYEQYF	1	QVDYYGLYY	0.427466	[('CASSQLGYEQYF', '10.1038/s41586-021-03862-z')]	Regulatory protein E2	HPV
	clone002948	CGGACTGAGTCGAGTG-1_2_1_1_1_1_1_1	TRAV26-2	TRAJ43	TRA	CILDNNNDMRF	1	NLVPMVATV	0.424877	[('CIKDNNNDMRF', '10.1038/nature22976'), ('CILDNNNDMRF', '10.1016/j.celrep.2017.03.072'), ('CILDNNNDMRF', '10.1016/j.xcrm.2021.100374'), ('CILDNNNDMRF', '10.1038/nature22976'), ('CILDNNNDMRF', '10.1111/cei.12770'), ('CILDNNNDMRF', '10.1126/sciadv.abf5835'), ('CILDNNNDMRF', '10.4049/jimmunol.1303147'), ('CILSNNNDMRF', '10.1016/j.celrep.2017.03.072'), ('CILSNNNDMRF', '10.1038/nature22383'), ('CILSN…	Tegument protein 66 (pp66),Phosphoprotein 65 (pp65)	Human betaherpesvirus 5
	clone002948	CGGACTGAGTCGAGTG-1_2_1_1_1_1_1_1	TRBV7-6	TRBJ1-4	TRB	CASSLAPGTTNEKLFF	1	NLVPMVATV	0.424877	[('CASSLAPGATNEKLF', '10.1371/journal.pone.0141561'), ('CASSLAPGATNEKLF', '10.4049/jimmunol.1001807'), ('CASSLAPGATNEKLFFG', '10.1038/s41467-023-38946-z'), ('CASSLAPGSTNEKLFF', '10.1016/j.jim.2007.07.016'), ('CASSLAPGSTNEKLFF', '10.4049/jimmunol.181.11.7853'), ('CASSLAPGTTNEKLFF', '10.1016/j.celrep.2017.03.072'), ('CASSLAPGTTNEKLFF', '10.1038/nature22976'), ('CASSLAPGTTNEKLFF', '10.3389/fimmu.202…	Tegument protein 66 (pp66),Phosphoprotein 65 (pp65)	Human betaherpesvirus 5
	clone002971	CTCAGAACACTTAAGC-1_2_1_1_1_1_1_1	TRAV26-2	TRAJ43	TRA	CILDNNNDMRF	1	NLVPMVATV	0.424877	[('CIKDNNNDMRF', '10.1038/nature22976'), ('CILDNNNDMRF', '10.1016/j.celrep.2017.03.072'), ('CILDNNNDMRF', '10.1016/j.xcrm.2021.100374'), ('CILDNNNDMRF', '10.1038/nature22976'), ('CILDNNNDMRF', '10.1111/cei.12770'), ('CILDNNNDMRF', '10.1126/sciadv.abf5835'), ('CILDNNNDMRF', '10.4049/jimmunol.1303147'), ('CILSNNNDMRF', '10.1016/j.celrep.2017.03.072'), ('CILSNNNDMRF', '10.1038/nature22383'), ('CILSN…	Tegument protein 66 (pp66),Phosphoprotein 65 (pp65)	Human betaherpesvirus 5
	clone002971	CTCAGAACACTTAAGC-1_2_1_1_1_1_1_1	TRBV7-6	TRBJ1-4	TRB	CASSLAPGTTNEKLFF	1	NLVPMVATV	0.424877	[('CASSLAPGATNEKLF', '10.1371/journal.pone.0141561'), ('CASSLAPGATNEKLF', '10.4049/jimmunol.1001807'), ('CASSLAPGATNEKLFFG', '10.1038/s41467-023-38946-z'), ('CASSLAPGSTNEKLFF', '10.1016/j.jim.2007.07.016'), ('CASSLAPGSTNEKLFF', '10.4049/jimmunol.181.11.7853'), ('CASSLAPGTTNEKLFF', '10.1016/j.celrep.2017.03.072'), ('CASSLAPGTTNEKLFF', '10.1038/nature22976'), ('CASSLAPGTTNEKLFF', '10.3389/fimmu.202…	Tegument protein 66 (pp66),Phosphoprotein 65 (pp65)	Human betaherpesvirus 5
	clone064963	CTACACCGTACCTACA-1_2_1_1_1_1_1_1	TRAV26-2	TRAJ43	TRA	CILDNNNDMRF	1	NLVPMVATV	0.424877	[('CIKDNNNDMRF', '10.1038/nature22976'), ('CILDNNNDMRF', '10.1016/j.celrep.2017.03.072'), ('CILDNNNDMRF', '10.1016/j.xcrm.2021.100374'), ('CILDNNNDMRF', '10.1038/nature22976'), ('CILDNNNDMRF', '10.1111/cei.12770'), ('CILDNNNDMRF', '10.1126/sciadv.abf5835'), ('CILDNNNDMRF', '10.4049/jimmunol.1303147'), ('CILSNNNDMRF', '10.1016/j.celrep.2017.03.072'), ('CILSNNNDMRF', '10.1038/nature22383'), ('CILSN…	Tegument protein 66 (pp66),Phosphoprotein 65 (pp65)	Human betaherpesvirus 5
	clone064963	CTACACCGTACCTACA-1_2_1_1_1_1_1_1	TRBV7-6	TRBJ1-4	TRB	CASSLAPGTTNEKLFF	1	NLVPMVATV	0.424877	[('CASSLAPGATNEKLF', '10.1371/journal.pone.0141561'), ('CASSLAPGATNEKLF', '10.4049/jimmunol.1001807'), ('CASSLAPGATNEKLFFG', '10.1038/s41467-023-38946-z'), ('CASSLAPGSTNEKLFF', '10.1016/j.jim.2007.07.016'), ('CASSLAPGSTNEKLFF', '10.4049/jimmunol.181.11.7853'), ('CASSLAPGTTNEKLFF', '10.1016/j.celrep.2017.03.072'), ('CASSLAPGTTNEKLFF', '10.1038/nature22976'), ('CASSLAPGTTNEKLFF', '10.3389/fimmu.202…	Tegument protein 66 (pp66),Phosphoprotein 65 (pp65)	Human betaherpesvirus 5
	clone158079	TAAGAGACAATCGGTT-1_2_1_1_1_1_1_1	TRAV26-2	TRAJ43	TRA	CILDNNNDMRF	1	NLVPMVATV	0.424877	[('CIKDNNNDMRF', '10.1038/nature22976'), ('CILDNNNDMRF', '10.1016/j.celrep.2017.03.072'), ('CILDNNNDMRF', '10.1016/j.xcrm.2021.100374'), ('CILDNNNDMRF', '10.1038/nature22976'), ('CILDNNNDMRF', '10.1111/cei.12770'), ('CILDNNNDMRF', '10.1126/sciadv.abf5835'), ('CILDNNNDMRF', '10.4049/jimmunol.1303147'), ('CILSNNNDMRF', '10.1016/j.celrep.2017.03.072'), ('CILSNNNDMRF', '10.1038/nature22383'), ('CILSN…	Tegument protein 66 (pp66),Phosphoprotein 65 (pp65)	Human betaherpesvirus 5
	clone158079	TAAGAGACAATCGGTT-1_2_1_1_1_1_1_1	TRBV7-6	TRBJ1-4	TRB	CASSLAPGTTNEKLFF	1	NLVPMVATV	0.424877	[('CASSLAPGATNEKLF', '10.1371/journal.pone.0141561'), ('CASSLAPGATNEKLF', '10.4049/jimmunol.1001807'), ('CASSLAPGATNEKLFFG', '10.1038/s41467-023-38946-z'), ('CASSLAPGSTNEKLFF', '10.1016/j.jim.2007.07.016'), ('CASSLAPGSTNEKLFF', '10.4049/jimmunol.181.11.7853'), ('CASSLAPGTTNEKLFF', '10.1016/j.celrep.2017.03.072'), ('CASSLAPGTTNEKLFF', '10.1038/nature22976'), ('CASSLAPGTTNEKLFF', '10.3389/fimmu.202…	Tegument protein 66 (pp66),Phosphoprotein 65 (pp65)	Human betaherpesvirus 5
	clone158141	TTTGCGCGTGATAAAC-1_2_1_1_1_1_1_1	TRAV26-2	TRAJ43	TRA	CILDNNNDMRF	1	NLVPMVATV	0.424877	[('CIKDNNNDMRF', '10.1038/nature22976'), ('CILDNNNDMRF', '10.1016/j.celrep.2017.03.072'), ('CILDNNNDMRF', '10.1016/j.xcrm.2021.100374'), ('CILDNNNDMRF', '10.1038/nature22976'), ('CILDNNNDMRF', '10.1111/cei.12770'), ('CILDNNNDMRF', '10.1126/sciadv.abf5835'), ('CILDNNNDMRF', '10.4049/jimmunol.1303147'), ('CILSNNNDMRF', '10.1016/j.celrep.2017.03.072'), ('CILSNNNDMRF', '10.1038/nature22383'), ('CILSN…	Tegument protein 66 (pp66),Phosphoprotein 65 (pp65)	Human betaherpesvirus 5
	clone158141	TTTGCGCGTGATAAAC-1_2_1_1_1_1_1_1	TRBV7-6	TRBJ1-4	TRB	CASSLAPGTTNEKLFF	1	NLVPMVATV	0.424877	[('CASSLAPGATNEKLF', '10.1371/journal.pone.0141561'), ('CASSLAPGATNEKLF', '10.4049/jimmunol.1001807'), ('CASSLAPGATNEKLFFG', '10.1038/s41467-023-38946-z'), ('CASSLAPGSTNEKLFF', '10.1016/j.jim.2007.07.016'), ('CASSLAPGSTNEKLFF', '10.4049/jimmunol.181.11.7853'), ('CASSLAPGTTNEKLFF', '10.1016/j.celrep.2017.03.072'), ('CASSLAPGTTNEKLFF', '10.1038/nature22976'), ('CASSLAPGTTNEKLFF', '10.3389/fimmu.202…	Tegument protein 66 (pp66),Phosphoprotein 65 (pp65)	Human betaherpesvirus 5
	clone251125	TGCGTGGGTCAAAGCG-1_2_1_1_1_1_1_1	TRAV26-2	TRAJ43	TRA	CILDNNNDMRF	1	NLVPMVATV	0.424877	[('CIKDNNNDMRF', '10.1038/nature22976'), ('CILDNNNDMRF', '10.1016/j.celrep.2017.03.072'), ('CILDNNNDMRF', '10.1016/j.xcrm.2021.100374'), ('CILDNNNDMRF', '10.1038/nature22976'), ('CILDNNNDMRF', '10.1111/cei.12770'), ('CILDNNNDMRF', '10.1126/sciadv.abf5835'), ('CILDNNNDMRF', '10.4049/jimmunol.1303147'), ('CILSNNNDMRF', '10.1016/j.celrep.2017.03.072'), ('CILSNNNDMRF', '10.1038/nature22383'), ('CILSN…	Tegument protein 66 (pp66),Phosphoprotein 65 (pp65)	Human betaherpesvirus 5
	clone251125	TGCGTGGGTCAAAGCG-1_2_1_1_1_1_1_1	TRBV7-6	TRBJ1-4	TRB	CASSLAPGTTNEKLFF	1	NLVPMVATV	0.424877	[('CASSLAPGATNEKLF', '10.1371/journal.pone.0141561'), ('CASSLAPGATNEKLF', '10.4049/jimmunol.1001807'), ('CASSLAPGATNEKLFFG', '10.1038/s41467-023-38946-z'), ('CASSLAPGSTNEKLFF', '10.1016/j.jim.2007.07.016'), ('CASSLAPGSTNEKLFF', '10.4049/jimmunol.181.11.7853'), ('CASSLAPGTTNEKLFF', '10.1016/j.celrep.2017.03.072'), ('CASSLAPGTTNEKLFF', '10.1038/nature22976'), ('CASSLAPGTTNEKLFF', '10.3389/fimmu.202…	Tegument protein 66 (pp66),Phosphoprotein 65 (pp65)	Human betaherpesvirus 5
	clone344048	GTATTCTTCGTCCGTT-1_2_1_1_1_1_1_1	TRAV26-2	TRAJ43	TRA	CILDNNNDMRF	1	NLVPMVATV	0.424877	[('CIKDNNNDMRF', '10.1038/nature22976'), ('CILDNNNDMRF', '10.1016/j.celrep.2017.03.072'), ('CILDNNNDMRF', '10.1016/j.xcrm.2021.100374'), ('CILDNNNDMRF', '10.1038/nature22976'), ('CILDNNNDMRF', '10.1111/cei.12770'), ('CILDNNNDMRF', '10.1126/sciadv.abf5835'), ('CILDNNNDMRF', '10.4049/jimmunol.1303147'), ('CILSNNNDMRF', '10.1016/j.celrep.2017.03.072'), ('CILSNNNDMRF', '10.1038/nature22383'), ('CILSN…	Tegument protein 66 (pp66),Phosphoprotein 65 (pp65)	Human betaherpesvirus 5
	clone344048	GTATTCTTCGTCCGTT-1_2_1_1_1_1_1_1	TRBV7-6	TRBJ1-4	TRB	CASSLAPGTTNEKLFF	1	NLVPMVATV	0.424877	[('CASSLAPGATNEKLF', '10.1371/journal.pone.0141561'), ('CASSLAPGATNEKLF', '10.4049/jimmunol.1001807'), ('CASSLAPGATNEKLFFG', '10.1038/s41467-023-38946-z'), ('CASSLAPGSTNEKLFF', '10.1016/j.jim.2007.07.016'), ('CASSLAPGSTNEKLFF', '10.4049/jimmunol.181.11.7853'), ('CASSLAPGTTNEKLFF', '10.1016/j.celrep.2017.03.072'), ('CASSLAPGTTNEKLFF', '10.1038/nature22976'), ('CASSLAPGTTNEKLFF', '10.3389/fimmu.202…	Tegument protein 66 (pp66),Phosphoprotein 65 (pp65)	Human betaherpesvirus 5
	clone344073	TACCTTAAGATGTCGG-1_2_1_1_1_1_1_1	TRAV26-2	TRAJ43	TRA	CILDNNNDMRF	1	NLVPMVATV	0.424877	[('CIKDNNNDMRF', '10.1038/nature22976'), ('CILDNNNDMRF', '10.1016/j.celrep.2017.03.072'), ('CILDNNNDMRF', '10.1016/j.xcrm.2021.100374'), ('CILDNNNDMRF', '10.1038/nature22976'), ('CILDNNNDMRF', '10.1111/cei.12770'), ('CILDNNNDMRF', '10.1126/sciadv.abf5835'), ('CILDNNNDMRF', '10.4049/jimmunol.1303147'), ('CILSNNNDMRF', '10.1016/j.celrep.2017.03.072'), ('CILSNNNDMRF', '10.1038/nature22383'), ('CILSN…	Tegument protein 66 (pp66),Phosphoprotein 65 (pp65)	Human betaherpesvirus 5
	clone344073	TACCTTAAGATGTCGG-1_2_1_1_1_1_1_1	TRBV7-6	TRBJ1-4	TRB	CASSLAPGTTNEKLFF	1	NLVPMVATV	0.424877	[('CASSLAPGATNEKLF', '10.1371/journal.pone.0141561'), ('CASSLAPGATNEKLF', '10.4049/jimmunol.1001807'), ('CASSLAPGATNEKLFFG', '10.1038/s41467-023-38946-z'), ('CASSLAPGSTNEKLFF', '10.1016/j.jim.2007.07.016'), ('CASSLAPGSTNEKLFF', '10.4049/jimmunol.181.11.7853'), ('CASSLAPGTTNEKLFF', '10.1016/j.celrep.2017.03.072'), ('CASSLAPGTTNEKLFF', '10.1038/nature22976'), ('CASSLAPGTTNEKLFF', '10.3389/fimmu.202…	Tegument protein 66 (pp66),Phosphoprotein 65 (pp65)	Human betaherpesvirus 5
	clone365154	ACACCCTGTTTAGGAA-1_2_1_1_2_1	TRAV26-2	TRAJ43	TRA	CILDNNNDMRF	1	NLVPMVATV	0.424877	[('CIKDNNNDMRF', '10.1038/nature22976'), ('CILDNNNDMRF', '10.1016/j.celrep.2017.03.072'), ('CILDNNNDMRF', '10.1016/j.xcrm.2021.100374'), ('CILDNNNDMRF', '10.1038/nature22976'), ('CILDNNNDMRF', '10.1111/cei.12770'), ('CILDNNNDMRF', '10.1126/sciadv.abf5835'), ('CILDNNNDMRF', '10.4049/jimmunol.1303147'), ('CILSNNNDMRF', '10.1016/j.celrep.2017.03.072'), ('CILSNNNDMRF', '10.1038/nature22383'), ('CILSN…	Tegument protein 66 (pp66),Phosphoprotein 65 (pp65)	Human betaherpesvirus 5
	clone365154	ACACCCTGTTTAGGAA-1_2_1_1_2_1	TRBV7-6	TRBJ1-4	TRB	CASSLAPGTTNEKLFF	1	NLVPMVATV	0.424877	[('CASSLAPGATNEKLF', '10.1371/journal.pone.0141561'), ('CASSLAPGATNEKLF', '10.4049/jimmunol.1001807'), ('CASSLAPGATNEKLFFG', '10.1038/s41467-023-38946-z'), ('CASSLAPGSTNEKLFF', '10.1016/j.jim.2007.07.016'), ('CASSLAPGSTNEKLFF', '10.4049/jimmunol.181.11.7853'), ('CASSLAPGTTNEKLFF', '10.1016/j.celrep.2017.03.072'), ('CASSLAPGTTNEKLFF', '10.1038/nature22976'), ('CASSLAPGTTNEKLFF', '10.3389/fimmu.202…	Tegument protein 66 (pp66),Phosphoprotein 65 (pp65)	Human betaherpesvirus 5
	clone458291	CTTTGCGTCTCTGCTG-1_2_1_1_2_1	TRAV26-2	TRAJ43	TRA	CILDNNNDMRF	1	NLVPMVATV	0.424877	[('CIKDNNNDMRF', '10.1038/nature22976'), ('CILDNNNDMRF', '10.1016/j.celrep.2017.03.072'), ('CILDNNNDMRF', '10.1016/j.xcrm.2021.100374'), ('CILDNNNDMRF', '10.1038/nature22976'), ('CILDNNNDMRF', '10.1111/cei.12770'), ('CILDNNNDMRF', '10.1126/sciadv.abf5835'), ('CILDNNNDMRF', '10.4049/jimmunol.1303147'), ('CILSNNNDMRF', '10.1016/j.celrep.2017.03.072'), ('CILSNNNDMRF', '10.1038/nature22383'), ('CILSN…	Tegument protein 66 (pp66),Phosphoprotein 65 (pp65)	Human betaherpesvirus 5
	clone458291	CTTTGCGTCTCTGCTG-1_2_1_1_2_1	TRBV7-6	TRBJ1-4	TRB	CASSLAPGTTNEKLFF	1	NLVPMVATV	0.424877	[('CASSLAPGATNEKLF', '10.1371/journal.pone.0141561'), ('CASSLAPGATNEKLF', '10.4049/jimmunol.1001807'), ('CASSLAPGATNEKLFFG', '10.1038/s41467-023-38946-z'), ('CASSLAPGSTNEKLFF', '10.1016/j.jim.2007.07.016'), ('CASSLAPGSTNEKLFF', '10.4049/jimmunol.181.11.7853'), ('CASSLAPGTTNEKLFF', '10.1016/j.celrep.2017.03.072'), ('CASSLAPGTTNEKLFF', '10.1038/nature22976'), ('CASSLAPGTTNEKLFF', '10.3389/fimmu.202…	Tegument protein 66 (pp66),Phosphoprotein 65 (pp65)	Human betaherpesvirus 5
	clone086904	AGGGAGTCAAACAACA-1_1_1_1_1_2_2_1	TRAV27	TRAJ37	TRA	CAGAIGSSNTGKLIF	1	GILGFVFTL	0.424877	[('CAGADGSSNTGKLIF', '10.1016/j.celrep.2017.03.072'), ('CAGADGSSNTGKLIF', '10.1038/nsmb.3383'), ('CAGADGSSNTGKLIF', '10.1126/sciadv.abf5835'), ('CAGADGSSNTGKLIF', '10.1128/JVI.03020-14'), ('CAGAIGSSNTGKLIF', '10.1016/j.celrep.2017.03.072'), ('CAGAIGSSNTGKLIF', '10.1038/nature22383'), ('CAGAIGSSNTGKLIF', '10.1038/nature22976'), ('CAGAIGSSNTGKLIF', '10.1038/nsmb.3383'), ('CAGAIGSSNTGKLIF', '10.1038…	Matrix protein 1 (M)	Influenza A virus
	clone086904	AGGGAGTCAAACAACA-1_1_1_1_1_2_2_1	TRBV19	TRBJ2-3	TRB	CASSIRSGYTQYF	1	GILGFVFTL	0.424877	[('CASSIRSAYTQYF', '10.1126/sciadv.abf5835'), ('CASSIRSGATQYF', '10.1126/sciadv.abf5835'), ('CASSIRSGDTQYF', '10.1016/j.celrep.2017.03.072'), ('CASSIRSGDTQYF', '10.1038/nsmb.3383'), ('CASSIRSGDTQYF', '10.1126/sciadv.abf5835'), ('CASSIRSGETQYF', '10.1016/j.celrep.2017.03.072'), ('CASSIRSGETQYF', '10.1016/j.jaci.2017.05.037'), ('CASSIRSGETQYF', '10.1038/nsmb.3383'), ('CASSIRSGETQYF', '10.1126/sciad…	Matrix protein 1 (M)	Influenza A virus
	clone273661	GGAGCAAAGGTGCACA-1_2_2_1_2_2_1	TRAV38-2/DV8	TRAJ52	TRA	CAYSTNAGGTSYGKLTF	1	GILGFVFTL	0.424825	[('CAYSANAGGTSYGKLTF', '10.1016/j.celrep.2017.03.072'), ('CAYSANAGGTSYGKLTF', '10.1038/nsmb.3383'), ('CAYSANAGGTSYGKLTF', '10.1126/sciadv.abf5835'), ('CAYSHNAGGTSYGKLTF', '10.1016/j.celrep.2017.03.072'), ('CAYSHNAGGTSYGKLTF', '10.1126/sciadv.abf5835'), ('CAYSPNAGGTSYGKLTF', '10.1038/nsmb.3383'), ('CAYSPNAGGTSYGKLTF', '10.1126/sciadv.abf5835'), ('CAYSSNAGGTSYGKLTF', '10.1016/j.celrep.2017.03.072')…	Matrix protein 1 (M)	Influenza A virus
	clone273661	GGAGCAAAGGTGCACA-1_2_2_1_2_2_1	TRBV19	TRBJ1-2	TRB	CASSIGTYGYTF	1	GILGFVFTL	0.424825	[('CASSIGEYGYTF', '10.1016/j.celrep.2017.03.072'), ('CASSIGFYGYTF', '10.1016/j.celrep.2017.03.072'), ('CASSIGFYGYTF', '10.1038/nsmb.3383'), ('CASSIGHYGYTF', '10.1128/JVI.03020-14'), ('CASSIGIYGYTF', '10.1016/j.celrep.2017.03.072'), ('CASSIGIYGYTF', '10.1016/j.jaci.2017.05.037'), ('CASSIGIYGYTF', '10.1038/nsmb.3383'), ('CASSIGIYGYTF', '10.1038/s41590-021-01073-2'), ('CASSIGIYGYTF', '10.1126/sciadv…	Matrix protein 1 (M)	Influenza A virus
	clone274473	CATCGAATCATCGATG-1_2_2_2_1_2_2_1	TRAV38-2/DV8	TRAJ52	TRA	CAYSTNAGGTSYGKLTF	1	GILGFVFTL	0.424825	[('CAYSANAGGTSYGKLTF', '10.1016/j.celrep.2017.03.072'), ('CAYSANAGGTSYGKLTF', '10.1038/nsmb.3383'), ('CAYSANAGGTSYGKLTF', '10.1126/sciadv.abf5835'), ('CAYSHNAGGTSYGKLTF', '10.1016/j.celrep.2017.03.072'), ('CAYSHNAGGTSYGKLTF', '10.1126/sciadv.abf5835'), ('CAYSPNAGGTSYGKLTF', '10.1038/nsmb.3383'), ('CAYSPNAGGTSYGKLTF', '10.1126/sciadv.abf5835'), ('CAYSSNAGGTSYGKLTF', '10.1016/j.celrep.2017.03.072')…	Matrix protein 1 (M)	Influenza A virus
	clone274473	CATCGAATCATCGATG-1_2_2_2_1_2_2_1	TRBV19	TRBJ1-2	TRB	CASSIGTYGYTF	1	GILGFVFTL	0.424825	[('CASSIGEYGYTF', '10.1016/j.celrep.2017.03.072'), ('CASSIGFYGYTF', '10.1016/j.celrep.2017.03.072'), ('CASSIGFYGYTF', '10.1038/nsmb.3383'), ('CASSIGHYGYTF', '10.1128/JVI.03020-14'), ('CASSIGIYGYTF', '10.1016/j.celrep.2017.03.072'), ('CASSIGIYGYTF', '10.1016/j.jaci.2017.05.037'), ('CASSIGIYGYTF', '10.1038/nsmb.3383'), ('CASSIGIYGYTF', '10.1038/s41590-021-01073-2'), ('CASSIGIYGYTF', '10.1126/sciadv…	Matrix protein 1 (M)	Influenza A virus
	clone157872	ACGAGGACACCTCGTT-1_2_1_1_1_1_1_1	TRAV26-2	TRAJ43	TRA	CIRDNNNDMRF	1	NLVPMVATV	0.421019	[('CIKDNNNDMRF', '10.1038/nature22976'), ('CILDNNNDMRF', '10.1016/j.celrep.2017.03.072'), ('CILDNNNDMRF', '10.1016/j.xcrm.2021.100374'), ('CILDNNNDMRF', '10.1038/nature22976'), ('CILDNNNDMRF', '10.1111/cei.12770'), ('CILDNNNDMRF', '10.1126/sciadv.abf5835'), ('CILDNNNDMRF', '10.4049/jimmunol.1303147'), ('CIQDNNNDMRF', '10.1016/j.celrep.2023.113250'), ('CIQDNNNDMRF', '10.1126/sciadv.abf5835'), ('CI…	Tegument protein 66 (pp66),Phosphoprotein 65 (pp65)	Human betaherpesvirus 5
	clone157872	ACGAGGACACCTCGTT-1_2_1_1_1_1_1_1	TRBV7-6	TRBJ1-4	TRB	CASSLAPGTTNEKLFF	1	NLVPMVATV	0.421019	[('CASSLAPGATNEKLF', '10.1371/journal.pone.0141561'), ('CASSLAPGATNEKLF', '10.4049/jimmunol.1001807'), ('CASSLAPGATNEKLFFG', '10.1038/s41467-023-38946-z'), ('CASSLAPGSTNEKLFF', '10.1016/j.jim.2007.07.016'), ('CASSLAPGSTNEKLFF', '10.4049/jimmunol.181.11.7853'), ('CASSLAPGTTNEKLFF', '10.1016/j.celrep.2017.03.072'), ('CASSLAPGTTNEKLFF', '10.1038/nature22976'), ('CASSLAPGTTNEKLFF', '10.3389/fimmu.202…	Tegument protein 66 (pp66),Phosphoprotein 65 (pp65)	Human betaherpesvirus 5
	clone220179	TTTATGCAGGCCCTCA-1_2_1_1_1_1_1_1	TRAV26-2	TRAJ43	TRA	CIRDNNNDMRF	1	NLVPMVATV	0.421019	[('CIKDNNNDMRF', '10.1038/nature22976'), ('CILDNNNDMRF', '10.1016/j.celrep.2017.03.072'), ('CILDNNNDMRF', '10.1016/j.xcrm.2021.100374'), ('CILDNNNDMRF', '10.1038/nature22976'), ('CILDNNNDMRF', '10.1111/cei.12770'), ('CILDNNNDMRF', '10.1126/sciadv.abf5835'), ('CILDNNNDMRF', '10.4049/jimmunol.1303147'), ('CIQDNNNDMRF', '10.1016/j.celrep.2023.113250'), ('CIQDNNNDMRF', '10.1126/sciadv.abf5835'), ('CI…	Tegument protein 66 (pp66),Phosphoprotein 65 (pp65)	Human betaherpesvirus 5
	clone220179	TTTATGCAGGCCCTCA-1_2_1_1_1_1_1_1	TRBV7-6	TRBJ1-4	TRB	CASSLAPGTTNEKLFF	1	NLVPMVATV	0.421019	[('CASSLAPGATNEKLF', '10.1371/journal.pone.0141561'), ('CASSLAPGATNEKLF', '10.4049/jimmunol.1001807'), ('CASSLAPGATNEKLFFG', '10.1038/s41467-023-38946-z'), ('CASSLAPGSTNEKLFF', '10.1016/j.jim.2007.07.016'), ('CASSLAPGSTNEKLFF', '10.4049/jimmunol.181.11.7853'), ('CASSLAPGTTNEKLFF', '10.1016/j.celrep.2017.03.072'), ('CASSLAPGTTNEKLFF', '10.1038/nature22976'), ('CASSLAPGTTNEKLFF', '10.3389/fimmu.202…	Tegument protein 66 (pp66),Phosphoprotein 65 (pp65)	Human betaherpesvirus 5
	clone005718	AACACGTCAGCAGTTT-1_1_1_2_2_1_1	TRAV21	TRAJ9	TRA	CAVDTGGFKTIF	1	QVDYYGLYY	0.419133	[('CAADTGGFKTIF', '10.1038/s41586-021-03862-z'), ('CAPDTGGFKTIF', '10.1038/s41586-021-03862-z'), ('CASDTGGFKTIF', '10.1038/s41586-021-03862-z'), ('CATDTGGFKTIF', '10.1038/s41586-021-03862-z'), ('CAVDTGGFKTIF', '10.1038/s41586-021-03862-z')]	Regulatory protein E2	HPV
	clone005718	AACACGTCAGCAGTTT-1_1_1_2_2_1_1	TRBV27	TRBJ1-2	TRB	CASSSGDGNYGYTF	1	QVDYYGLYY	0.419133	[('CASSLGDGNYGYTF', '10.1038/s41586-021-03862-z'), ('CASSPVDGNYGYTF', '10.1038/s41586-021-03862-z'), ('CASSSADGNYGYTF', '10.1038/s41586-021-03862-z'), ('CASSSGDGNYGYTF', '10.1038/s41586-021-03862-z'), ('CPSSSGDGNYGYTF', '10.1038/s41586-021-03862-z')]	Regulatory protein E2	HPV
	clone005719	ACGGGTCGTTATCGGT-1_1_1_2_2_1_1	TRAV21	TRAJ9	TRA	CAVDTGGFKTIF	1	QVDYYGLYY	0.419133	[('CAADTGGFKTIF', '10.1038/s41586-021-03862-z'), ('CAPDTGGFKTIF', '10.1038/s41586-021-03862-z'), ('CASDTGGFKTIF', '10.1038/s41586-021-03862-z'), ('CATDTGGFKTIF', '10.1038/s41586-021-03862-z'), ('CAVDTGGFKTIF', '10.1038/s41586-021-03862-z')]	Regulatory protein E2	HPV
	clone005719	ACGGGTCGTTATCGGT-1_1_1_2_2_1_1	TRBV27	TRBJ1-2	TRB	CASSSGDGNYGYTF	1	QVDYYGLYY	0.419133	[('CASSLGDGNYGYTF', '10.1038/s41586-021-03862-z'), ('CASSPVDGNYGYTF', '10.1038/s41586-021-03862-z'), ('CASSSADGNYGYTF', '10.1038/s41586-021-03862-z'), ('CASSSGDGNYGYTF', '10.1038/s41586-021-03862-z'), ('CPSSSGDGNYGYTF', '10.1038/s41586-021-03862-z')]	Regulatory protein E2	HPV
	clone005720	AGGGAGTCAAGGACTG-1_1_1_2_2_1_1	TRAV21	TRAJ9	TRA	CAVDTGGFKTIF	1	QVDYYGLYY	0.419133	[('CAADTGGFKTIF', '10.1038/s41586-021-03862-z'), ('CAPDTGGFKTIF', '10.1038/s41586-021-03862-z'), ('CASDTGGFKTIF', '10.1038/s41586-021-03862-z'), ('CATDTGGFKTIF', '10.1038/s41586-021-03862-z'), ('CAVDTGGFKTIF', '10.1038/s41586-021-03862-z')]	Regulatory protein E2	HPV
	clone005720	AGGGAGTCAAGGACTG-1_1_1_2_2_1_1	TRBV27	TRBJ1-2	TRB	CASSSGDGNYGYTF	1	QVDYYGLYY	0.419133	[('CASSLGDGNYGYTF', '10.1038/s41586-021-03862-z'), ('CASSPVDGNYGYTF', '10.1038/s41586-021-03862-z'), ('CASSSADGNYGYTF', '10.1038/s41586-021-03862-z'), ('CASSSGDGNYGYTF', '10.1038/s41586-021-03862-z'), ('CPSSSGDGNYGYTF', '10.1038/s41586-021-03862-z')]	Regulatory protein E2	HPV
	clone005721	AGTGGGATCTGGTTCC-1_1_1_2_2_1_1	TRAV21	TRAJ9	TRA	CAVDTGGFKTIF	1	QVDYYGLYY	0.419133	[('CAADTGGFKTIF', '10.1038/s41586-021-03862-z'), ('CAPDTGGFKTIF', '10.1038/s41586-021-03862-z'), ('CASDTGGFKTIF', '10.1038/s41586-021-03862-z'), ('CATDTGGFKTIF', '10.1038/s41586-021-03862-z'), ('CAVDTGGFKTIF', '10.1038/s41586-021-03862-z')]	Regulatory protein E2	HPV
	clone005721	AGTGGGATCTGGTTCC-1_1_1_2_2_1_1	TRBV27	TRBJ1-2	TRB	CASSSGDGNYGYTF	1	QVDYYGLYY	0.419133	[('CASSLGDGNYGYTF', '10.1038/s41586-021-03862-z'), ('CASSPVDGNYGYTF', '10.1038/s41586-021-03862-z'), ('CASSSADGNYGYTF', '10.1038/s41586-021-03862-z'), ('CASSSGDGNYGYTF', '10.1038/s41586-021-03862-z'), ('CPSSSGDGNYGYTF', '10.1038/s41586-021-03862-z')]	Regulatory protein E2	HPV
	clone005722	ATCGAGTGTCCGAATT-1_1_1_2_2_1_1	TRAV21	TRAJ9	TRA	CAVDTGGFKTIF	1	QVDYYGLYY	0.419133	[('CAADTGGFKTIF', '10.1038/s41586-021-03862-z'), ('CAPDTGGFKTIF', '10.1038/s41586-021-03862-z'), ('CASDTGGFKTIF', '10.1038/s41586-021-03862-z'), ('CATDTGGFKTIF', '10.1038/s41586-021-03862-z'), ('CAVDTGGFKTIF', '10.1038/s41586-021-03862-z')]	Regulatory protein E2	HPV
	clone005722	ATCGAGTGTCCGAATT-1_1_1_2_2_1_1	TRBV27	TRBJ1-2	TRB	CASSSGDGNYGYTF	1	QVDYYGLYY	0.419133	[('CASSLGDGNYGYTF', '10.1038/s41586-021-03862-z'), ('CASSPVDGNYGYTF', '10.1038/s41586-021-03862-z'), ('CASSSADGNYGYTF', '10.1038/s41586-021-03862-z'), ('CASSSGDGNYGYTF', '10.1038/s41586-021-03862-z'), ('CPSSSGDGNYGYTF', '10.1038/s41586-021-03862-z')]	Regulatory protein E2	HPV
	clone005723	CATTATCGTGTGCGTC-1_1_1_2_2_1_1	TRAV21	TRAJ9	TRA	CAVDTGGFKTIF	1	QVDYYGLYY	0.419133	[('CAADTGGFKTIF', '10.1038/s41586-021-03862-z'), ('CAPDTGGFKTIF', '10.1038/s41586-021-03862-z'), ('CASDTGGFKTIF', '10.1038/s41586-021-03862-z'), ('CATDTGGFKTIF', '10.1038/s41586-021-03862-z'), ('CAVDTGGFKTIF', '10.1038/s41586-021-03862-z')]	Regulatory protein E2	HPV
	clone005723	CATTATCGTGTGCGTC-1_1_1_2_2_1_1	TRBV27	TRBJ1-2	TRB	CASSSGDGNYGYTF	1	QVDYYGLYY	0.419133	[('CASSLGDGNYGYTF', '10.1038/s41586-021-03862-z'), ('CASSPVDGNYGYTF', '10.1038/s41586-021-03862-z'), ('CASSSADGNYGYTF', '10.1038/s41586-021-03862-z'), ('CASSSGDGNYGYTF', '10.1038/s41586-021-03862-z'), ('CPSSSGDGNYGYTF', '10.1038/s41586-021-03862-z')]	Regulatory protein E2	HPV
	clone005724	CGTAGCGCATGCTGGC-1_1_1_2_2_1_1	TRAV21	TRAJ9	TRA	CAVDTGGFKTIF	1	QVDYYGLYY	0.419133	[('CAADTGGFKTIF', '10.1038/s41586-021-03862-z'), ('CAPDTGGFKTIF', '10.1038/s41586-021-03862-z'), ('CASDTGGFKTIF', '10.1038/s41586-021-03862-z'), ('CATDTGGFKTIF', '10.1038/s41586-021-03862-z'), ('CAVDTGGFKTIF', '10.1038/s41586-021-03862-z')]	Regulatory protein E2	HPV
	clone005724	CGTAGCGCATGCTGGC-1_1_1_2_2_1_1	TRBV27	TRBJ1-2	TRB	CASSSGDGNYGYTF	1	QVDYYGLYY	0.419133	[('CASSLGDGNYGYTF', '10.1038/s41586-021-03862-z'), ('CASSPVDGNYGYTF', '10.1038/s41586-021-03862-z'), ('CASSSADGNYGYTF', '10.1038/s41586-021-03862-z'), ('CASSSGDGNYGYTF', '10.1038/s41586-021-03862-z'), ('CPSSSGDGNYGYTF', '10.1038/s41586-021-03862-z')]	Regulatory protein E2	HPV
	clone005726	CTACACCTCATACGGT-1_1_1_2_2_1_1	TRAV21	TRAJ9	TRA	CAVDTGGFKTIF	1	QVDYYGLYY	0.419133	[('CAADTGGFKTIF', '10.1038/s41586-021-03862-z'), ('CAPDTGGFKTIF', '10.1038/s41586-021-03862-z'), ('CASDTGGFKTIF', '10.1038/s41586-021-03862-z'), ('CATDTGGFKTIF', '10.1038/s41586-021-03862-z'), ('CAVDTGGFKTIF', '10.1038/s41586-021-03862-z')]	Regulatory protein E2	HPV
	clone005726	CTACACCTCATACGGT-1_1_1_2_2_1_1	TRBV27	TRBJ1-2	TRB	CASSSGDGNYGYTF	1	QVDYYGLYY	0.419133	[('CASSLGDGNYGYTF', '10.1038/s41586-021-03862-z'), ('CASSPVDGNYGYTF', '10.1038/s41586-021-03862-z'), ('CASSSADGNYGYTF', '10.1038/s41586-021-03862-z'), ('CASSSGDGNYGYTF', '10.1038/s41586-021-03862-z'), ('CPSSSGDGNYGYTF', '10.1038/s41586-021-03862-z')]	Regulatory protein E2	HPV
	clone005727	GCATGATTCTATCGCC-1_1_1_2_2_1_1	TRAV21	TRAJ9	TRA	CAVDTGGFKTIF	1	QVDYYGLYY	0.419133	[('CAADTGGFKTIF', '10.1038/s41586-021-03862-z'), ('CAPDTGGFKTIF', '10.1038/s41586-021-03862-z'), ('CASDTGGFKTIF', '10.1038/s41586-021-03862-z'), ('CATDTGGFKTIF', '10.1038/s41586-021-03862-z'), ('CAVDTGGFKTIF', '10.1038/s41586-021-03862-z')]	Regulatory protein E2	HPV
	clone005727	GCATGATTCTATCGCC-1_1_1_2_2_1_1	TRBV27	TRBJ1-2	TRB	CASSSGDGNYGYTF	1	QVDYYGLYY	0.419133	[('CASSLGDGNYGYTF', '10.1038/s41586-021-03862-z'), ('CASSPVDGNYGYTF', '10.1038/s41586-021-03862-z'), ('CASSSADGNYGYTF', '10.1038/s41586-021-03862-z'), ('CASSSGDGNYGYTF', '10.1038/s41586-021-03862-z'), ('CPSSSGDGNYGYTF', '10.1038/s41586-021-03862-z')]	Regulatory protein E2	HPV
	clone005728	GGACAGAAGCAATATG-1_1_1_2_2_1_1	TRAV21	TRAJ9	TRA	CAVDTGGFKTIF	1	QVDYYGLYY	0.419133	[('CAADTGGFKTIF', '10.1038/s41586-021-03862-z'), ('CAPDTGGFKTIF', '10.1038/s41586-021-03862-z'), ('CASDTGGFKTIF', '10.1038/s41586-021-03862-z'), ('CATDTGGFKTIF', '10.1038/s41586-021-03862-z'), ('CAVDTGGFKTIF', '10.1038/s41586-021-03862-z')]	Regulatory protein E2	HPV
	clone005728	GGACAGAAGCAATATG-1_1_1_2_2_1_1	TRBV27	TRBJ1-2	TRB	CASSSGDGNYGYTF	1	QVDYYGLYY	0.419133	[('CASSLGDGNYGYTF', '10.1038/s41586-021-03862-z'), ('CASSPVDGNYGYTF', '10.1038/s41586-021-03862-z'), ('CASSSADGNYGYTF', '10.1038/s41586-021-03862-z'), ('CASSSGDGNYGYTF', '10.1038/s41586-021-03862-z'), ('CPSSSGDGNYGYTF', '10.1038/s41586-021-03862-z')]	Regulatory protein E2	HPV
	clone005729	GGACATTCAGGCAGTA-1_1_1_2_2_1_1	TRAV21	TRAJ9	TRA	CAVDTGGFKTIF	1	QVDYYGLYY	0.419133	[('CAADTGGFKTIF', '10.1038/s41586-021-03862-z'), ('CAPDTGGFKTIF', '10.1038/s41586-021-03862-z'), ('CASDTGGFKTIF', '10.1038/s41586-021-03862-z'), ('CATDTGGFKTIF', '10.1038/s41586-021-03862-z'), ('CAVDTGGFKTIF', '10.1038/s41586-021-03862-z')]	Regulatory protein E2	HPV
	clone005729	GGACATTCAGGCAGTA-1_1_1_2_2_1_1	TRBV27	TRBJ1-2	TRB	CASSSGDGNYGYTF	1	QVDYYGLYY	0.419133	[('CASSLGDGNYGYTF', '10.1038/s41586-021-03862-z'), ('CASSPVDGNYGYTF', '10.1038/s41586-021-03862-z'), ('CASSSADGNYGYTF', '10.1038/s41586-021-03862-z'), ('CASSSGDGNYGYTF', '10.1038/s41586-021-03862-z'), ('CPSSSGDGNYGYTF', '10.1038/s41586-021-03862-z')]	Regulatory protein E2	HPV
	clone005730	GTGTGCGGTTGTGGCC-1_1_1_2_2_1_1	TRAV21	TRAJ9	TRA	CAVDTGGFKTIF	1	QVDYYGLYY	0.419133	[('CAADTGGFKTIF', '10.1038/s41586-021-03862-z'), ('CAPDTGGFKTIF', '10.1038/s41586-021-03862-z'), ('CASDTGGFKTIF', '10.1038/s41586-021-03862-z'), ('CATDTGGFKTIF', '10.1038/s41586-021-03862-z'), ('CAVDTGGFKTIF', '10.1038/s41586-021-03862-z')]	Regulatory protein E2	HPV
	clone005730	GTGTGCGGTTGTGGCC-1_1_1_2_2_1_1	TRBV27	TRBJ1-2	TRB	CASSSGDGNYGYTF	1	QVDYYGLYY	0.419133	[('CASSLGDGNYGYTF', '10.1038/s41586-021-03862-z'), ('CASSPVDGNYGYTF', '10.1038/s41586-021-03862-z'), ('CASSSADGNYGYTF', '10.1038/s41586-021-03862-z'), ('CASSSGDGNYGYTF', '10.1038/s41586-021-03862-z'), ('CPSSSGDGNYGYTF', '10.1038/s41586-021-03862-z')]	Regulatory protein E2	HPV
	clone005732	TCAGATGTCTGTCTAT-1_1_1_2_2_1_1	TRAV21	TRAJ9	TRA	CAVDTGGFKTIF	1	QVDYYGLYY	0.419133	[('CAADTGGFKTIF', '10.1038/s41586-021-03862-z'), ('CAPDTGGFKTIF', '10.1038/s41586-021-03862-z'), ('CASDTGGFKTIF', '10.1038/s41586-021-03862-z'), ('CATDTGGFKTIF', '10.1038/s41586-021-03862-z'), ('CAVDTGGFKTIF', '10.1038/s41586-021-03862-z')]	Regulatory protein E2	HPV
	clone005732	TCAGATGTCTGTCTAT-1_1_1_2_2_1_1	TRBV27	TRBJ1-2	TRB	CASSSGDGNYGYTF	1	QVDYYGLYY	0.419133	[('CASSLGDGNYGYTF', '10.1038/s41586-021-03862-z'), ('CASSPVDGNYGYTF', '10.1038/s41586-021-03862-z'), ('CASSSADGNYGYTF', '10.1038/s41586-021-03862-z'), ('CASSSGDGNYGYTF', '10.1038/s41586-021-03862-z'), ('CPSSSGDGNYGYTF', '10.1038/s41586-021-03862-z')]	Regulatory protein E2	HPV
	clone005733	TCTTCGGGTCTAGCGC-1_1_1_2_2_1_1	TRAV21	TRAJ9	TRA	CAVDTGGFKTIF	1	QVDYYGLYY	0.419133	[('CAADTGGFKTIF', '10.1038/s41586-021-03862-z'), ('CAPDTGGFKTIF', '10.1038/s41586-021-03862-z'), ('CASDTGGFKTIF', '10.1038/s41586-021-03862-z'), ('CATDTGGFKTIF', '10.1038/s41586-021-03862-z'), ('CAVDTGGFKTIF', '10.1038/s41586-021-03862-z')]	Regulatory protein E2	HPV
	clone005733	TCTTCGGGTCTAGCGC-1_1_1_2_2_1_1	TRBV27	TRBJ1-2	TRB	CASSSGDGNYGYTF	1	QVDYYGLYY	0.419133	[('CASSLGDGNYGYTF', '10.1038/s41586-021-03862-z'), ('CASSPVDGNYGYTF', '10.1038/s41586-021-03862-z'), ('CASSSADGNYGYTF', '10.1038/s41586-021-03862-z'), ('CASSSGDGNYGYTF', '10.1038/s41586-021-03862-z'), ('CPSSSGDGNYGYTF', '10.1038/s41586-021-03862-z')]	Regulatory protein E2	HPV
	clone005734	TGAAAGACATTGCGGC-1_1_1_2_2_1_1	TRAV21	TRAJ9	TRA	CAVDTGGFKTIF	1	QVDYYGLYY	0.419133	[('CAADTGGFKTIF', '10.1038/s41586-021-03862-z'), ('CAPDTGGFKTIF', '10.1038/s41586-021-03862-z'), ('CASDTGGFKTIF', '10.1038/s41586-021-03862-z'), ('CATDTGGFKTIF', '10.1038/s41586-021-03862-z'), ('CAVDTGGFKTIF', '10.1038/s41586-021-03862-z')]	Regulatory protein E2	HPV
	clone005734	TGAAAGACATTGCGGC-1_1_1_2_2_1_1	TRBV27	TRBJ1-2	TRB	CASSSGDGNYGYTF	1	QVDYYGLYY	0.419133	[('CASSLGDGNYGYTF', '10.1038/s41586-021-03862-z'), ('CASSPVDGNYGYTF', '10.1038/s41586-021-03862-z'), ('CASSSADGNYGYTF', '10.1038/s41586-021-03862-z'), ('CASSSGDGNYGYTF', '10.1038/s41586-021-03862-z'), ('CPSSSGDGNYGYTF', '10.1038/s41586-021-03862-z')]	Regulatory protein E2	HPV
	clone005735	TGTTCCGCAGCGAACA-1_1_1_2_2_1_1	TRAV21	TRAJ9	TRA	CAVDTGGFKTIF	1	QVDYYGLYY	0.419133	[('CAADTGGFKTIF', '10.1038/s41586-021-03862-z'), ('CAPDTGGFKTIF', '10.1038/s41586-021-03862-z'), ('CASDTGGFKTIF', '10.1038/s41586-021-03862-z'), ('CATDTGGFKTIF', '10.1038/s41586-021-03862-z'), ('CAVDTGGFKTIF', '10.1038/s41586-021-03862-z')]	Regulatory protein E2	HPV
	clone005735	TGTTCCGCAGCGAACA-1_1_1_2_2_1_1	TRBV27	TRBJ1-2	TRB	CASSSGDGNYGYTF	1	QVDYYGLYY	0.419133	[('CASSLGDGNYGYTF', '10.1038/s41586-021-03862-z'), ('CASSPVDGNYGYTF', '10.1038/s41586-021-03862-z'), ('CASSSADGNYGYTF', '10.1038/s41586-021-03862-z'), ('CASSSGDGNYGYTF', '10.1038/s41586-021-03862-z'), ('CPSSSGDGNYGYTF', '10.1038/s41586-021-03862-z')]	Regulatory protein E2	HPV
	clone005736	TTCTCCTTCCTTAATC-1_1_1_2_2_1_1	TRAV21	TRAJ9	TRA	CAVDTGGFKTIF	1	QVDYYGLYY	0.419133	[('CAADTGGFKTIF', '10.1038/s41586-021-03862-z'), ('CAPDTGGFKTIF', '10.1038/s41586-021-03862-z'), ('CASDTGGFKTIF', '10.1038/s41586-021-03862-z'), ('CATDTGGFKTIF', '10.1038/s41586-021-03862-z'), ('CAVDTGGFKTIF', '10.1038/s41586-021-03862-z')]	Regulatory protein E2	HPV
	clone005736	TTCTCCTTCCTTAATC-1_1_1_2_2_1_1	TRBV27	TRBJ1-2	TRB	CASSSGDGNYGYTF	1	QVDYYGLYY	0.419133	[('CASSLGDGNYGYTF', '10.1038/s41586-021-03862-z'), ('CASSPVDGNYGYTF', '10.1038/s41586-021-03862-z'), ('CASSSADGNYGYTF', '10.1038/s41586-021-03862-z'), ('CASSSGDGNYGYTF', '10.1038/s41586-021-03862-z'), ('CPSSSGDGNYGYTF', '10.1038/s41586-021-03862-z')]	Regulatory protein E2	HPV
	clone005737	AAAGATGCAGGGTACA-1_2_1_2_2_1_1	TRAV21	TRAJ9	TRA	CAVDTGGFKTIF	1	QVDYYGLYY	0.419133	[('CAADTGGFKTIF', '10.1038/s41586-021-03862-z'), ('CAPDTGGFKTIF', '10.1038/s41586-021-03862-z'), ('CASDTGGFKTIF', '10.1038/s41586-021-03862-z'), ('CATDTGGFKTIF', '10.1038/s41586-021-03862-z'), ('CAVDTGGFKTIF', '10.1038/s41586-021-03862-z')]	Regulatory protein E2	HPV
	clone005737	AAAGATGCAGGGTACA-1_2_1_2_2_1_1	TRBV27	TRBJ1-2	TRB	CASSSGDGNYGYTF	1	QVDYYGLYY	0.419133	[('CASSLGDGNYGYTF', '10.1038/s41586-021-03862-z'), ('CASSPVDGNYGYTF', '10.1038/s41586-021-03862-z'), ('CASSSADGNYGYTF', '10.1038/s41586-021-03862-z'), ('CASSSGDGNYGYTF', '10.1038/s41586-021-03862-z'), ('CPSSSGDGNYGYTF', '10.1038/s41586-021-03862-z')]	Regulatory protein E2	HPV
	clone005738	AACACGTCAGACACTT-1_2_1_2_2_1_1	TRAV21	TRAJ9	TRA	CAVDTGGFKTIF	1	QVDYYGLYY	0.419133	[('CAADTGGFKTIF', '10.1038/s41586-021-03862-z'), ('CAPDTGGFKTIF', '10.1038/s41586-021-03862-z'), ('CASDTGGFKTIF', '10.1038/s41586-021-03862-z'), ('CATDTGGFKTIF', '10.1038/s41586-021-03862-z'), ('CAVDTGGFKTIF', '10.1038/s41586-021-03862-z')]	Regulatory protein E2	HPV
	clone005738	AACACGTCAGACACTT-1_2_1_2_2_1_1	TRBV27	TRBJ1-2	TRB	CASSSGDGNYGYTF	1	QVDYYGLYY	0.419133	[('CASSLGDGNYGYTF', '10.1038/s41586-021-03862-z'), ('CASSPVDGNYGYTF', '10.1038/s41586-021-03862-z'), ('CASSSADGNYGYTF', '10.1038/s41586-021-03862-z'), ('CASSSGDGNYGYTF', '10.1038/s41586-021-03862-z'), ('CPSSSGDGNYGYTF', '10.1038/s41586-021-03862-z')]	Regulatory protein E2	HPV
	clone005739	AACTCCCTCTAACGGT-1_2_1_2_2_1_1	TRAV21	TRAJ9	TRA	CAVDTGGFKTIF	1	QVDYYGLYY	0.419133	[('CAADTGGFKTIF', '10.1038/s41586-021-03862-z'), ('CAPDTGGFKTIF', '10.1038/s41586-021-03862-z'), ('CASDTGGFKTIF', '10.1038/s41586-021-03862-z'), ('CATDTGGFKTIF', '10.1038/s41586-021-03862-z'), ('CAVDTGGFKTIF', '10.1038/s41586-021-03862-z')]	Regulatory protein E2	HPV
	clone005739	AACTCCCTCTAACGGT-1_2_1_2_2_1_1	TRBV27	TRBJ1-2	TRB	CASSSGDGNYGYTF	1	QVDYYGLYY	0.419133	[('CASSLGDGNYGYTF', '10.1038/s41586-021-03862-z'), ('CASSPVDGNYGYTF', '10.1038/s41586-021-03862-z'), ('CASSSADGNYGYTF', '10.1038/s41586-021-03862-z'), ('CASSSGDGNYGYTF', '10.1038/s41586-021-03862-z'), ('CPSSSGDGNYGYTF', '10.1038/s41586-021-03862-z')]	Regulatory protein E2	HPV
	clone005740	AACTGGTGTTTAGCTG-1_2_1_2_2_1_1	TRAV21	TRAJ9	TRA	CAVDTGGFKTIF	1	QVDYYGLYY	0.419133	[('CAADTGGFKTIF', '10.1038/s41586-021-03862-z'), ('CAPDTGGFKTIF', '10.1038/s41586-021-03862-z'), ('CASDTGGFKTIF', '10.1038/s41586-021-03862-z'), ('CATDTGGFKTIF', '10.1038/s41586-021-03862-z'), ('CAVDTGGFKTIF', '10.1038/s41586-021-03862-z')]	Regulatory protein E2	HPV
	clone005740	AACTGGTGTTTAGCTG-1_2_1_2_2_1_1	TRBV27	TRBJ1-2	TRB	CASSSGDGNYGYTF	1	QVDYYGLYY	0.419133	[('CASSLGDGNYGYTF', '10.1038/s41586-021-03862-z'), ('CASSPVDGNYGYTF', '10.1038/s41586-021-03862-z'), ('CASSSADGNYGYTF', '10.1038/s41586-021-03862-z'), ('CASSSGDGNYGYTF', '10.1038/s41586-021-03862-z'), ('CPSSSGDGNYGYTF', '10.1038/s41586-021-03862-z')]	Regulatory protein E2	HPV
	clone005741	AAGGAGCCAATGCCAT-1_2_1_2_2_1_1	TRAV21	TRAJ9	TRA	CAVDTGGFKTIF	1	QVDYYGLYY	0.419133	[('CAADTGGFKTIF', '10.1038/s41586-021-03862-z'), ('CAPDTGGFKTIF', '10.1038/s41586-021-03862-z'), ('CASDTGGFKTIF', '10.1038/s41586-021-03862-z'), ('CATDTGGFKTIF', '10.1038/s41586-021-03862-z'), ('CAVDTGGFKTIF', '10.1038/s41586-021-03862-z')]	Regulatory protein E2	HPV
	clone005741	AAGGAGCCAATGCCAT-1_2_1_2_2_1_1	TRBV27	TRBJ1-2	TRB	CASSSGDGNYGYTF	1	QVDYYGLYY	0.419133	[('CASSLGDGNYGYTF', '10.1038/s41586-021-03862-z'), ('CASSPVDGNYGYTF', '10.1038/s41586-021-03862-z'), ('CASSSADGNYGYTF', '10.1038/s41586-021-03862-z'), ('CASSSGDGNYGYTF', '10.1038/s41586-021-03862-z'), ('CPSSSGDGNYGYTF', '10.1038/s41586-021-03862-z')]	Regulatory protein E2	HPV
	clone005742	AAGGCAGGTAGAGTGC-1_2_1_2_2_1_1	TRAV21	TRAJ9	TRA	CAVDTGGFKTIF	1	QVDYYGLYY	0.419133	[('CAADTGGFKTIF', '10.1038/s41586-021-03862-z'), ('CAPDTGGFKTIF', '10.1038/s41586-021-03862-z'), ('CASDTGGFKTIF', '10.1038/s41586-021-03862-z'), ('CATDTGGFKTIF', '10.1038/s41586-021-03862-z'), ('CAVDTGGFKTIF', '10.1038/s41586-021-03862-z')]	Regulatory protein E2	HPV
	clone005742	AAGGCAGGTAGAGTGC-1_2_1_2_2_1_1	TRBV27	TRBJ1-2	TRB	CASSSGDGNYGYTF	1	QVDYYGLYY	0.419133	[('CASSLGDGNYGYTF', '10.1038/s41586-021-03862-z'), ('CASSPVDGNYGYTF', '10.1038/s41586-021-03862-z'), ('CASSSADGNYGYTF', '10.1038/s41586-021-03862-z'), ('CASSSGDGNYGYTF', '10.1038/s41586-021-03862-z'), ('CPSSSGDGNYGYTF', '10.1038/s41586-021-03862-z')]	Regulatory protein E2	HPV
	clone005743	ACACCGGTCTGTCCGT-1_2_1_2_2_1_1	TRAV21	TRAJ9	TRA	CAVDTGGFKTIF	1	QVDYYGLYY	0.419133	[('CAADTGGFKTIF', '10.1038/s41586-021-03862-z'), ('CAPDTGGFKTIF', '10.1038/s41586-021-03862-z'), ('CASDTGGFKTIF', '10.1038/s41586-021-03862-z'), ('CATDTGGFKTIF', '10.1038/s41586-021-03862-z'), ('CAVDTGGFKTIF', '10.1038/s41586-021-03862-z')]	Regulatory protein E2	HPV
	clone005743	ACACCGGTCTGTCCGT-1_2_1_2_2_1_1	TRBV27	TRBJ1-2	TRB	CASSSGDGNYGYTF	1	QVDYYGLYY	0.419133	[('CASSLGDGNYGYTF', '10.1038/s41586-021-03862-z'), ('CASSPVDGNYGYTF', '10.1038/s41586-021-03862-z'), ('CASSSADGNYGYTF', '10.1038/s41586-021-03862-z'), ('CASSSGDGNYGYTF', '10.1038/s41586-021-03862-z'), ('CPSSSGDGNYGYTF', '10.1038/s41586-021-03862-z')]	Regulatory protein E2	HPV
	clone005744	ACGAGGAGTCGCGAAA-1_2_1_2_2_1_1	TRAV21	TRAJ9	TRA	CAVDTGGFKTIF	1	QVDYYGLYY	0.419133	[('CAADTGGFKTIF', '10.1038/s41586-021-03862-z'), ('CAPDTGGFKTIF', '10.1038/s41586-021-03862-z'), ('CASDTGGFKTIF', '10.1038/s41586-021-03862-z'), ('CATDTGGFKTIF', '10.1038/s41586-021-03862-z'), ('CAVDTGGFKTIF', '10.1038/s41586-021-03862-z')]	Regulatory protein E2	HPV
	clone005744	ACGAGGAGTCGCGAAA-1_2_1_2_2_1_1	TRBV27	TRBJ1-2	TRB	CASSSGDGNYGYTF	1	QVDYYGLYY	0.419133	[('CASSLGDGNYGYTF', '10.1038/s41586-021-03862-z'), ('CASSPVDGNYGYTF', '10.1038/s41586-021-03862-z'), ('CASSSADGNYGYTF', '10.1038/s41586-021-03862-z'), ('CASSSGDGNYGYTF', '10.1038/s41586-021-03862-z'), ('CPSSSGDGNYGYTF', '10.1038/s41586-021-03862-z')]	Regulatory protein E2	HPV
	clone005745	ACGCAGCGTGTGACGA-1_2_1_2_2_1_1	TRAV21	TRAJ9	TRA	CAVDTGGFKTIF	1	QVDYYGLYY	0.419133	[('CAADTGGFKTIF', '10.1038/s41586-021-03862-z'), ('CAPDTGGFKTIF', '10.1038/s41586-021-03862-z'), ('CASDTGGFKTIF', '10.1038/s41586-021-03862-z'), ('CATDTGGFKTIF', '10.1038/s41586-021-03862-z'), ('CAVDTGGFKTIF', '10.1038/s41586-021-03862-z')]	Regulatory protein E2	HPV
	clone005745	ACGCAGCGTGTGACGA-1_2_1_2_2_1_1	TRBV27	TRBJ1-2	TRB	CASSSGDGNYGYTF	1	QVDYYGLYY	0.419133	[('CASSLGDGNYGYTF', '10.1038/s41586-021-03862-z'), ('CASSPVDGNYGYTF', '10.1038/s41586-021-03862-z'), ('CASSSADGNYGYTF', '10.1038/s41586-021-03862-z'), ('CASSSGDGNYGYTF', '10.1038/s41586-021-03862-z'), ('CPSSSGDGNYGYTF', '10.1038/s41586-021-03862-z')]	Regulatory protein E2	HPV
	clone005746	ACGCCAGCAGACGCAA-1_2_1_2_2_1_1	TRAV21	TRAJ9	TRA	CAVDTGGFKTIF	1	QVDYYGLYY	0.419133	[('CAADTGGFKTIF', '10.1038/s41586-021-03862-z'), ('CAPDTGGFKTIF', '10.1038/s41586-021-03862-z'), ('CASDTGGFKTIF', '10.1038/s41586-021-03862-z'), ('CATDTGGFKTIF', '10.1038/s41586-021-03862-z'), ('CAVDTGGFKTIF', '10.1038/s41586-021-03862-z')]	Regulatory protein E2	HPV
	clone005746	ACGCCAGCAGACGCAA-1_2_1_2_2_1_1	TRBV27	TRBJ1-2	TRB	CASSSGDGNYGYTF	1	QVDYYGLYY	0.419133	[('CASSLGDGNYGYTF', '10.1038/s41586-021-03862-z'), ('CASSPVDGNYGYTF', '10.1038/s41586-021-03862-z'), ('CASSSADGNYGYTF', '10.1038/s41586-021-03862-z'), ('CASSSGDGNYGYTF', '10.1038/s41586-021-03862-z'), ('CPSSSGDGNYGYTF', '10.1038/s41586-021-03862-z')]	Regulatory protein E2	HPV
	clone005747	ACGCCAGGTGGGTATG-1_2_1_2_2_1_1	TRAV21	TRAJ9	TRA	CAVDTGGFKTIF	1	QVDYYGLYY	0.419133	[('CAADTGGFKTIF', '10.1038/s41586-021-03862-z'), ('CAPDTGGFKTIF', '10.1038/s41586-021-03862-z'), ('CASDTGGFKTIF', '10.1038/s41586-021-03862-z'), ('CATDTGGFKTIF', '10.1038/s41586-021-03862-z'), ('CAVDTGGFKTIF', '10.1038/s41586-021-03862-z')]	Regulatory protein E2	HPV
	clone005747	ACGCCAGGTGGGTATG-1_2_1_2_2_1_1	TRBV27	TRBJ1-2	TRB	CASSSGDGNYGYTF	1	QVDYYGLYY	0.419133	[('CASSLGDGNYGYTF', '10.1038/s41586-021-03862-z'), ('CASSPVDGNYGYTF', '10.1038/s41586-021-03862-z'), ('CASSSADGNYGYTF', '10.1038/s41586-021-03862-z'), ('CASSSGDGNYGYTF', '10.1038/s41586-021-03862-z'), ('CPSSSGDGNYGYTF', '10.1038/s41586-021-03862-z')]	Regulatory protein E2	HPV
	clone005748	ACGGAGACACCTTGTC-1_2_1_2_2_1_1	TRAV21	TRAJ9	TRA	CAVDTGGFKTIF	1	QVDYYGLYY	0.419133	[('CAADTGGFKTIF', '10.1038/s41586-021-03862-z'), ('CAPDTGGFKTIF', '10.1038/s41586-021-03862-z'), ('CASDTGGFKTIF', '10.1038/s41586-021-03862-z'), ('CATDTGGFKTIF', '10.1038/s41586-021-03862-z'), ('CAVDTGGFKTIF', '10.1038/s41586-021-03862-z')]	Regulatory protein E2	HPV
	clone005748	ACGGAGACACCTTGTC-1_2_1_2_2_1_1	TRBV27	TRBJ1-2	TRB	CASSSGDGNYGYTF	1	QVDYYGLYY	0.419133	[('CASSLGDGNYGYTF', '10.1038/s41586-021-03862-z'), ('CASSPVDGNYGYTF', '10.1038/s41586-021-03862-z'), ('CASSSADGNYGYTF', '10.1038/s41586-021-03862-z'), ('CASSSGDGNYGYTF', '10.1038/s41586-021-03862-z'), ('CPSSSGDGNYGYTF', '10.1038/s41586-021-03862-z')]	Regulatory protein E2	HPV
	clone005749	ACGGCCACAGATGAGC-1_2_1_2_2_1_1	TRAV21	TRAJ9	TRA	CAVDTGGFKTIF	1	QVDYYGLYY	0.419133	[('CAADTGGFKTIF', '10.1038/s41586-021-03862-z'), ('CAPDTGGFKTIF', '10.1038/s41586-021-03862-z'), ('CASDTGGFKTIF', '10.1038/s41586-021-03862-z'), ('CATDTGGFKTIF', '10.1038/s41586-021-03862-z'), ('CAVDTGGFKTIF', '10.1038/s41586-021-03862-z')]	Regulatory protein E2	HPV
	clone005749	ACGGCCACAGATGAGC-1_2_1_2_2_1_1	TRBV27	TRBJ1-2	TRB	CASSSGDGNYGYTF	1	QVDYYGLYY	0.419133	[('CASSLGDGNYGYTF', '10.1038/s41586-021-03862-z'), ('CASSPVDGNYGYTF', '10.1038/s41586-021-03862-z'), ('CASSSADGNYGYTF', '10.1038/s41586-021-03862-z'), ('CASSSGDGNYGYTF', '10.1038/s41586-021-03862-z'), ('CPSSSGDGNYGYTF', '10.1038/s41586-021-03862-z')]	Regulatory protein E2	HPV
	clone005750	ACTGAGTCACCGATAT-1_2_1_2_2_1_1	TRAV21	TRAJ9	TRA	CAVDTGGFKTIF	1	QVDYYGLYY	0.419133	[('CAADTGGFKTIF', '10.1038/s41586-021-03862-z'), ('CAPDTGGFKTIF', '10.1038/s41586-021-03862-z'), ('CASDTGGFKTIF', '10.1038/s41586-021-03862-z'), ('CATDTGGFKTIF', '10.1038/s41586-021-03862-z'), ('CAVDTGGFKTIF', '10.1038/s41586-021-03862-z')]	Regulatory protein E2	HPV
	clone005750	ACTGAGTCACCGATAT-1_2_1_2_2_1_1	TRBV27	TRBJ1-2	TRB	CASSSGDGNYGYTF	1	QVDYYGLYY	0.419133	[('CASSLGDGNYGYTF', '10.1038/s41586-021-03862-z'), ('CASSPVDGNYGYTF', '10.1038/s41586-021-03862-z'), ('CASSSADGNYGYTF', '10.1038/s41586-021-03862-z'), ('CASSSGDGNYGYTF', '10.1038/s41586-021-03862-z'), ('CPSSSGDGNYGYTF', '10.1038/s41586-021-03862-z')]	Regulatory protein E2	HPV
	clone005751	AGACGTTGTTACCGAT-1_2_1_2_2_1_1	TRAV21	TRAJ9	TRA	CAVDTGGFKTIF	1	QVDYYGLYY	0.419133	[('CAADTGGFKTIF', '10.1038/s41586-021-03862-z'), ('CAPDTGGFKTIF', '10.1038/s41586-021-03862-z'), ('CASDTGGFKTIF', '10.1038/s41586-021-03862-z'), ('CATDTGGFKTIF', '10.1038/s41586-021-03862-z'), ('CAVDTGGFKTIF', '10.1038/s41586-021-03862-z')]	Regulatory protein E2	HPV
	clone005751	AGACGTTGTTACCGAT-1_2_1_2_2_1_1	TRBV27	TRBJ1-2	TRB	CASSSGDGNYGYTF	1	QVDYYGLYY	0.419133	[('CASSLGDGNYGYTF', '10.1038/s41586-021-03862-z'), ('CASSPVDGNYGYTF', '10.1038/s41586-021-03862-z'), ('CASSSADGNYGYTF', '10.1038/s41586-021-03862-z'), ('CASSSGDGNYGYTF', '10.1038/s41586-021-03862-z'), ('CPSSSGDGNYGYTF', '10.1038/s41586-021-03862-z')]	Regulatory protein E2	HPV
	clone005752	AGCCTAAAGATAGCAT-1_2_1_2_2_1_1	TRAV21	TRAJ9	TRA	CAVDTGGFKTIF	1	QVDYYGLYY	0.419133	[('CAADTGGFKTIF', '10.1038/s41586-021-03862-z'), ('CAPDTGGFKTIF', '10.1038/s41586-021-03862-z'), ('CASDTGGFKTIF', '10.1038/s41586-021-03862-z'), ('CATDTGGFKTIF', '10.1038/s41586-021-03862-z'), ('CAVDTGGFKTIF', '10.1038/s41586-021-03862-z')]	Regulatory protein E2	HPV
	clone005752	AGCCTAAAGATAGCAT-1_2_1_2_2_1_1	TRBV27	TRBJ1-2	TRB	CASSSGDGNYGYTF	1	QVDYYGLYY	0.419133	[('CASSLGDGNYGYTF', '10.1038/s41586-021-03862-z'), ('CASSPVDGNYGYTF', '10.1038/s41586-021-03862-z'), ('CASSSADGNYGYTF', '10.1038/s41586-021-03862-z'), ('CASSSGDGNYGYTF', '10.1038/s41586-021-03862-z'), ('CPSSSGDGNYGYTF', '10.1038/s41586-021-03862-z')]	Regulatory protein E2	HPV
	clone005753	AGCCTAACAGATGAGC-1_2_1_2_2_1_1	TRAV21	TRAJ9	TRA	CAVDTGGFKTIF	1	QVDYYGLYY	0.419133	[('CAADTGGFKTIF', '10.1038/s41586-021-03862-z'), ('CAPDTGGFKTIF', '10.1038/s41586-021-03862-z'), ('CASDTGGFKTIF', '10.1038/s41586-021-03862-z'), ('CATDTGGFKTIF', '10.1038/s41586-021-03862-z'), ('CAVDTGGFKTIF', '10.1038/s41586-021-03862-z')]	Regulatory protein E2	HPV
	clone005753	AGCCTAACAGATGAGC-1_2_1_2_2_1_1	TRBV27	TRBJ1-2	TRB	CASSSGDGNYGYTF	1	QVDYYGLYY	0.419133	[('CASSLGDGNYGYTF', '10.1038/s41586-021-03862-z'), ('CASSPVDGNYGYTF', '10.1038/s41586-021-03862-z'), ('CASSSADGNYGYTF', '10.1038/s41586-021-03862-z'), ('CASSSGDGNYGYTF', '10.1038/s41586-021-03862-z'), ('CPSSSGDGNYGYTF', '10.1038/s41586-021-03862-z')]	Regulatory protein E2	HPV
	clone005754	AGCTCCTTCTACTATC-1_2_1_2_2_1_1	TRAV21	TRAJ9	TRA	CAVDTGGFKTIF	1	QVDYYGLYY	0.419133	[('CAADTGGFKTIF', '10.1038/s41586-021-03862-z'), ('CAPDTGGFKTIF', '10.1038/s41586-021-03862-z'), ('CASDTGGFKTIF', '10.1038/s41586-021-03862-z'), ('CATDTGGFKTIF', '10.1038/s41586-021-03862-z'), ('CAVDTGGFKTIF', '10.1038/s41586-021-03862-z')]	Regulatory protein E2	HPV
	clone005754	AGCTCCTTCTACTATC-1_2_1_2_2_1_1	TRBV27	TRBJ1-2	TRB	CASSSGDGNYGYTF	1	QVDYYGLYY	0.419133	[('CASSLGDGNYGYTF', '10.1038/s41586-021-03862-z'), ('CASSPVDGNYGYTF', '10.1038/s41586-021-03862-z'), ('CASSSADGNYGYTF', '10.1038/s41586-021-03862-z'), ('CASSSGDGNYGYTF', '10.1038/s41586-021-03862-z'), ('CPSSSGDGNYGYTF', '10.1038/s41586-021-03862-z')]	Regulatory protein E2	HPV
	clone005755	AGCTCTCTCGTCACGG-1_2_1_2_2_1_1	TRAV21	TRAJ9	TRA	CAVDTGGFKTIF	1	QVDYYGLYY	0.419133	[('CAADTGGFKTIF', '10.1038/s41586-021-03862-z'), ('CAPDTGGFKTIF', '10.1038/s41586-021-03862-z'), ('CASDTGGFKTIF', '10.1038/s41586-021-03862-z'), ('CATDTGGFKTIF', '10.1038/s41586-021-03862-z'), ('CAVDTGGFKTIF', '10.1038/s41586-021-03862-z')]	Regulatory protein E2	HPV
	clone005755	AGCTCTCTCGTCACGG-1_2_1_2_2_1_1	TRBV27	TRBJ1-2	TRB	CASSSGDGNYGYTF	1	QVDYYGLYY	0.419133	[('CASSLGDGNYGYTF', '10.1038/s41586-021-03862-z'), ('CASSPVDGNYGYTF', '10.1038/s41586-021-03862-z'), ('CASSSADGNYGYTF', '10.1038/s41586-021-03862-z'), ('CASSSGDGNYGYTF', '10.1038/s41586-021-03862-z'), ('CPSSSGDGNYGYTF', '10.1038/s41586-021-03862-z')]	Regulatory protein E2	HPV
	clone005756	AGCTTGAAGAGACTTA-1_2_1_2_2_1_1	TRAV21	TRAJ9	TRA	CAVDTGGFKTIF	1	QVDYYGLYY	0.419133	[('CAADTGGFKTIF', '10.1038/s41586-021-03862-z'), ('CAPDTGGFKTIF', '10.1038/s41586-021-03862-z'), ('CASDTGGFKTIF', '10.1038/s41586-021-03862-z'), ('CATDTGGFKTIF', '10.1038/s41586-021-03862-z'), ('CAVDTGGFKTIF', '10.1038/s41586-021-03862-z')]	Regulatory protein E2	HPV
	clone005756	AGCTTGAAGAGACTTA-1_2_1_2_2_1_1	TRBV27	TRBJ1-2	TRB	CASSSGDGNYGYTF	1	QVDYYGLYY	0.419133	[('CASSLGDGNYGYTF', '10.1038/s41586-021-03862-z'), ('CASSPVDGNYGYTF', '10.1038/s41586-021-03862-z'), ('CASSSADGNYGYTF', '10.1038/s41586-021-03862-z'), ('CASSSGDGNYGYTF', '10.1038/s41586-021-03862-z'), ('CPSSSGDGNYGYTF', '10.1038/s41586-021-03862-z')]	Regulatory protein E2	HPV
	clone005757	AGGCCACGTAAGTAGT-1_2_1_2_2_1_1	TRAV21	TRAJ9	TRA	CAVDTGGFKTIF	1	QVDYYGLYY	0.419133	[('CAADTGGFKTIF', '10.1038/s41586-021-03862-z'), ('CAPDTGGFKTIF', '10.1038/s41586-021-03862-z'), ('CASDTGGFKTIF', '10.1038/s41586-021-03862-z'), ('CATDTGGFKTIF', '10.1038/s41586-021-03862-z'), ('CAVDTGGFKTIF', '10.1038/s41586-021-03862-z')]	Regulatory protein E2	HPV
	clone005757	AGGCCACGTAAGTAGT-1_2_1_2_2_1_1	TRBV27	TRBJ1-2	TRB	CASSSGDGNYGYTF	1	QVDYYGLYY	0.419133	[('CASSLGDGNYGYTF', '10.1038/s41586-021-03862-z'), ('CASSPVDGNYGYTF', '10.1038/s41586-021-03862-z'), ('CASSSADGNYGYTF', '10.1038/s41586-021-03862-z'), ('CASSSGDGNYGYTF', '10.1038/s41586-021-03862-z'), ('CPSSSGDGNYGYTF', '10.1038/s41586-021-03862-z')]	Regulatory protein E2	HPV
	clone005758	AGGTCCGCAAAGAATC-1_2_1_2_2_1_1	TRAV21	TRAJ9	TRA	CAVDTGGFKTIF	1	QVDYYGLYY	0.419133	[('CAADTGGFKTIF', '10.1038/s41586-021-03862-z'), ('CAPDTGGFKTIF', '10.1038/s41586-021-03862-z'), ('CASDTGGFKTIF', '10.1038/s41586-021-03862-z'), ('CATDTGGFKTIF', '10.1038/s41586-021-03862-z'), ('CAVDTGGFKTIF', '10.1038/s41586-021-03862-z')]	Regulatory protein E2	HPV
	clone005758	AGGTCCGCAAAGAATC-1_2_1_2_2_1_1	TRBV27	TRBJ1-2	TRB	CASSSGDGNYGYTF	1	QVDYYGLYY	0.419133	[('CASSLGDGNYGYTF', '10.1038/s41586-021-03862-z'), ('CASSPVDGNYGYTF', '10.1038/s41586-021-03862-z'), ('CASSSADGNYGYTF', '10.1038/s41586-021-03862-z'), ('CASSSGDGNYGYTF', '10.1038/s41586-021-03862-z'), ('CPSSSGDGNYGYTF', '10.1038/s41586-021-03862-z')]	Regulatory protein E2	HPV
	clone005759	AGTCTTTGTATATGAG-1_2_1_2_2_1_1	TRAV21	TRAJ9	TRA	CAVDTGGFKTIF	1	QVDYYGLYY	0.419133	[('CAADTGGFKTIF', '10.1038/s41586-021-03862-z'), ('CAPDTGGFKTIF', '10.1038/s41586-021-03862-z'), ('CASDTGGFKTIF', '10.1038/s41586-021-03862-z'), ('CATDTGGFKTIF', '10.1038/s41586-021-03862-z'), ('CAVDTGGFKTIF', '10.1038/s41586-021-03862-z')]	Regulatory protein E2	HPV
	clone005759	AGTCTTTGTATATGAG-1_2_1_2_2_1_1	TRBV27	TRBJ1-2	TRB	CASSSGDGNYGYTF	1	QVDYYGLYY	0.419133	[('CASSLGDGNYGYTF', '10.1038/s41586-021-03862-z'), ('CASSPVDGNYGYTF', '10.1038/s41586-021-03862-z'), ('CASSSADGNYGYTF', '10.1038/s41586-021-03862-z'), ('CASSSGDGNYGYTF', '10.1038/s41586-021-03862-z'), ('CPSSSGDGNYGYTF', '10.1038/s41586-021-03862-z')]	Regulatory protein E2	HPV
	clone005760	ATAAGAGCATGAAGTA-1_2_1_2_2_1_1	TRAV21	TRAJ9	TRA	CAVDTGGFKTIF	1	QVDYYGLYY	0.419133	[('CAADTGGFKTIF', '10.1038/s41586-021-03862-z'), ('CAPDTGGFKTIF', '10.1038/s41586-021-03862-z'), ('CASDTGGFKTIF', '10.1038/s41586-021-03862-z'), ('CATDTGGFKTIF', '10.1038/s41586-021-03862-z'), ('CAVDTGGFKTIF', '10.1038/s41586-021-03862-z')]	Regulatory protein E2	HPV
	clone005760	ATAAGAGCATGAAGTA-1_2_1_2_2_1_1	TRBV27	TRBJ1-2	TRB	CASSSGDGNYGYTF	1	QVDYYGLYY	0.419133	[('CASSLGDGNYGYTF', '10.1038/s41586-021-03862-z'), ('CASSPVDGNYGYTF', '10.1038/s41586-021-03862-z'), ('CASSSADGNYGYTF', '10.1038/s41586-021-03862-z'), ('CASSSGDGNYGYTF', '10.1038/s41586-021-03862-z'), ('CPSSSGDGNYGYTF', '10.1038/s41586-021-03862-z')]	Regulatory protein E2	HPV
	clone005761	ATAGACCGTCAATGTC-1_2_1_2_2_1_1	TRAV21	TRAJ9	TRA	CAVDTGGFKTIF	1	QVDYYGLYY	0.419133	[('CAADTGGFKTIF', '10.1038/s41586-021-03862-z'), ('CAPDTGGFKTIF', '10.1038/s41586-021-03862-z'), ('CASDTGGFKTIF', '10.1038/s41586-021-03862-z'), ('CATDTGGFKTIF', '10.1038/s41586-021-03862-z'), ('CAVDTGGFKTIF', '10.1038/s41586-021-03862-z')]	Regulatory protein E2	HPV
	clone005761	ATAGACCGTCAATGTC-1_2_1_2_2_1_1	TRBV27	TRBJ1-2	TRB	CASSSGDGNYGYTF	1	QVDYYGLYY	0.419133	[('CASSLGDGNYGYTF', '10.1038/s41586-021-03862-z'), ('CASSPVDGNYGYTF', '10.1038/s41586-021-03862-z'), ('CASSSADGNYGYTF', '10.1038/s41586-021-03862-z'), ('CASSSGDGNYGYTF', '10.1038/s41586-021-03862-z'), ('CPSSSGDGNYGYTF', '10.1038/s41586-021-03862-z')]	Regulatory protein E2	HPV
	clone005762	ATCCACCGTTGGTAAA-1_2_1_2_2_1_1	TRAV21	TRAJ9	TRA	CAVDTGGFKTIF	1	QVDYYGLYY	0.419133	[('CAADTGGFKTIF', '10.1038/s41586-021-03862-z'), ('CAPDTGGFKTIF', '10.1038/s41586-021-03862-z'), ('CASDTGGFKTIF', '10.1038/s41586-021-03862-z'), ('CATDTGGFKTIF', '10.1038/s41586-021-03862-z'), ('CAVDTGGFKTIF', '10.1038/s41586-021-03862-z')]	Regulatory protein E2	HPV
	clone005762	ATCCACCGTTGGTAAA-1_2_1_2_2_1_1	TRBV27	TRBJ1-2	TRB	CASSSGDGNYGYTF	1	QVDYYGLYY	0.419133	[('CASSLGDGNYGYTF', '10.1038/s41586-021-03862-z'), ('CASSPVDGNYGYTF', '10.1038/s41586-021-03862-z'), ('CASSSADGNYGYTF', '10.1038/s41586-021-03862-z'), ('CASSSGDGNYGYTF', '10.1038/s41586-021-03862-z'), ('CPSSSGDGNYGYTF', '10.1038/s41586-021-03862-z')]	Regulatory protein E2	HPV
	clone005763	ATCTACTGTATATGGA-1_2_1_2_2_1_1	TRAV21	TRAJ9	TRA	CAVDTGGFKTIF	1	QVDYYGLYY	0.419133	[('CAADTGGFKTIF', '10.1038/s41586-021-03862-z'), ('CAPDTGGFKTIF', '10.1038/s41586-021-03862-z'), ('CASDTGGFKTIF', '10.1038/s41586-021-03862-z'), ('CATDTGGFKTIF', '10.1038/s41586-021-03862-z'), ('CAVDTGGFKTIF', '10.1038/s41586-021-03862-z')]	Regulatory protein E2	HPV
	clone005763	ATCTACTGTATATGGA-1_2_1_2_2_1_1	TRBV27	TRBJ1-2	TRB	CASSSGDGNYGYTF	1	QVDYYGLYY	0.419133	[('CASSLGDGNYGYTF', '10.1038/s41586-021-03862-z'), ('CASSPVDGNYGYTF', '10.1038/s41586-021-03862-z'), ('CASSSADGNYGYTF', '10.1038/s41586-021-03862-z'), ('CASSSGDGNYGYTF', '10.1038/s41586-021-03862-z'), ('CPSSSGDGNYGYTF', '10.1038/s41586-021-03862-z')]	Regulatory protein E2	HPV
	clone005764	ATGAGGGCAATTCCTT-1_2_1_2_2_1_1	TRAV21	TRAJ9	TRA	CAVDTGGFKTIF	1	QVDYYGLYY	0.419133	[('CAADTGGFKTIF', '10.1038/s41586-021-03862-z'), ('CAPDTGGFKTIF', '10.1038/s41586-021-03862-z'), ('CASDTGGFKTIF', '10.1038/s41586-021-03862-z'), ('CATDTGGFKTIF', '10.1038/s41586-021-03862-z'), ('CAVDTGGFKTIF', '10.1038/s41586-021-03862-z')]	Regulatory protein E2	HPV
	clone005764	ATGAGGGCAATTCCTT-1_2_1_2_2_1_1	TRBV27	TRBJ1-2	TRB	CASSSGDGNYGYTF	1	QVDYYGLYY	0.419133	[('CASSLGDGNYGYTF', '10.1038/s41586-021-03862-z'), ('CASSPVDGNYGYTF', '10.1038/s41586-021-03862-z'), ('CASSSADGNYGYTF', '10.1038/s41586-021-03862-z'), ('CASSSGDGNYGYTF', '10.1038/s41586-021-03862-z'), ('CPSSSGDGNYGYTF', '10.1038/s41586-021-03862-z')]	Regulatory protein E2	HPV
	clone005765	ATTATCCGTGGACGAT-1_2_1_2_2_1_1	TRAV21	TRAJ9	TRA	CAVDTGGFKTIF	1	QVDYYGLYY	0.419133	[('CAADTGGFKTIF', '10.1038/s41586-021-03862-z'), ('CAPDTGGFKTIF', '10.1038/s41586-021-03862-z'), ('CASDTGGFKTIF', '10.1038/s41586-021-03862-z'), ('CATDTGGFKTIF', '10.1038/s41586-021-03862-z'), ('CAVDTGGFKTIF', '10.1038/s41586-021-03862-z')]	Regulatory protein E2	HPV
	clone005765	ATTATCCGTGGACGAT-1_2_1_2_2_1_1	TRBV27	TRBJ1-2	TRB	CASSSGDGNYGYTF	1	QVDYYGLYY	0.419133	[('CASSLGDGNYGYTF', '10.1038/s41586-021-03862-z'), ('CASSPVDGNYGYTF', '10.1038/s41586-021-03862-z'), ('CASSSADGNYGYTF', '10.1038/s41586-021-03862-z'), ('CASSSGDGNYGYTF', '10.1038/s41586-021-03862-z'), ('CPSSSGDGNYGYTF', '10.1038/s41586-021-03862-z')]	Regulatory protein E2	HPV
	clone005766	CAACCAAAGACTGGGT-1_2_1_2_2_1_1	TRAV21	TRAJ9	TRA	CAVDTGGFKTIF	1	QVDYYGLYY	0.419133	[('CAADTGGFKTIF', '10.1038/s41586-021-03862-z'), ('CAPDTGGFKTIF', '10.1038/s41586-021-03862-z'), ('CASDTGGFKTIF', '10.1038/s41586-021-03862-z'), ('CATDTGGFKTIF', '10.1038/s41586-021-03862-z'), ('CAVDTGGFKTIF', '10.1038/s41586-021-03862-z')]	Regulatory protein E2	HPV
	clone005766	CAACCAAAGACTGGGT-1_2_1_2_2_1_1	TRBV27	TRBJ1-2	TRB	CASSSGDGNYGYTF	1	QVDYYGLYY	0.419133	[('CASSLGDGNYGYTF', '10.1038/s41586-021-03862-z'), ('CASSPVDGNYGYTF', '10.1038/s41586-021-03862-z'), ('CASSSADGNYGYTF', '10.1038/s41586-021-03862-z'), ('CASSSGDGNYGYTF', '10.1038/s41586-021-03862-z'), ('CPSSSGDGNYGYTF', '10.1038/s41586-021-03862-z')]	Regulatory protein E2	HPV
	clone005767	CAACCTCAGGACAGAA-1_2_1_2_2_1_1	TRAV21	TRAJ9	TRA	CAVDTGGFKTIF	1	QVDYYGLYY	0.419133	[('CAADTGGFKTIF', '10.1038/s41586-021-03862-z'), ('CAPDTGGFKTIF', '10.1038/s41586-021-03862-z'), ('CASDTGGFKTIF', '10.1038/s41586-021-03862-z'), ('CATDTGGFKTIF', '10.1038/s41586-021-03862-z'), ('CAVDTGGFKTIF', '10.1038/s41586-021-03862-z')]	Regulatory protein E2	HPV
	clone005767	CAACCTCAGGACAGAA-1_2_1_2_2_1_1	TRBV27	TRBJ1-2	TRB	CASSSGDGNYGYTF	1	QVDYYGLYY	0.419133	[('CASSLGDGNYGYTF', '10.1038/s41586-021-03862-z'), ('CASSPVDGNYGYTF', '10.1038/s41586-021-03862-z'), ('CASSSADGNYGYTF', '10.1038/s41586-021-03862-z'), ('CASSSGDGNYGYTF', '10.1038/s41586-021-03862-z'), ('CPSSSGDGNYGYTF', '10.1038/s41586-021-03862-z')]	Regulatory protein E2	HPV
	clone005768	CAACTAGTCATTTGGG-1_2_1_2_2_1_1	TRAV21	TRAJ9	TRA	CAVDTGGFKTIF	1	QVDYYGLYY	0.419133	[('CAADTGGFKTIF', '10.1038/s41586-021-03862-z'), ('CAPDTGGFKTIF', '10.1038/s41586-021-03862-z'), ('CASDTGGFKTIF', '10.1038/s41586-021-03862-z'), ('CATDTGGFKTIF', '10.1038/s41586-021-03862-z'), ('CAVDTGGFKTIF', '10.1038/s41586-021-03862-z')]	Regulatory protein E2	HPV
	clone005768	CAACTAGTCATTTGGG-1_2_1_2_2_1_1	TRBV27	TRBJ1-2	TRB	CASSSGDGNYGYTF	1	QVDYYGLYY	0.419133	[('CASSLGDGNYGYTF', '10.1038/s41586-021-03862-z'), ('CASSPVDGNYGYTF', '10.1038/s41586-021-03862-z'), ('CASSSADGNYGYTF', '10.1038/s41586-021-03862-z'), ('CASSSGDGNYGYTF', '10.1038/s41586-021-03862-z'), ('CPSSSGDGNYGYTF', '10.1038/s41586-021-03862-z')]	Regulatory protein E2	HPV
	clone005769	CACACTCTCAGTTTGG-1_2_1_2_2_1_1	TRAV21	TRAJ9	TRA	CAVDTGGFKTIF	1	QVDYYGLYY	0.419133	[('CAADTGGFKTIF', '10.1038/s41586-021-03862-z'), ('CAPDTGGFKTIF', '10.1038/s41586-021-03862-z'), ('CASDTGGFKTIF', '10.1038/s41586-021-03862-z'), ('CATDTGGFKTIF', '10.1038/s41586-021-03862-z'), ('CAVDTGGFKTIF', '10.1038/s41586-021-03862-z')]	Regulatory protein E2	HPV
	clone005769	CACACTCTCAGTTTGG-1_2_1_2_2_1_1	TRBV27	TRBJ1-2	TRB	CASSSGDGNYGYTF	1	QVDYYGLYY	0.419133	[('CASSLGDGNYGYTF', '10.1038/s41586-021-03862-z'), ('CASSPVDGNYGYTF', '10.1038/s41586-021-03862-z'), ('CASSSADGNYGYTF', '10.1038/s41586-021-03862-z'), ('CASSSGDGNYGYTF', '10.1038/s41586-021-03862-z'), ('CPSSSGDGNYGYTF', '10.1038/s41586-021-03862-z')]	Regulatory protein E2	HPV
	clone005770	CACCACTGTATCGCAT-1_2_1_2_2_1_1	TRAV21	TRAJ9	TRA	CAVDTGGFKTIF	1	QVDYYGLYY	0.419133	[('CAADTGGFKTIF', '10.1038/s41586-021-03862-z'), ('CAPDTGGFKTIF', '10.1038/s41586-021-03862-z'), ('CASDTGGFKTIF', '10.1038/s41586-021-03862-z'), ('CATDTGGFKTIF', '10.1038/s41586-021-03862-z'), ('CAVDTGGFKTIF', '10.1038/s41586-021-03862-z')]	Regulatory protein E2	HPV
	clone005770	CACCACTGTATCGCAT-1_2_1_2_2_1_1	TRBV27	TRBJ1-2	TRB	CASSSGDGNYGYTF	1	QVDYYGLYY	0.419133	[('CASSLGDGNYGYTF', '10.1038/s41586-021-03862-z'), ('CASSPVDGNYGYTF', '10.1038/s41586-021-03862-z'), ('CASSSADGNYGYTF', '10.1038/s41586-021-03862-z'), ('CASSSGDGNYGYTF', '10.1038/s41586-021-03862-z'), ('CPSSSGDGNYGYTF', '10.1038/s41586-021-03862-z')]	Regulatory protein E2	HPV
	clone005771	CAGCATAGTGGTCTCG-1_2_1_2_2_1_1	TRAV21	TRAJ9	TRA	CAVDTGGFKTIF	1	QVDYYGLYY	0.419133	[('CAADTGGFKTIF', '10.1038/s41586-021-03862-z'), ('CAPDTGGFKTIF', '10.1038/s41586-021-03862-z'), ('CASDTGGFKTIF', '10.1038/s41586-021-03862-z'), ('CATDTGGFKTIF', '10.1038/s41586-021-03862-z'), ('CAVDTGGFKTIF', '10.1038/s41586-021-03862-z')]	Regulatory protein E2	HPV
	clone005771	CAGCATAGTGGTCTCG-1_2_1_2_2_1_1	TRBV27	TRBJ1-2	TRB	CASSSGDGNYGYTF	1	QVDYYGLYY	0.419133	[('CASSLGDGNYGYTF', '10.1038/s41586-021-03862-z'), ('CASSPVDGNYGYTF', '10.1038/s41586-021-03862-z'), ('CASSSADGNYGYTF', '10.1038/s41586-021-03862-z'), ('CASSSGDGNYGYTF', '10.1038/s41586-021-03862-z'), ('CPSSSGDGNYGYTF', '10.1038/s41586-021-03862-z')]	Regulatory protein E2	HPV
	clone005772	CATCCACAGCTAGGCA-1_2_1_2_2_1_1	TRAV21	TRAJ9	TRA	CAVDTGGFKTIF	1	QVDYYGLYY	0.419133	[('CAADTGGFKTIF', '10.1038/s41586-021-03862-z'), ('CAPDTGGFKTIF', '10.1038/s41586-021-03862-z'), ('CASDTGGFKTIF', '10.1038/s41586-021-03862-z'), ('CATDTGGFKTIF', '10.1038/s41586-021-03862-z'), ('CAVDTGGFKTIF', '10.1038/s41586-021-03862-z')]	Regulatory protein E2	HPV
	clone005772	CATCCACAGCTAGGCA-1_2_1_2_2_1_1	TRBV27	TRBJ1-2	TRB	CASSSGDGNYGYTF	1	QVDYYGLYY	0.419133	[('CASSLGDGNYGYTF', '10.1038/s41586-021-03862-z'), ('CASSPVDGNYGYTF', '10.1038/s41586-021-03862-z'), ('CASSSADGNYGYTF', '10.1038/s41586-021-03862-z'), ('CASSSGDGNYGYTF', '10.1038/s41586-021-03862-z'), ('CPSSSGDGNYGYTF', '10.1038/s41586-021-03862-z')]	Regulatory protein E2	HPV
	clone005773	CCAATCCAGACTGGGT-1_2_1_2_2_1_1	TRAV21	TRAJ9	TRA	CAVDTGGFKTIF	1	QVDYYGLYY	0.419133	[('CAADTGGFKTIF', '10.1038/s41586-021-03862-z'), ('CAPDTGGFKTIF', '10.1038/s41586-021-03862-z'), ('CASDTGGFKTIF', '10.1038/s41586-021-03862-z'), ('CATDTGGFKTIF', '10.1038/s41586-021-03862-z'), ('CAVDTGGFKTIF', '10.1038/s41586-021-03862-z')]	Regulatory protein E2	HPV
	clone005773	CCAATCCAGACTGGGT-1_2_1_2_2_1_1	TRBV27	TRBJ1-2	TRB	CASSSGDGNYGYTF	1	QVDYYGLYY	0.419133	[('CASSLGDGNYGYTF', '10.1038/s41586-021-03862-z'), ('CASSPVDGNYGYTF', '10.1038/s41586-021-03862-z'), ('CASSSADGNYGYTF', '10.1038/s41586-021-03862-z'), ('CASSSGDGNYGYTF', '10.1038/s41586-021-03862-z'), ('CPSSSGDGNYGYTF', '10.1038/s41586-021-03862-z')]	Regulatory protein E2	HPV
	clone005774	CCAATCCTCACGCGGT-1_2_1_2_2_1_1	TRAV21	TRAJ9	TRA	CAVDTGGFKTIF	1	QVDYYGLYY	0.419133	[('CAADTGGFKTIF', '10.1038/s41586-021-03862-z'), ('CAPDTGGFKTIF', '10.1038/s41586-021-03862-z'), ('CASDTGGFKTIF', '10.1038/s41586-021-03862-z'), ('CATDTGGFKTIF', '10.1038/s41586-021-03862-z'), ('CAVDTGGFKTIF', '10.1038/s41586-021-03862-z')]	Regulatory protein E2	HPV
	clone005774	CCAATCCTCACGCGGT-1_2_1_2_2_1_1	TRBV27	TRBJ1-2	TRB	CASSSGDGNYGYTF	1	QVDYYGLYY	0.419133	[('CASSLGDGNYGYTF', '10.1038/s41586-021-03862-z'), ('CASSPVDGNYGYTF', '10.1038/s41586-021-03862-z'), ('CASSSADGNYGYTF', '10.1038/s41586-021-03862-z'), ('CASSSGDGNYGYTF', '10.1038/s41586-021-03862-z'), ('CPSSSGDGNYGYTF', '10.1038/s41586-021-03862-z')]	Regulatory protein E2	HPV
	clone005775	CCGTGGATCCCAAGAT-1_2_1_2_2_1_1	TRAV21	TRAJ9	TRA	CAVDTGGFKTIF	1	QVDYYGLYY	0.419133	[('CAADTGGFKTIF', '10.1038/s41586-021-03862-z'), ('CAPDTGGFKTIF', '10.1038/s41586-021-03862-z'), ('CASDTGGFKTIF', '10.1038/s41586-021-03862-z'), ('CATDTGGFKTIF', '10.1038/s41586-021-03862-z'), ('CAVDTGGFKTIF', '10.1038/s41586-021-03862-z')]	Regulatory protein E2	HPV
	clone005775	CCGTGGATCCCAAGAT-1_2_1_2_2_1_1	TRBV27	TRBJ1-2	TRB	CASSSGDGNYGYTF	1	QVDYYGLYY	0.419133	[('CASSLGDGNYGYTF', '10.1038/s41586-021-03862-z'), ('CASSPVDGNYGYTF', '10.1038/s41586-021-03862-z'), ('CASSSADGNYGYTF', '10.1038/s41586-021-03862-z'), ('CASSSGDGNYGYTF', '10.1038/s41586-021-03862-z'), ('CPSSSGDGNYGYTF', '10.1038/s41586-021-03862-z')]	Regulatory protein E2	HPV
	clone005776	CCGTTCAAGACGCTTT-1_2_1_2_2_1_1	TRAV21	TRAJ9	TRA	CAVDTGGFKTIF	1	QVDYYGLYY	0.419133	[('CAADTGGFKTIF', '10.1038/s41586-021-03862-z'), ('CAPDTGGFKTIF', '10.1038/s41586-021-03862-z'), ('CASDTGGFKTIF', '10.1038/s41586-021-03862-z'), ('CATDTGGFKTIF', '10.1038/s41586-021-03862-z'), ('CAVDTGGFKTIF', '10.1038/s41586-021-03862-z')]	Regulatory protein E2	HPV
	clone005776	CCGTTCAAGACGCTTT-1_2_1_2_2_1_1	TRBV27	TRBJ1-2	TRB	CASSSGDGNYGYTF	1	QVDYYGLYY	0.419133	[('CASSLGDGNYGYTF', '10.1038/s41586-021-03862-z'), ('CASSPVDGNYGYTF', '10.1038/s41586-021-03862-z'), ('CASSSADGNYGYTF', '10.1038/s41586-021-03862-z'), ('CASSSGDGNYGYTF', '10.1038/s41586-021-03862-z'), ('CPSSSGDGNYGYTF', '10.1038/s41586-021-03862-z')]	Regulatory protein E2	HPV
	clone005777	CCTCAGTGTTACCGAT-1_2_1_2_2_1_1	TRAV21	TRAJ9	TRA	CAVDTGGFKTIF	1	QVDYYGLYY	0.419133	[('CAADTGGFKTIF', '10.1038/s41586-021-03862-z'), ('CAPDTGGFKTIF', '10.1038/s41586-021-03862-z'), ('CASDTGGFKTIF', '10.1038/s41586-021-03862-z'), ('CATDTGGFKTIF', '10.1038/s41586-021-03862-z'), ('CAVDTGGFKTIF', '10.1038/s41586-021-03862-z')]	Regulatory protein E2	HPV
	clone005777	CCTCAGTGTTACCGAT-1_2_1_2_2_1_1	TRBV27	TRBJ1-2	TRB	CASSSGDGNYGYTF	1	QVDYYGLYY	0.419133	[('CASSLGDGNYGYTF', '10.1038/s41586-021-03862-z'), ('CASSPVDGNYGYTF', '10.1038/s41586-021-03862-z'), ('CASSSADGNYGYTF', '10.1038/s41586-021-03862-z'), ('CASSSGDGNYGYTF', '10.1038/s41586-021-03862-z'), ('CPSSSGDGNYGYTF', '10.1038/s41586-021-03862-z')]	Regulatory protein E2	HPV
	clone005778	CCTCAGTTCTGTACGA-1_2_1_2_2_1_1	TRAV21	TRAJ9	TRA	CAVDTGGFKTIF	1	QVDYYGLYY	0.419133	[('CAADTGGFKTIF', '10.1038/s41586-021-03862-z'), ('CAPDTGGFKTIF', '10.1038/s41586-021-03862-z'), ('CASDTGGFKTIF', '10.1038/s41586-021-03862-z'), ('CATDTGGFKTIF', '10.1038/s41586-021-03862-z'), ('CAVDTGGFKTIF', '10.1038/s41586-021-03862-z')]	Regulatory protein E2	HPV
	clone005778	CCTCAGTTCTGTACGA-1_2_1_2_2_1_1	TRBV27	TRBJ1-2	TRB	CASSSGDGNYGYTF	1	QVDYYGLYY	0.419133	[('CASSLGDGNYGYTF', '10.1038/s41586-021-03862-z'), ('CASSPVDGNYGYTF', '10.1038/s41586-021-03862-z'), ('CASSSADGNYGYTF', '10.1038/s41586-021-03862-z'), ('CASSSGDGNYGYTF', '10.1038/s41586-021-03862-z'), ('CPSSSGDGNYGYTF', '10.1038/s41586-021-03862-z')]	Regulatory protein E2	HPV
	clone005779	CGAGAAGTCAGAAATG-1_2_1_2_2_1_1	TRAV21	TRAJ9	TRA	CAVDTGGFKTIF	1	QVDYYGLYY	0.419133	[('CAADTGGFKTIF', '10.1038/s41586-021-03862-z'), ('CAPDTGGFKTIF', '10.1038/s41586-021-03862-z'), ('CASDTGGFKTIF', '10.1038/s41586-021-03862-z'), ('CATDTGGFKTIF', '10.1038/s41586-021-03862-z'), ('CAVDTGGFKTIF', '10.1038/s41586-021-03862-z')]	Regulatory protein E2	HPV
	clone005779	CGAGAAGTCAGAAATG-1_2_1_2_2_1_1	TRBV27	TRBJ1-2	TRB	CASSSGDGNYGYTF	1	QVDYYGLYY	0.419133	[('CASSLGDGNYGYTF', '10.1038/s41586-021-03862-z'), ('CASSPVDGNYGYTF', '10.1038/s41586-021-03862-z'), ('CASSSADGNYGYTF', '10.1038/s41586-021-03862-z'), ('CASSSGDGNYGYTF', '10.1038/s41586-021-03862-z'), ('CPSSSGDGNYGYTF', '10.1038/s41586-021-03862-z')]	Regulatory protein E2	HPV
	clone005780	CGCGGTATCTATCGCC-1_2_1_2_2_1_1	TRAV21	TRAJ9	TRA	CAVDTGGFKTIF	1	QVDYYGLYY	0.419133	[('CAADTGGFKTIF', '10.1038/s41586-021-03862-z'), ('CAPDTGGFKTIF', '10.1038/s41586-021-03862-z'), ('CASDTGGFKTIF', '10.1038/s41586-021-03862-z'), ('CATDTGGFKTIF', '10.1038/s41586-021-03862-z'), ('CAVDTGGFKTIF', '10.1038/s41586-021-03862-z')]	Regulatory protein E2	HPV
	clone005780	CGCGGTATCTATCGCC-1_2_1_2_2_1_1	TRBV27	TRBJ1-2	TRB	CASSSGDGNYGYTF	1	QVDYYGLYY	0.419133	[('CASSLGDGNYGYTF', '10.1038/s41586-021-03862-z'), ('CASSPVDGNYGYTF', '10.1038/s41586-021-03862-z'), ('CASSSADGNYGYTF', '10.1038/s41586-021-03862-z'), ('CASSSGDGNYGYTF', '10.1038/s41586-021-03862-z'), ('CPSSSGDGNYGYTF', '10.1038/s41586-021-03862-z')]	Regulatory protein E2	HPV
	clone005781	CGCTGGAAGTCTTGCA-1_2_1_2_2_1_1	TRAV21	TRAJ9	TRA	CAVDTGGFKTIF	1	QVDYYGLYY	0.419133	[('CAADTGGFKTIF', '10.1038/s41586-021-03862-z'), ('CAPDTGGFKTIF', '10.1038/s41586-021-03862-z'), ('CASDTGGFKTIF', '10.1038/s41586-021-03862-z'), ('CATDTGGFKTIF', '10.1038/s41586-021-03862-z'), ('CAVDTGGFKTIF', '10.1038/s41586-021-03862-z')]	Regulatory protein E2	HPV
	clone005781	CGCTGGAAGTCTTGCA-1_2_1_2_2_1_1	TRBV27	TRBJ1-2	TRB	CASSSGDGNYGYTF	1	QVDYYGLYY	0.419133	[('CASSLGDGNYGYTF', '10.1038/s41586-021-03862-z'), ('CASSPVDGNYGYTF', '10.1038/s41586-021-03862-z'), ('CASSSADGNYGYTF', '10.1038/s41586-021-03862-z'), ('CASSSGDGNYGYTF', '10.1038/s41586-021-03862-z'), ('CPSSSGDGNYGYTF', '10.1038/s41586-021-03862-z')]	Regulatory protein E2	HPV
	clone005782	CGGACGTTCATCTGTT-1_2_1_2_2_1_1	TRAV21	TRAJ9	TRA	CAVDTGGFKTIF	1	QVDYYGLYY	0.419133	[('CAADTGGFKTIF', '10.1038/s41586-021-03862-z'), ('CAPDTGGFKTIF', '10.1038/s41586-021-03862-z'), ('CASDTGGFKTIF', '10.1038/s41586-021-03862-z'), ('CATDTGGFKTIF', '10.1038/s41586-021-03862-z'), ('CAVDTGGFKTIF', '10.1038/s41586-021-03862-z')]	Regulatory protein E2	HPV
	clone005782	CGGACGTTCATCTGTT-1_2_1_2_2_1_1	TRBV27	TRBJ1-2	TRB	CASSSGDGNYGYTF	1	QVDYYGLYY	0.419133	[('CASSLGDGNYGYTF', '10.1038/s41586-021-03862-z'), ('CASSPVDGNYGYTF', '10.1038/s41586-021-03862-z'), ('CASSSADGNYGYTF', '10.1038/s41586-021-03862-z'), ('CASSSGDGNYGYTF', '10.1038/s41586-021-03862-z'), ('CPSSSGDGNYGYTF', '10.1038/s41586-021-03862-z')]	Regulatory protein E2	HPV
	clone005783	CGTCAGGCAGCCAGAA-1_2_1_2_2_1_1	TRAV21	TRAJ9	TRA	CAVDTGGFKTIF	1	QVDYYGLYY	0.419133	[('CAADTGGFKTIF', '10.1038/s41586-021-03862-z'), ('CAPDTGGFKTIF', '10.1038/s41586-021-03862-z'), ('CASDTGGFKTIF', '10.1038/s41586-021-03862-z'), ('CATDTGGFKTIF', '10.1038/s41586-021-03862-z'), ('CAVDTGGFKTIF', '10.1038/s41586-021-03862-z')]	Regulatory protein E2	HPV
	clone005783	CGTCAGGCAGCCAGAA-1_2_1_2_2_1_1	TRBV27	TRBJ1-2	TRB	CASSSGDGNYGYTF	1	QVDYYGLYY	0.419133	[('CASSLGDGNYGYTF', '10.1038/s41586-021-03862-z'), ('CASSPVDGNYGYTF', '10.1038/s41586-021-03862-z'), ('CASSSADGNYGYTF', '10.1038/s41586-021-03862-z'), ('CASSSGDGNYGYTF', '10.1038/s41586-021-03862-z'), ('CPSSSGDGNYGYTF', '10.1038/s41586-021-03862-z')]	Regulatory protein E2	HPV
	clone005784	CGTCCATAGGCATGTG-1_2_1_2_2_1_1	TRAV21	TRAJ9	TRA	CAVDTGGFKTIF	1	QVDYYGLYY	0.419133	[('CAADTGGFKTIF', '10.1038/s41586-021-03862-z'), ('CAPDTGGFKTIF', '10.1038/s41586-021-03862-z'), ('CASDTGGFKTIF', '10.1038/s41586-021-03862-z'), ('CATDTGGFKTIF', '10.1038/s41586-021-03862-z'), ('CAVDTGGFKTIF', '10.1038/s41586-021-03862-z')]	Regulatory protein E2	HPV
	clone005784	CGTCCATAGGCATGTG-1_2_1_2_2_1_1	TRBV27	TRBJ1-2	TRB	CASSSGDGNYGYTF	1	QVDYYGLYY	0.419133	[('CASSLGDGNYGYTF', '10.1038/s41586-021-03862-z'), ('CASSPVDGNYGYTF', '10.1038/s41586-021-03862-z'), ('CASSSADGNYGYTF', '10.1038/s41586-021-03862-z'), ('CASSSGDGNYGYTF', '10.1038/s41586-021-03862-z'), ('CPSSSGDGNYGYTF', '10.1038/s41586-021-03862-z')]	Regulatory protein E2	HPV
	clone005785	CGTTCTGTCAGCAACT-1_2_1_2_2_1_1	TRAV21	TRAJ9	TRA	CAVDTGGFKTIF	1	QVDYYGLYY	0.419133	[('CAADTGGFKTIF', '10.1038/s41586-021-03862-z'), ('CAPDTGGFKTIF', '10.1038/s41586-021-03862-z'), ('CASDTGGFKTIF', '10.1038/s41586-021-03862-z'), ('CATDTGGFKTIF', '10.1038/s41586-021-03862-z'), ('CAVDTGGFKTIF', '10.1038/s41586-021-03862-z')]	Regulatory protein E2	HPV
	clone005785	CGTTCTGTCAGCAACT-1_2_1_2_2_1_1	TRBV27	TRBJ1-2	TRB	CASSSGDGNYGYTF	1	QVDYYGLYY	0.419133	[('CASSLGDGNYGYTF', '10.1038/s41586-021-03862-z'), ('CASSPVDGNYGYTF', '10.1038/s41586-021-03862-z'), ('CASSSADGNYGYTF', '10.1038/s41586-021-03862-z'), ('CASSSGDGNYGYTF', '10.1038/s41586-021-03862-z'), ('CPSSSGDGNYGYTF', '10.1038/s41586-021-03862-z')]	Regulatory protein E2	HPV
	clone005786	CTAAGACAGTGGAGTC-1_2_1_2_2_1_1	TRAV21	TRAJ9	TRA	CAVDTGGFKTIF	1	QVDYYGLYY	0.419133	[('CAADTGGFKTIF', '10.1038/s41586-021-03862-z'), ('CAPDTGGFKTIF', '10.1038/s41586-021-03862-z'), ('CASDTGGFKTIF', '10.1038/s41586-021-03862-z'), ('CATDTGGFKTIF', '10.1038/s41586-021-03862-z'), ('CAVDTGGFKTIF', '10.1038/s41586-021-03862-z')]	Regulatory protein E2	HPV
	clone005786	CTAAGACAGTGGAGTC-1_2_1_2_2_1_1	TRBV27	TRBJ1-2	TRB	CASSSGDGNYGYTF	1	QVDYYGLYY	0.419133	[('CASSLGDGNYGYTF', '10.1038/s41586-021-03862-z'), ('CASSPVDGNYGYTF', '10.1038/s41586-021-03862-z'), ('CASSSADGNYGYTF', '10.1038/s41586-021-03862-z'), ('CASSSGDGNYGYTF', '10.1038/s41586-021-03862-z'), ('CPSSSGDGNYGYTF', '10.1038/s41586-021-03862-z')]	Regulatory protein E2	HPV
	clone005787	CTACACCCAATCCGAT-1_2_1_2_2_1_1	TRAV21	TRAJ9	TRA	CAVDTGGFKTIF	1	QVDYYGLYY	0.419133	[('CAADTGGFKTIF', '10.1038/s41586-021-03862-z'), ('CAPDTGGFKTIF', '10.1038/s41586-021-03862-z'), ('CASDTGGFKTIF', '10.1038/s41586-021-03862-z'), ('CATDTGGFKTIF', '10.1038/s41586-021-03862-z'), ('CAVDTGGFKTIF', '10.1038/s41586-021-03862-z')]	Regulatory protein E2	HPV
	clone005787	CTACACCCAATCCGAT-1_2_1_2_2_1_1	TRBV27	TRBJ1-2	TRB	CASSSGDGNYGYTF	1	QVDYYGLYY	0.419133	[('CASSLGDGNYGYTF', '10.1038/s41586-021-03862-z'), ('CASSPVDGNYGYTF', '10.1038/s41586-021-03862-z'), ('CASSSADGNYGYTF', '10.1038/s41586-021-03862-z'), ('CASSSGDGNYGYTF', '10.1038/s41586-021-03862-z'), ('CPSSSGDGNYGYTF', '10.1038/s41586-021-03862-z')]	Regulatory protein E2	HPV
	clone005788	CTCGAGGAGCACAGGT-1_2_1_2_2_1_1	TRAV21	TRAJ9	TRA	CAVDTGGFKTIF	1	QVDYYGLYY	0.419133	[('CAADTGGFKTIF', '10.1038/s41586-021-03862-z'), ('CAPDTGGFKTIF', '10.1038/s41586-021-03862-z'), ('CASDTGGFKTIF', '10.1038/s41586-021-03862-z'), ('CATDTGGFKTIF', '10.1038/s41586-021-03862-z'), ('CAVDTGGFKTIF', '10.1038/s41586-021-03862-z')]	Regulatory protein E2	HPV
	clone005788	CTCGAGGAGCACAGGT-1_2_1_2_2_1_1	TRBV27	TRBJ1-2	TRB	CASSSGDGNYGYTF	1	QVDYYGLYY	0.419133	[('CASSLGDGNYGYTF', '10.1038/s41586-021-03862-z'), ('CASSPVDGNYGYTF', '10.1038/s41586-021-03862-z'), ('CASSSADGNYGYTF', '10.1038/s41586-021-03862-z'), ('CASSSGDGNYGYTF', '10.1038/s41586-021-03862-z'), ('CPSSSGDGNYGYTF', '10.1038/s41586-021-03862-z')]	Regulatory protein E2	HPV
	clone005789	CTCGTCACACGTGAGA-1_2_1_2_2_1_1	TRAV21	TRAJ9	TRA	CAVDTGGFKTIF	1	QVDYYGLYY	0.419133	[('CAADTGGFKTIF', '10.1038/s41586-021-03862-z'), ('CAPDTGGFKTIF', '10.1038/s41586-021-03862-z'), ('CASDTGGFKTIF', '10.1038/s41586-021-03862-z'), ('CATDTGGFKTIF', '10.1038/s41586-021-03862-z'), ('CAVDTGGFKTIF', '10.1038/s41586-021-03862-z')]	Regulatory protein E2	HPV
	clone005789	CTCGTCACACGTGAGA-1_2_1_2_2_1_1	TRBV27	TRBJ1-2	TRB	CASSSGDGNYGYTF	1	QVDYYGLYY	0.419133	[('CASSLGDGNYGYTF', '10.1038/s41586-021-03862-z'), ('CASSPVDGNYGYTF', '10.1038/s41586-021-03862-z'), ('CASSSADGNYGYTF', '10.1038/s41586-021-03862-z'), ('CASSSGDGNYGYTF', '10.1038/s41586-021-03862-z'), ('CPSSSGDGNYGYTF', '10.1038/s41586-021-03862-z')]	Regulatory protein E2	HPV
	clone005790	CTGAAGTCATTCGACA-1_2_1_2_2_1_1	TRAV21	TRAJ9	TRA	CAVDTGGFKTIF	1	QVDYYGLYY	0.419133	[('CAADTGGFKTIF', '10.1038/s41586-021-03862-z'), ('CAPDTGGFKTIF', '10.1038/s41586-021-03862-z'), ('CASDTGGFKTIF', '10.1038/s41586-021-03862-z'), ('CATDTGGFKTIF', '10.1038/s41586-021-03862-z'), ('CAVDTGGFKTIF', '10.1038/s41586-021-03862-z')]	Regulatory protein E2	HPV
	clone005790	CTGAAGTCATTCGACA-1_2_1_2_2_1_1	TRBV27	TRBJ1-2	TRB	CASSSGDGNYGYTF	1	QVDYYGLYY	0.419133	[('CASSLGDGNYGYTF', '10.1038/s41586-021-03862-z'), ('CASSPVDGNYGYTF', '10.1038/s41586-021-03862-z'), ('CASSSADGNYGYTF', '10.1038/s41586-021-03862-z'), ('CASSSGDGNYGYTF', '10.1038/s41586-021-03862-z'), ('CPSSSGDGNYGYTF', '10.1038/s41586-021-03862-z')]	Regulatory protein E2	HPV
	clone005791	CTGCGGACACATGACT-1_2_1_2_2_1_1	TRAV21	TRAJ9	TRA	CAVDTGGFKTIF	1	QVDYYGLYY	0.419133	[('CAADTGGFKTIF', '10.1038/s41586-021-03862-z'), ('CAPDTGGFKTIF', '10.1038/s41586-021-03862-z'), ('CASDTGGFKTIF', '10.1038/s41586-021-03862-z'), ('CATDTGGFKTIF', '10.1038/s41586-021-03862-z'), ('CAVDTGGFKTIF', '10.1038/s41586-021-03862-z')]	Regulatory protein E2	HPV
	clone005791	CTGCGGACACATGACT-1_2_1_2_2_1_1	TRBV27	TRBJ1-2	TRB	CASSSGDGNYGYTF	1	QVDYYGLYY	0.419133	[('CASSLGDGNYGYTF', '10.1038/s41586-021-03862-z'), ('CASSPVDGNYGYTF', '10.1038/s41586-021-03862-z'), ('CASSSADGNYGYTF', '10.1038/s41586-021-03862-z'), ('CASSSGDGNYGYTF', '10.1038/s41586-021-03862-z'), ('CPSSSGDGNYGYTF', '10.1038/s41586-021-03862-z')]	Regulatory protein E2	HPV
	clone005792	CTGTGCTGTAGAAAGG-1_2_1_2_2_1_1	TRAV21	TRAJ9	TRA	CAVDTGGFKTIF	1	QVDYYGLYY	0.419133	[('CAADTGGFKTIF', '10.1038/s41586-021-03862-z'), ('CAPDTGGFKTIF', '10.1038/s41586-021-03862-z'), ('CASDTGGFKTIF', '10.1038/s41586-021-03862-z'), ('CATDTGGFKTIF', '10.1038/s41586-021-03862-z'), ('CAVDTGGFKTIF', '10.1038/s41586-021-03862-z')]	Regulatory protein E2	HPV
	clone005792	CTGTGCTGTAGAAAGG-1_2_1_2_2_1_1	TRBV27	TRBJ1-2	TRB	CASSSGDGNYGYTF	1	QVDYYGLYY	0.419133	[('CASSLGDGNYGYTF', '10.1038/s41586-021-03862-z'), ('CASSPVDGNYGYTF', '10.1038/s41586-021-03862-z'), ('CASSSADGNYGYTF', '10.1038/s41586-021-03862-z'), ('CASSSGDGNYGYTF', '10.1038/s41586-021-03862-z'), ('CPSSSGDGNYGYTF', '10.1038/s41586-021-03862-z')]	Regulatory protein E2	HPV
	clone005793	CTGTGCTGTCGCTTTC-1_2_1_2_2_1_1	TRAV21	TRAJ9	TRA	CAVDTGGFKTIF	1	QVDYYGLYY	0.419133	[('CAADTGGFKTIF', '10.1038/s41586-021-03862-z'), ('CAPDTGGFKTIF', '10.1038/s41586-021-03862-z'), ('CASDTGGFKTIF', '10.1038/s41586-021-03862-z'), ('CATDTGGFKTIF', '10.1038/s41586-021-03862-z'), ('CAVDTGGFKTIF', '10.1038/s41586-021-03862-z')]	Regulatory protein E2	HPV
	clone005793	CTGTGCTGTCGCTTTC-1_2_1_2_2_1_1	TRBV27	TRBJ1-2	TRB	CASSSGDGNYGYTF	1	QVDYYGLYY	0.419133	[('CASSLGDGNYGYTF', '10.1038/s41586-021-03862-z'), ('CASSPVDGNYGYTF', '10.1038/s41586-021-03862-z'), ('CASSSADGNYGYTF', '10.1038/s41586-021-03862-z'), ('CASSSGDGNYGYTF', '10.1038/s41586-021-03862-z'), ('CPSSSGDGNYGYTF', '10.1038/s41586-021-03862-z')]	Regulatory protein E2	HPV
	clone005795	CTTCTCTCAATGGACG-1_2_1_2_2_1_1	TRAV21	TRAJ9	TRA	CAVDTGGFKTIF	1	QVDYYGLYY	0.419133	[('CAADTGGFKTIF', '10.1038/s41586-021-03862-z'), ('CAPDTGGFKTIF', '10.1038/s41586-021-03862-z'), ('CASDTGGFKTIF', '10.1038/s41586-021-03862-z'), ('CATDTGGFKTIF', '10.1038/s41586-021-03862-z'), ('CAVDTGGFKTIF', '10.1038/s41586-021-03862-z')]	Regulatory protein E2	HPV
	clone005795	CTTCTCTCAATGGACG-1_2_1_2_2_1_1	TRBV27	TRBJ1-2	TRB	CASSSGDGNYGYTF	1	QVDYYGLYY	0.419133	[('CASSLGDGNYGYTF', '10.1038/s41586-021-03862-z'), ('CASSPVDGNYGYTF', '10.1038/s41586-021-03862-z'), ('CASSSADGNYGYTF', '10.1038/s41586-021-03862-z'), ('CASSSGDGNYGYTF', '10.1038/s41586-021-03862-z'), ('CPSSSGDGNYGYTF', '10.1038/s41586-021-03862-z')]	Regulatory protein E2	HPV
	clone005796	CTTCTCTCACAGATTC-1_2_1_2_2_1_1	TRAV21	TRAJ9	TRA	CAVDTGGFKTIF	1	QVDYYGLYY	0.419133	[('CAADTGGFKTIF', '10.1038/s41586-021-03862-z'), ('CAPDTGGFKTIF', '10.1038/s41586-021-03862-z'), ('CASDTGGFKTIF', '10.1038/s41586-021-03862-z'), ('CATDTGGFKTIF', '10.1038/s41586-021-03862-z'), ('CAVDTGGFKTIF', '10.1038/s41586-021-03862-z')]	Regulatory protein E2	HPV
	clone005796	CTTCTCTCACAGATTC-1_2_1_2_2_1_1	TRBV27	TRBJ1-2	TRB	CASSSGDGNYGYTF	1	QVDYYGLYY	0.419133	[('CASSLGDGNYGYTF', '10.1038/s41586-021-03862-z'), ('CASSPVDGNYGYTF', '10.1038/s41586-021-03862-z'), ('CASSSADGNYGYTF', '10.1038/s41586-021-03862-z'), ('CASSSGDGNYGYTF', '10.1038/s41586-021-03862-z'), ('CPSSSGDGNYGYTF', '10.1038/s41586-021-03862-z')]	Regulatory protein E2	HPV
	clone005797	GAACCTATCCCACTTG-1_2_1_2_2_1_1	TRAV21	TRAJ9	TRA	CAVDTGGFKTIF	1	QVDYYGLYY	0.419133	[('CAADTGGFKTIF', '10.1038/s41586-021-03862-z'), ('CAPDTGGFKTIF', '10.1038/s41586-021-03862-z'), ('CASDTGGFKTIF', '10.1038/s41586-021-03862-z'), ('CATDTGGFKTIF', '10.1038/s41586-021-03862-z'), ('CAVDTGGFKTIF', '10.1038/s41586-021-03862-z')]	Regulatory protein E2	HPV
	clone005797	GAACCTATCCCACTTG-1_2_1_2_2_1_1	TRBV27	TRBJ1-2	TRB	CASSSGDGNYGYTF	1	QVDYYGLYY	0.419133	[('CASSLGDGNYGYTF', '10.1038/s41586-021-03862-z'), ('CASSPVDGNYGYTF', '10.1038/s41586-021-03862-z'), ('CASSSADGNYGYTF', '10.1038/s41586-021-03862-z'), ('CASSSGDGNYGYTF', '10.1038/s41586-021-03862-z'), ('CPSSSGDGNYGYTF', '10.1038/s41586-021-03862-z')]	Regulatory protein E2	HPV
	clone005798	GACTAACTCTTAGCCC-1_2_1_2_2_1_1	TRAV21	TRAJ9	TRA	CAVDTGGFKTIF	1	QVDYYGLYY	0.419133	[('CAADTGGFKTIF', '10.1038/s41586-021-03862-z'), ('CAPDTGGFKTIF', '10.1038/s41586-021-03862-z'), ('CASDTGGFKTIF', '10.1038/s41586-021-03862-z'), ('CATDTGGFKTIF', '10.1038/s41586-021-03862-z'), ('CAVDTGGFKTIF', '10.1038/s41586-021-03862-z')]	Regulatory protein E2	HPV
	clone005798	GACTAACTCTTAGCCC-1_2_1_2_2_1_1	TRBV27	TRBJ1-2	TRB	CASSSGDGNYGYTF	1	QVDYYGLYY	0.419133	[('CASSLGDGNYGYTF', '10.1038/s41586-021-03862-z'), ('CASSPVDGNYGYTF', '10.1038/s41586-021-03862-z'), ('CASSSADGNYGYTF', '10.1038/s41586-021-03862-z'), ('CASSSGDGNYGYTF', '10.1038/s41586-021-03862-z'), ('CPSSSGDGNYGYTF', '10.1038/s41586-021-03862-z')]	Regulatory protein E2	HPV
	clone005799	GACTACACATTAACCG-1_2_1_2_2_1_1	TRAV21	TRAJ9	TRA	CAVDTGGFKTIF	1	QVDYYGLYY	0.419133	[('CAADTGGFKTIF', '10.1038/s41586-021-03862-z'), ('CAPDTGGFKTIF', '10.1038/s41586-021-03862-z'), ('CASDTGGFKTIF', '10.1038/s41586-021-03862-z'), ('CATDTGGFKTIF', '10.1038/s41586-021-03862-z'), ('CAVDTGGFKTIF', '10.1038/s41586-021-03862-z')]	Regulatory protein E2	HPV
	clone005799	GACTACACATTAACCG-1_2_1_2_2_1_1	TRBV27	TRBJ1-2	TRB	CASSSGDGNYGYTF	1	QVDYYGLYY	0.419133	[('CASSLGDGNYGYTF', '10.1038/s41586-021-03862-z'), ('CASSPVDGNYGYTF', '10.1038/s41586-021-03862-z'), ('CASSSADGNYGYTF', '10.1038/s41586-021-03862-z'), ('CASSSGDGNYGYTF', '10.1038/s41586-021-03862-z'), ('CPSSSGDGNYGYTF', '10.1038/s41586-021-03862-z')]	Regulatory protein E2	HPV
	clone005801	GACTGCGGTTAGAACA-1_2_1_2_2_1_1	TRAV21	TRAJ9	TRA	CAVDTGGFKTIF	1	QVDYYGLYY	0.419133	[('CAADTGGFKTIF', '10.1038/s41586-021-03862-z'), ('CAPDTGGFKTIF', '10.1038/s41586-021-03862-z'), ('CASDTGGFKTIF', '10.1038/s41586-021-03862-z'), ('CATDTGGFKTIF', '10.1038/s41586-021-03862-z'), ('CAVDTGGFKTIF', '10.1038/s41586-021-03862-z')]	Regulatory protein E2	HPV
	clone005801	GACTGCGGTTAGAACA-1_2_1_2_2_1_1	TRBV27	TRBJ1-2	TRB	CASSSGDGNYGYTF	1	QVDYYGLYY	0.419133	[('CASSLGDGNYGYTF', '10.1038/s41586-021-03862-z'), ('CASSPVDGNYGYTF', '10.1038/s41586-021-03862-z'), ('CASSSADGNYGYTF', '10.1038/s41586-021-03862-z'), ('CASSSGDGNYGYTF', '10.1038/s41586-021-03862-z'), ('CPSSSGDGNYGYTF', '10.1038/s41586-021-03862-z')]	Regulatory protein E2	HPV
	clone005802	GATCGTATCAATCACG-1_2_1_2_2_1_1	TRAV21	TRAJ9	TRA	CAVDTGGFKTIF	1	QVDYYGLYY	0.419133	[('CAADTGGFKTIF', '10.1038/s41586-021-03862-z'), ('CAPDTGGFKTIF', '10.1038/s41586-021-03862-z'), ('CASDTGGFKTIF', '10.1038/s41586-021-03862-z'), ('CATDTGGFKTIF', '10.1038/s41586-021-03862-z'), ('CAVDTGGFKTIF', '10.1038/s41586-021-03862-z')]	Regulatory protein E2	HPV
	clone005802	GATCGTATCAATCACG-1_2_1_2_2_1_1	TRBV27	TRBJ1-2	TRB	CASSSGDGNYGYTF	1	QVDYYGLYY	0.419133	[('CASSLGDGNYGYTF', '10.1038/s41586-021-03862-z'), ('CASSPVDGNYGYTF', '10.1038/s41586-021-03862-z'), ('CASSSADGNYGYTF', '10.1038/s41586-021-03862-z'), ('CASSSGDGNYGYTF', '10.1038/s41586-021-03862-z'), ('CPSSSGDGNYGYTF', '10.1038/s41586-021-03862-z')]	Regulatory protein E2	HPV
	clone005803	GCCAAATCATGGTCAT-1_2_1_2_2_1_1	TRAV21	TRAJ9	TRA	CAVDTGGFKTIF	1	QVDYYGLYY	0.419133	[('CAADTGGFKTIF', '10.1038/s41586-021-03862-z'), ('CAPDTGGFKTIF', '10.1038/s41586-021-03862-z'), ('CASDTGGFKTIF', '10.1038/s41586-021-03862-z'), ('CATDTGGFKTIF', '10.1038/s41586-021-03862-z'), ('CAVDTGGFKTIF', '10.1038/s41586-021-03862-z')]	Regulatory protein E2	HPV
	clone005803	GCCAAATCATGGTCAT-1_2_1_2_2_1_1	TRBV27	TRBJ1-2	TRB	CASSSGDGNYGYTF	1	QVDYYGLYY	0.419133	[('CASSLGDGNYGYTF', '10.1038/s41586-021-03862-z'), ('CASSPVDGNYGYTF', '10.1038/s41586-021-03862-z'), ('CASSSADGNYGYTF', '10.1038/s41586-021-03862-z'), ('CASSSGDGNYGYTF', '10.1038/s41586-021-03862-z'), ('CPSSSGDGNYGYTF', '10.1038/s41586-021-03862-z')]	Regulatory protein E2	HPV
	clone005804	GCGCAACTCTTCAACT-1_2_1_2_2_1_1	TRAV21	TRAJ9	TRA	CAVDTGGFKTIF	1	QVDYYGLYY	0.419133	[('CAADTGGFKTIF', '10.1038/s41586-021-03862-z'), ('CAPDTGGFKTIF', '10.1038/s41586-021-03862-z'), ('CASDTGGFKTIF', '10.1038/s41586-021-03862-z'), ('CATDTGGFKTIF', '10.1038/s41586-021-03862-z'), ('CAVDTGGFKTIF', '10.1038/s41586-021-03862-z')]	Regulatory protein E2	HPV
	clone005804	GCGCAACTCTTCAACT-1_2_1_2_2_1_1	TRBV27	TRBJ1-2	TRB	CASSSGDGNYGYTF	1	QVDYYGLYY	0.419133	[('CASSLGDGNYGYTF', '10.1038/s41586-021-03862-z'), ('CASSPVDGNYGYTF', '10.1038/s41586-021-03862-z'), ('CASSSADGNYGYTF', '10.1038/s41586-021-03862-z'), ('CASSSGDGNYGYTF', '10.1038/s41586-021-03862-z'), ('CPSSSGDGNYGYTF', '10.1038/s41586-021-03862-z')]	Regulatory protein E2	HPV
	clone005805	GCTGCAGGTCTCACCT-1_2_1_2_2_1_1	TRAV21	TRAJ9	TRA	CAVDTGGFKTIF	1	QVDYYGLYY	0.419133	[('CAADTGGFKTIF', '10.1038/s41586-021-03862-z'), ('CAPDTGGFKTIF', '10.1038/s41586-021-03862-z'), ('CASDTGGFKTIF', '10.1038/s41586-021-03862-z'), ('CATDTGGFKTIF', '10.1038/s41586-021-03862-z'), ('CAVDTGGFKTIF', '10.1038/s41586-021-03862-z')]	Regulatory protein E2	HPV
	clone005805	GCTGCAGGTCTCACCT-1_2_1_2_2_1_1	TRBV27	TRBJ1-2	TRB	CASSSGDGNYGYTF	1	QVDYYGLYY	0.419133	[('CASSLGDGNYGYTF', '10.1038/s41586-021-03862-z'), ('CASSPVDGNYGYTF', '10.1038/s41586-021-03862-z'), ('CASSSADGNYGYTF', '10.1038/s41586-021-03862-z'), ('CASSSGDGNYGYTF', '10.1038/s41586-021-03862-z'), ('CPSSSGDGNYGYTF', '10.1038/s41586-021-03862-z')]	Regulatory protein E2	HPV
	clone005806	GCTGGGTAGACTTTCG-1_2_1_2_2_1_1	TRAV21	TRAJ9	TRA	CAVDTGGFKTIF	1	QVDYYGLYY	0.419133	[('CAADTGGFKTIF', '10.1038/s41586-021-03862-z'), ('CAPDTGGFKTIF', '10.1038/s41586-021-03862-z'), ('CASDTGGFKTIF', '10.1038/s41586-021-03862-z'), ('CATDTGGFKTIF', '10.1038/s41586-021-03862-z'), ('CAVDTGGFKTIF', '10.1038/s41586-021-03862-z')]	Regulatory protein E2	HPV
	clone005806	GCTGGGTAGACTTTCG-1_2_1_2_2_1_1	TRBV27	TRBJ1-2	TRB	CASSSGDGNYGYTF	1	QVDYYGLYY	0.419133	[('CASSLGDGNYGYTF', '10.1038/s41586-021-03862-z'), ('CASSPVDGNYGYTF', '10.1038/s41586-021-03862-z'), ('CASSSADGNYGYTF', '10.1038/s41586-021-03862-z'), ('CASSSGDGNYGYTF', '10.1038/s41586-021-03862-z'), ('CPSSSGDGNYGYTF', '10.1038/s41586-021-03862-z')]	Regulatory protein E2	HPV
	clone005807	GGACAGAGTCTTGCGG-1_2_1_2_2_1_1	TRAV21	TRAJ9	TRA	CAVDTGGFKTIF	1	QVDYYGLYY	0.419133	[('CAADTGGFKTIF', '10.1038/s41586-021-03862-z'), ('CAPDTGGFKTIF', '10.1038/s41586-021-03862-z'), ('CASDTGGFKTIF', '10.1038/s41586-021-03862-z'), ('CATDTGGFKTIF', '10.1038/s41586-021-03862-z'), ('CAVDTGGFKTIF', '10.1038/s41586-021-03862-z')]	Regulatory protein E2	HPV
	clone005807	GGACAGAGTCTTGCGG-1_2_1_2_2_1_1	TRBV27	TRBJ1-2	TRB	CASSSGDGNYGYTF	1	QVDYYGLYY	0.419133	[('CASSLGDGNYGYTF', '10.1038/s41586-021-03862-z'), ('CASSPVDGNYGYTF', '10.1038/s41586-021-03862-z'), ('CASSSADGNYGYTF', '10.1038/s41586-021-03862-z'), ('CASSSGDGNYGYTF', '10.1038/s41586-021-03862-z'), ('CPSSSGDGNYGYTF', '10.1038/s41586-021-03862-z')]	Regulatory protein E2	HPV
	clone005808	GGATTACGTGTCCTCT-1_2_1_2_2_1_1	TRAV21	TRAJ9	TRA	CAVDTGGFKTIF	1	QVDYYGLYY	0.419133	[('CAADTGGFKTIF', '10.1038/s41586-021-03862-z'), ('CAPDTGGFKTIF', '10.1038/s41586-021-03862-z'), ('CASDTGGFKTIF', '10.1038/s41586-021-03862-z'), ('CATDTGGFKTIF', '10.1038/s41586-021-03862-z'), ('CAVDTGGFKTIF', '10.1038/s41586-021-03862-z')]	Regulatory protein E2	HPV
	clone005808	GGATTACGTGTCCTCT-1_2_1_2_2_1_1	TRBV27	TRBJ1-2	TRB	CASSSGDGNYGYTF	1	QVDYYGLYY	0.419133	[('CASSLGDGNYGYTF', '10.1038/s41586-021-03862-z'), ('CASSPVDGNYGYTF', '10.1038/s41586-021-03862-z'), ('CASSSADGNYGYTF', '10.1038/s41586-021-03862-z'), ('CASSSGDGNYGYTF', '10.1038/s41586-021-03862-z'), ('CPSSSGDGNYGYTF', '10.1038/s41586-021-03862-z')]	Regulatory protein E2	HPV
	clone005809	GGATTACTCCAGAAGG-1_2_1_2_2_1_1	TRAV21	TRAJ9	TRA	CAVDTGGFKTIF	1	QVDYYGLYY	0.419133	[('CAADTGGFKTIF', '10.1038/s41586-021-03862-z'), ('CAPDTGGFKTIF', '10.1038/s41586-021-03862-z'), ('CASDTGGFKTIF', '10.1038/s41586-021-03862-z'), ('CATDTGGFKTIF', '10.1038/s41586-021-03862-z'), ('CAVDTGGFKTIF', '10.1038/s41586-021-03862-z')]	Regulatory protein E2	HPV
	clone005809	GGATTACTCCAGAAGG-1_2_1_2_2_1_1	TRBV27	TRBJ1-2	TRB	CASSSGDGNYGYTF	1	QVDYYGLYY	0.419133	[('CASSLGDGNYGYTF', '10.1038/s41586-021-03862-z'), ('CASSPVDGNYGYTF', '10.1038/s41586-021-03862-z'), ('CASSSADGNYGYTF', '10.1038/s41586-021-03862-z'), ('CASSSGDGNYGYTF', '10.1038/s41586-021-03862-z'), ('CPSSSGDGNYGYTF', '10.1038/s41586-021-03862-z')]	Regulatory protein E2	HPV
	clone005810	GGCTGGTAGACCACGA-1_2_1_2_2_1_1	TRAV21	TRAJ9	TRA	CAVDTGGFKTIF	1	QVDYYGLYY	0.419133	[('CAADTGGFKTIF', '10.1038/s41586-021-03862-z'), ('CAPDTGGFKTIF', '10.1038/s41586-021-03862-z'), ('CASDTGGFKTIF', '10.1038/s41586-021-03862-z'), ('CATDTGGFKTIF', '10.1038/s41586-021-03862-z'), ('CAVDTGGFKTIF', '10.1038/s41586-021-03862-z')]	Regulatory protein E2	HPV
	clone005810	GGCTGGTAGACCACGA-1_2_1_2_2_1_1	TRBV27	TRBJ1-2	TRB	CASSSGDGNYGYTF	1	QVDYYGLYY	0.419133	[('CASSLGDGNYGYTF', '10.1038/s41586-021-03862-z'), ('CASSPVDGNYGYTF', '10.1038/s41586-021-03862-z'), ('CASSSADGNYGYTF', '10.1038/s41586-021-03862-z'), ('CASSSGDGNYGYTF', '10.1038/s41586-021-03862-z'), ('CPSSSGDGNYGYTF', '10.1038/s41586-021-03862-z')]	Regulatory protein E2	HPV
	clone005811	GGGAGATTCGGCTACG-1_2_1_2_2_1_1	TRAV21	TRAJ9	TRA	CAVDTGGFKTIF	1	QVDYYGLYY	0.419133	[('CAADTGGFKTIF', '10.1038/s41586-021-03862-z'), ('CAPDTGGFKTIF', '10.1038/s41586-021-03862-z'), ('CASDTGGFKTIF', '10.1038/s41586-021-03862-z'), ('CATDTGGFKTIF', '10.1038/s41586-021-03862-z'), ('CAVDTGGFKTIF', '10.1038/s41586-021-03862-z')]	Regulatory protein E2	HPV
	clone005811	GGGAGATTCGGCTACG-1_2_1_2_2_1_1	TRBV27	TRBJ1-2	TRB	CASSSGDGNYGYTF	1	QVDYYGLYY	0.419133	[('CASSLGDGNYGYTF', '10.1038/s41586-021-03862-z'), ('CASSPVDGNYGYTF', '10.1038/s41586-021-03862-z'), ('CASSSADGNYGYTF', '10.1038/s41586-021-03862-z'), ('CASSSGDGNYGYTF', '10.1038/s41586-021-03862-z'), ('CPSSSGDGNYGYTF', '10.1038/s41586-021-03862-z')]	Regulatory protein E2	HPV
	clone005812	GGGTTGCGTATCGCAT-1_2_1_2_2_1_1	TRAV21	TRAJ9	TRA	CAVDTGGFKTIF	1	QVDYYGLYY	0.419133	[('CAADTGGFKTIF', '10.1038/s41586-021-03862-z'), ('CAPDTGGFKTIF', '10.1038/s41586-021-03862-z'), ('CASDTGGFKTIF', '10.1038/s41586-021-03862-z'), ('CATDTGGFKTIF', '10.1038/s41586-021-03862-z'), ('CAVDTGGFKTIF', '10.1038/s41586-021-03862-z')]	Regulatory protein E2	HPV
	clone005812	GGGTTGCGTATCGCAT-1_2_1_2_2_1_1	TRBV27	TRBJ1-2	TRB	CASSSGDGNYGYTF	1	QVDYYGLYY	0.419133	[('CASSLGDGNYGYTF', '10.1038/s41586-021-03862-z'), ('CASSPVDGNYGYTF', '10.1038/s41586-021-03862-z'), ('CASSSADGNYGYTF', '10.1038/s41586-021-03862-z'), ('CASSSGDGNYGYTF', '10.1038/s41586-021-03862-z'), ('CPSSSGDGNYGYTF', '10.1038/s41586-021-03862-z')]	Regulatory protein E2	HPV
	clone005813	GGTATTGAGACAGGCT-1_2_1_2_2_1_1	TRAV21	TRAJ9	TRA	CAVDTGGFKTIF	1	QVDYYGLYY	0.419133	[('CAADTGGFKTIF', '10.1038/s41586-021-03862-z'), ('CAPDTGGFKTIF', '10.1038/s41586-021-03862-z'), ('CASDTGGFKTIF', '10.1038/s41586-021-03862-z'), ('CATDTGGFKTIF', '10.1038/s41586-021-03862-z'), ('CAVDTGGFKTIF', '10.1038/s41586-021-03862-z')]	Regulatory protein E2	HPV
	clone005813	GGTATTGAGACAGGCT-1_2_1_2_2_1_1	TRBV27	TRBJ1-2	TRB	CASSSGDGNYGYTF	1	QVDYYGLYY	0.419133	[('CASSLGDGNYGYTF', '10.1038/s41586-021-03862-z'), ('CASSPVDGNYGYTF', '10.1038/s41586-021-03862-z'), ('CASSSADGNYGYTF', '10.1038/s41586-021-03862-z'), ('CASSSGDGNYGYTF', '10.1038/s41586-021-03862-z'), ('CPSSSGDGNYGYTF', '10.1038/s41586-021-03862-z')]	Regulatory protein E2	HPV
	clone005814	GGTGAAGAGAGACGAA-1_2_1_2_2_1_1	TRAV21	TRAJ9	TRA	CAVDTGGFKTIF	1	QVDYYGLYY	0.419133	[('CAADTGGFKTIF', '10.1038/s41586-021-03862-z'), ('CAPDTGGFKTIF', '10.1038/s41586-021-03862-z'), ('CASDTGGFKTIF', '10.1038/s41586-021-03862-z'), ('CATDTGGFKTIF', '10.1038/s41586-021-03862-z'), ('CAVDTGGFKTIF', '10.1038/s41586-021-03862-z')]	Regulatory protein E2	HPV
	clone005814	GGTGAAGAGAGACGAA-1_2_1_2_2_1_1	TRBV27	TRBJ1-2	TRB	CASSSGDGNYGYTF	1	QVDYYGLYY	0.419133	[('CASSLGDGNYGYTF', '10.1038/s41586-021-03862-z'), ('CASSPVDGNYGYTF', '10.1038/s41586-021-03862-z'), ('CASSSADGNYGYTF', '10.1038/s41586-021-03862-z'), ('CASSSGDGNYGYTF', '10.1038/s41586-021-03862-z'), ('CPSSSGDGNYGYTF', '10.1038/s41586-021-03862-z')]	Regulatory protein E2	HPV
	clone005815	GTAACTGCATGCAACT-1_2_1_2_2_1_1	TRAV21	TRAJ9	TRA	CAVDTGGFKTIF	1	QVDYYGLYY	0.419133	[('CAADTGGFKTIF', '10.1038/s41586-021-03862-z'), ('CAPDTGGFKTIF', '10.1038/s41586-021-03862-z'), ('CASDTGGFKTIF', '10.1038/s41586-021-03862-z'), ('CATDTGGFKTIF', '10.1038/s41586-021-03862-z'), ('CAVDTGGFKTIF', '10.1038/s41586-021-03862-z')]	Regulatory protein E2	HPV
	clone005815	GTAACTGCATGCAACT-1_2_1_2_2_1_1	TRBV27	TRBJ1-2	TRB	CASSSGDGNYGYTF	1	QVDYYGLYY	0.419133	[('CASSLGDGNYGYTF', '10.1038/s41586-021-03862-z'), ('CASSPVDGNYGYTF', '10.1038/s41586-021-03862-z'), ('CASSSADGNYGYTF', '10.1038/s41586-021-03862-z'), ('CASSSGDGNYGYTF', '10.1038/s41586-021-03862-z'), ('CPSSSGDGNYGYTF', '10.1038/s41586-021-03862-z')]	Regulatory protein E2	HPV
	clone005816	GTACTCCTCACAAACC-1_2_1_2_2_1_1	TRAV21	TRAJ9	TRA	CAVDTGGFKTIF	1	QVDYYGLYY	0.419133	[('CAADTGGFKTIF', '10.1038/s41586-021-03862-z'), ('CAPDTGGFKTIF', '10.1038/s41586-021-03862-z'), ('CASDTGGFKTIF', '10.1038/s41586-021-03862-z'), ('CATDTGGFKTIF', '10.1038/s41586-021-03862-z'), ('CAVDTGGFKTIF', '10.1038/s41586-021-03862-z')]	Regulatory protein E2	HPV
	clone005816	GTACTCCTCACAAACC-1_2_1_2_2_1_1	TRBV27	TRBJ1-2	TRB	CASSSGDGNYGYTF	1	QVDYYGLYY	0.419133	[('CASSLGDGNYGYTF', '10.1038/s41586-021-03862-z'), ('CASSPVDGNYGYTF', '10.1038/s41586-021-03862-z'), ('CASSSADGNYGYTF', '10.1038/s41586-021-03862-z'), ('CASSSGDGNYGYTF', '10.1038/s41586-021-03862-z'), ('CPSSSGDGNYGYTF', '10.1038/s41586-021-03862-z')]	Regulatory protein E2	HPV
	clone005817	GTACTTTTCCAGTAGT-1_2_1_2_2_1_1	TRAV21	TRAJ9	TRA	CAVDTGGFKTIF	1	QVDYYGLYY	0.419133	[('CAADTGGFKTIF', '10.1038/s41586-021-03862-z'), ('CAPDTGGFKTIF', '10.1038/s41586-021-03862-z'), ('CASDTGGFKTIF', '10.1038/s41586-021-03862-z'), ('CATDTGGFKTIF', '10.1038/s41586-021-03862-z'), ('CAVDTGGFKTIF', '10.1038/s41586-021-03862-z')]	Regulatory protein E2	HPV
	clone005817	GTACTTTTCCAGTAGT-1_2_1_2_2_1_1	TRBV27	TRBJ1-2	TRB	CASSSGDGNYGYTF	1	QVDYYGLYY	0.419133	[('CASSLGDGNYGYTF', '10.1038/s41586-021-03862-z'), ('CASSPVDGNYGYTF', '10.1038/s41586-021-03862-z'), ('CASSSADGNYGYTF', '10.1038/s41586-021-03862-z'), ('CASSSGDGNYGYTF', '10.1038/s41586-021-03862-z'), ('CPSSSGDGNYGYTF', '10.1038/s41586-021-03862-z')]	Regulatory protein E2	HPV
	clone005818	GTATTCTGTCTAGAGG-1_2_1_2_2_1_1	TRAV21	TRAJ9	TRA	CAVDTGGFKTIF	1	QVDYYGLYY	0.419133	[('CAADTGGFKTIF', '10.1038/s41586-021-03862-z'), ('CAPDTGGFKTIF', '10.1038/s41586-021-03862-z'), ('CASDTGGFKTIF', '10.1038/s41586-021-03862-z'), ('CATDTGGFKTIF', '10.1038/s41586-021-03862-z'), ('CAVDTGGFKTIF', '10.1038/s41586-021-03862-z')]	Regulatory protein E2	HPV
	clone005818	GTATTCTGTCTAGAGG-1_2_1_2_2_1_1	TRBV27	TRBJ1-2	TRB	CASSSGDGNYGYTF	1	QVDYYGLYY	0.419133	[('CASSLGDGNYGYTF', '10.1038/s41586-021-03862-z'), ('CASSPVDGNYGYTF', '10.1038/s41586-021-03862-z'), ('CASSSADGNYGYTF', '10.1038/s41586-021-03862-z'), ('CASSSGDGNYGYTF', '10.1038/s41586-021-03862-z'), ('CPSSSGDGNYGYTF', '10.1038/s41586-021-03862-z')]	Regulatory protein E2	HPV
	clone005819	GTCGGGTGTAAACACA-1_2_1_2_2_1_1	TRAV21	TRAJ9	TRA	CAVDTGGFKTIF	1	QVDYYGLYY	0.419133	[('CAADTGGFKTIF', '10.1038/s41586-021-03862-z'), ('CAPDTGGFKTIF', '10.1038/s41586-021-03862-z'), ('CASDTGGFKTIF', '10.1038/s41586-021-03862-z'), ('CATDTGGFKTIF', '10.1038/s41586-021-03862-z'), ('CAVDTGGFKTIF', '10.1038/s41586-021-03862-z')]	Regulatory protein E2	HPV
	clone005819	GTCGGGTGTAAACACA-1_2_1_2_2_1_1	TRBV27	TRBJ1-2	TRB	CASSSGDGNYGYTF	1	QVDYYGLYY	0.419133	[('CASSLGDGNYGYTF', '10.1038/s41586-021-03862-z'), ('CASSPVDGNYGYTF', '10.1038/s41586-021-03862-z'), ('CASSSADGNYGYTF', '10.1038/s41586-021-03862-z'), ('CASSSGDGNYGYTF', '10.1038/s41586-021-03862-z'), ('CPSSSGDGNYGYTF', '10.1038/s41586-021-03862-z')]	Regulatory protein E2	HPV
	clone005820	TAAGTGCGTCGCTTCT-1_2_1_2_2_1_1	TRAV21	TRAJ9	TRA	CAVDTGGFKTIF	1	QVDYYGLYY	0.419133	[('CAADTGGFKTIF', '10.1038/s41586-021-03862-z'), ('CAPDTGGFKTIF', '10.1038/s41586-021-03862-z'), ('CASDTGGFKTIF', '10.1038/s41586-021-03862-z'), ('CATDTGGFKTIF', '10.1038/s41586-021-03862-z'), ('CAVDTGGFKTIF', '10.1038/s41586-021-03862-z')]	Regulatory protein E2	HPV
	clone005820	TAAGTGCGTCGCTTCT-1_2_1_2_2_1_1	TRBV27	TRBJ1-2	TRB	CASSSGDGNYGYTF	1	QVDYYGLYY	0.419133	[('CASSLGDGNYGYTF', '10.1038/s41586-021-03862-z'), ('CASSPVDGNYGYTF', '10.1038/s41586-021-03862-z'), ('CASSSADGNYGYTF', '10.1038/s41586-021-03862-z'), ('CASSSGDGNYGYTF', '10.1038/s41586-021-03862-z'), ('CPSSSGDGNYGYTF', '10.1038/s41586-021-03862-z')]	Regulatory protein E2	HPV
	clone005821	TACCTTAGTCTAGCCG-1_2_1_2_2_1_1	TRAV21	TRAJ9	TRA	CAVDTGGFKTIF	1	QVDYYGLYY	0.419133	[('CAADTGGFKTIF', '10.1038/s41586-021-03862-z'), ('CAPDTGGFKTIF', '10.1038/s41586-021-03862-z'), ('CASDTGGFKTIF', '10.1038/s41586-021-03862-z'), ('CATDTGGFKTIF', '10.1038/s41586-021-03862-z'), ('CAVDTGGFKTIF', '10.1038/s41586-021-03862-z')]	Regulatory protein E2	HPV
	clone005821	TACCTTAGTCTAGCCG-1_2_1_2_2_1_1	TRBV27	TRBJ1-2	TRB	CASSSGDGNYGYTF	1	QVDYYGLYY	0.419133	[('CASSLGDGNYGYTF', '10.1038/s41586-021-03862-z'), ('CASSPVDGNYGYTF', '10.1038/s41586-021-03862-z'), ('CASSSADGNYGYTF', '10.1038/s41586-021-03862-z'), ('CASSSGDGNYGYTF', '10.1038/s41586-021-03862-z'), ('CPSSSGDGNYGYTF', '10.1038/s41586-021-03862-z')]	Regulatory protein E2	HPV
	clone005822	TACGGATTCTAACTGG-1_2_1_2_2_1_1	TRAV21	TRAJ9	TRA	CAVDTGGFKTIF	1	QVDYYGLYY	0.419133	[('CAADTGGFKTIF', '10.1038/s41586-021-03862-z'), ('CAPDTGGFKTIF', '10.1038/s41586-021-03862-z'), ('CASDTGGFKTIF', '10.1038/s41586-021-03862-z'), ('CATDTGGFKTIF', '10.1038/s41586-021-03862-z'), ('CAVDTGGFKTIF', '10.1038/s41586-021-03862-z')]	Regulatory protein E2	HPV
	clone005822	TACGGATTCTAACTGG-1_2_1_2_2_1_1	TRBV27	TRBJ1-2	TRB	CASSSGDGNYGYTF	1	QVDYYGLYY	0.419133	[('CASSLGDGNYGYTF', '10.1038/s41586-021-03862-z'), ('CASSPVDGNYGYTF', '10.1038/s41586-021-03862-z'), ('CASSSADGNYGYTF', '10.1038/s41586-021-03862-z'), ('CASSSGDGNYGYTF', '10.1038/s41586-021-03862-z'), ('CPSSSGDGNYGYTF', '10.1038/s41586-021-03862-z')]	Regulatory protein E2	HPV
	clone005823	TACGGGCGTAATAGCA-1_2_1_2_2_1_1	TRAV21	TRAJ9	TRA	CAVDTGGFKTIF	1	QVDYYGLYY	0.419133	[('CAADTGGFKTIF', '10.1038/s41586-021-03862-z'), ('CAPDTGGFKTIF', '10.1038/s41586-021-03862-z'), ('CASDTGGFKTIF', '10.1038/s41586-021-03862-z'), ('CATDTGGFKTIF', '10.1038/s41586-021-03862-z'), ('CAVDTGGFKTIF', '10.1038/s41586-021-03862-z')]	Regulatory protein E2	HPV
	clone005823	TACGGGCGTAATAGCA-1_2_1_2_2_1_1	TRBV27	TRBJ1-2	TRB	CASSSGDGNYGYTF	1	QVDYYGLYY	0.419133	[('CASSLGDGNYGYTF', '10.1038/s41586-021-03862-z'), ('CASSPVDGNYGYTF', '10.1038/s41586-021-03862-z'), ('CASSSADGNYGYTF', '10.1038/s41586-021-03862-z'), ('CASSSGDGNYGYTF', '10.1038/s41586-021-03862-z'), ('CPSSSGDGNYGYTF', '10.1038/s41586-021-03862-z')]	Regulatory protein E2	HPV
	clone005824	TACTCATGTCTGCAAT-1_2_1_2_2_1_1	TRAV21	TRAJ9	TRA	CAVDTGGFKTIF	1	QVDYYGLYY	0.419133	[('CAADTGGFKTIF', '10.1038/s41586-021-03862-z'), ('CAPDTGGFKTIF', '10.1038/s41586-021-03862-z'), ('CASDTGGFKTIF', '10.1038/s41586-021-03862-z'), ('CATDTGGFKTIF', '10.1038/s41586-021-03862-z'), ('CAVDTGGFKTIF', '10.1038/s41586-021-03862-z')]	Regulatory protein E2	HPV
	clone005824	TACTCATGTCTGCAAT-1_2_1_2_2_1_1	TRBV27	TRBJ1-2	TRB	CASSSGDGNYGYTF	1	QVDYYGLYY	0.419133	[('CASSLGDGNYGYTF', '10.1038/s41586-021-03862-z'), ('CASSPVDGNYGYTF', '10.1038/s41586-021-03862-z'), ('CASSSADGNYGYTF', '10.1038/s41586-021-03862-z'), ('CASSSGDGNYGYTF', '10.1038/s41586-021-03862-z'), ('CPSSSGDGNYGYTF', '10.1038/s41586-021-03862-z')]	Regulatory protein E2	HPV
	clone005825	TAGGCATGTCCAACTA-1_2_1_2_2_1_1	TRAV21	TRAJ9	TRA	CAVDTGGFKTIF	1	QVDYYGLYY	0.419133	[('CAADTGGFKTIF', '10.1038/s41586-021-03862-z'), ('CAPDTGGFKTIF', '10.1038/s41586-021-03862-z'), ('CASDTGGFKTIF', '10.1038/s41586-021-03862-z'), ('CATDTGGFKTIF', '10.1038/s41586-021-03862-z'), ('CAVDTGGFKTIF', '10.1038/s41586-021-03862-z')]	Regulatory protein E2	HPV
	clone005825	TAGGCATGTCCAACTA-1_2_1_2_2_1_1	TRBV27	TRBJ1-2	TRB	CASSSGDGNYGYTF	1	QVDYYGLYY	0.419133	[('CASSLGDGNYGYTF', '10.1038/s41586-021-03862-z'), ('CASSPVDGNYGYTF', '10.1038/s41586-021-03862-z'), ('CASSSADGNYGYTF', '10.1038/s41586-021-03862-z'), ('CASSSGDGNYGYTF', '10.1038/s41586-021-03862-z'), ('CPSSSGDGNYGYTF', '10.1038/s41586-021-03862-z')]	Regulatory protein E2	HPV
	clone005826	TAGTGGTCAAGCCTAT-1_2_1_2_2_1_1	TRAV21	TRAJ9	TRA	CAVDTGGFKTIF	1	QVDYYGLYY	0.419133	[('CAADTGGFKTIF', '10.1038/s41586-021-03862-z'), ('CAPDTGGFKTIF', '10.1038/s41586-021-03862-z'), ('CASDTGGFKTIF', '10.1038/s41586-021-03862-z'), ('CATDTGGFKTIF', '10.1038/s41586-021-03862-z'), ('CAVDTGGFKTIF', '10.1038/s41586-021-03862-z')]	Regulatory protein E2	HPV
	clone005826	TAGTGGTCAAGCCTAT-1_2_1_2_2_1_1	TRBV27	TRBJ1-2	TRB	CASSSGDGNYGYTF	1	QVDYYGLYY	0.419133	[('CASSLGDGNYGYTF', '10.1038/s41586-021-03862-z'), ('CASSPVDGNYGYTF', '10.1038/s41586-021-03862-z'), ('CASSSADGNYGYTF', '10.1038/s41586-021-03862-z'), ('CASSSGDGNYGYTF', '10.1038/s41586-021-03862-z'), ('CPSSSGDGNYGYTF', '10.1038/s41586-021-03862-z')]	Regulatory protein E2	HPV
	clone005827	TAGTGGTCATGACGGA-1_2_1_2_2_1_1	TRAV21	TRAJ9	TRA	CAVDTGGFKTIF	1	QVDYYGLYY	0.419133	[('CAADTGGFKTIF', '10.1038/s41586-021-03862-z'), ('CAPDTGGFKTIF', '10.1038/s41586-021-03862-z'), ('CASDTGGFKTIF', '10.1038/s41586-021-03862-z'), ('CATDTGGFKTIF', '10.1038/s41586-021-03862-z'), ('CAVDTGGFKTIF', '10.1038/s41586-021-03862-z')]	Regulatory protein E2	HPV
	clone005827	TAGTGGTCATGACGGA-1_2_1_2_2_1_1	TRBV27	TRBJ1-2	TRB	CASSSGDGNYGYTF	1	QVDYYGLYY	0.419133	[('CASSLGDGNYGYTF', '10.1038/s41586-021-03862-z'), ('CASSPVDGNYGYTF', '10.1038/s41586-021-03862-z'), ('CASSSADGNYGYTF', '10.1038/s41586-021-03862-z'), ('CASSSGDGNYGYTF', '10.1038/s41586-021-03862-z'), ('CPSSSGDGNYGYTF', '10.1038/s41586-021-03862-z')]	Regulatory protein E2	HPV
	clone005828	TAGTTGGAGCGCCTTG-1_2_1_2_2_1_1	TRAV21	TRAJ9	TRA	CAVDTGGFKTIF	1	QVDYYGLYY	0.419133	[('CAADTGGFKTIF', '10.1038/s41586-021-03862-z'), ('CAPDTGGFKTIF', '10.1038/s41586-021-03862-z'), ('CASDTGGFKTIF', '10.1038/s41586-021-03862-z'), ('CATDTGGFKTIF', '10.1038/s41586-021-03862-z'), ('CAVDTGGFKTIF', '10.1038/s41586-021-03862-z')]	Regulatory protein E2	HPV
	clone005828	TAGTTGGAGCGCCTTG-1_2_1_2_2_1_1	TRBV27	TRBJ1-2	TRB	CASSSGDGNYGYTF	1	QVDYYGLYY	0.419133	[('CASSLGDGNYGYTF', '10.1038/s41586-021-03862-z'), ('CASSPVDGNYGYTF', '10.1038/s41586-021-03862-z'), ('CASSSADGNYGYTF', '10.1038/s41586-021-03862-z'), ('CASSSGDGNYGYTF', '10.1038/s41586-021-03862-z'), ('CPSSSGDGNYGYTF', '10.1038/s41586-021-03862-z')]	Regulatory protein E2	HPV
	clone005829	TATCTCAGTTCCACAA-1_2_1_2_2_1_1	TRAV21	TRAJ9	TRA	CAVDTGGFKTIF	1	QVDYYGLYY	0.419133	[('CAADTGGFKTIF', '10.1038/s41586-021-03862-z'), ('CAPDTGGFKTIF', '10.1038/s41586-021-03862-z'), ('CASDTGGFKTIF', '10.1038/s41586-021-03862-z'), ('CATDTGGFKTIF', '10.1038/s41586-021-03862-z'), ('CAVDTGGFKTIF', '10.1038/s41586-021-03862-z')]	Regulatory protein E2	HPV
	clone005829	TATCTCAGTTCCACAA-1_2_1_2_2_1_1	TRBV27	TRBJ1-2	TRB	CASSSGDGNYGYTF	1	QVDYYGLYY	0.419133	[('CASSLGDGNYGYTF', '10.1038/s41586-021-03862-z'), ('CASSPVDGNYGYTF', '10.1038/s41586-021-03862-z'), ('CASSSADGNYGYTF', '10.1038/s41586-021-03862-z'), ('CASSSGDGNYGYTF', '10.1038/s41586-021-03862-z'), ('CPSSSGDGNYGYTF', '10.1038/s41586-021-03862-z')]	Regulatory protein E2	HPV
	clone005830	TATTACCTCAGCACAT-1_2_1_2_2_1_1	TRAV21	TRAJ9	TRA	CAVDTGGFKTIF	1	QVDYYGLYY	0.419133	[('CAADTGGFKTIF', '10.1038/s41586-021-03862-z'), ('CAPDTGGFKTIF', '10.1038/s41586-021-03862-z'), ('CASDTGGFKTIF', '10.1038/s41586-021-03862-z'), ('CATDTGGFKTIF', '10.1038/s41586-021-03862-z'), ('CAVDTGGFKTIF', '10.1038/s41586-021-03862-z')]	Regulatory protein E2	HPV
	clone005830	TATTACCTCAGCACAT-1_2_1_2_2_1_1	TRBV27	TRBJ1-2	TRB	CASSSGDGNYGYTF	1	QVDYYGLYY	0.419133	[('CASSLGDGNYGYTF', '10.1038/s41586-021-03862-z'), ('CASSPVDGNYGYTF', '10.1038/s41586-021-03862-z'), ('CASSSADGNYGYTF', '10.1038/s41586-021-03862-z'), ('CASSSGDGNYGYTF', '10.1038/s41586-021-03862-z'), ('CPSSSGDGNYGYTF', '10.1038/s41586-021-03862-z')]	Regulatory protein E2	HPV
	clone005831	TCAACGATCATGCTCC-1_2_1_2_2_1_1	TRAV21	TRAJ9	TRA	CAVDTGGFKTIF	1	QVDYYGLYY	0.419133	[('CAADTGGFKTIF', '10.1038/s41586-021-03862-z'), ('CAPDTGGFKTIF', '10.1038/s41586-021-03862-z'), ('CASDTGGFKTIF', '10.1038/s41586-021-03862-z'), ('CATDTGGFKTIF', '10.1038/s41586-021-03862-z'), ('CAVDTGGFKTIF', '10.1038/s41586-021-03862-z')]	Regulatory protein E2	HPV
	clone005831	TCAACGATCATGCTCC-1_2_1_2_2_1_1	TRBV27	TRBJ1-2	TRB	CASSSGDGNYGYTF	1	QVDYYGLYY	0.419133	[('CASSLGDGNYGYTF', '10.1038/s41586-021-03862-z'), ('CASSPVDGNYGYTF', '10.1038/s41586-021-03862-z'), ('CASSSADGNYGYTF', '10.1038/s41586-021-03862-z'), ('CASSSGDGNYGYTF', '10.1038/s41586-021-03862-z'), ('CPSSSGDGNYGYTF', '10.1038/s41586-021-03862-z')]	Regulatory protein E2	HPV
	clone005832	TCAATCTGTTCTGAAC-1_2_1_2_2_1_1	TRAV21	TRAJ9	TRA	CAVDTGGFKTIF	1	QVDYYGLYY	0.419133	[('CAADTGGFKTIF', '10.1038/s41586-021-03862-z'), ('CAPDTGGFKTIF', '10.1038/s41586-021-03862-z'), ('CASDTGGFKTIF', '10.1038/s41586-021-03862-z'), ('CATDTGGFKTIF', '10.1038/s41586-021-03862-z'), ('CAVDTGGFKTIF', '10.1038/s41586-021-03862-z')]	Regulatory protein E2	HPV
	clone005832	TCAATCTGTTCTGAAC-1_2_1_2_2_1_1	TRBV27	TRBJ1-2	TRB	CASSSGDGNYGYTF	1	QVDYYGLYY	0.419133	[('CASSLGDGNYGYTF', '10.1038/s41586-021-03862-z'), ('CASSPVDGNYGYTF', '10.1038/s41586-021-03862-z'), ('CASSSADGNYGYTF', '10.1038/s41586-021-03862-z'), ('CASSSGDGNYGYTF', '10.1038/s41586-021-03862-z'), ('CPSSSGDGNYGYTF', '10.1038/s41586-021-03862-z')]	Regulatory protein E2	HPV
	clone005833	TCATTACTCCACGACG-1_2_1_2_2_1_1	TRAV21	TRAJ9	TRA	CAVDTGGFKTIF	1	QVDYYGLYY	0.419133	[('CAADTGGFKTIF', '10.1038/s41586-021-03862-z'), ('CAPDTGGFKTIF', '10.1038/s41586-021-03862-z'), ('CASDTGGFKTIF', '10.1038/s41586-021-03862-z'), ('CATDTGGFKTIF', '10.1038/s41586-021-03862-z'), ('CAVDTGGFKTIF', '10.1038/s41586-021-03862-z')]	Regulatory protein E2	HPV
	clone005833	TCATTACTCCACGACG-1_2_1_2_2_1_1	TRBV27	TRBJ1-2	TRB	CASSSGDGNYGYTF	1	QVDYYGLYY	0.419133	[('CASSLGDGNYGYTF', '10.1038/s41586-021-03862-z'), ('CASSPVDGNYGYTF', '10.1038/s41586-021-03862-z'), ('CASSSADGNYGYTF', '10.1038/s41586-021-03862-z'), ('CASSSGDGNYGYTF', '10.1038/s41586-021-03862-z'), ('CPSSSGDGNYGYTF', '10.1038/s41586-021-03862-z')]	Regulatory protein E2	HPV
	clone005834	TCGCGAGTCACCAGGC-1_2_1_2_2_1_1	TRAV21	TRAJ9	TRA	CAVDTGGFKTIF	1	QVDYYGLYY	0.419133	[('CAADTGGFKTIF', '10.1038/s41586-021-03862-z'), ('CAPDTGGFKTIF', '10.1038/s41586-021-03862-z'), ('CASDTGGFKTIF', '10.1038/s41586-021-03862-z'), ('CATDTGGFKTIF', '10.1038/s41586-021-03862-z'), ('CAVDTGGFKTIF', '10.1038/s41586-021-03862-z')]	Regulatory protein E2	HPV
	clone005834	TCGCGAGTCACCAGGC-1_2_1_2_2_1_1	TRBV27	TRBJ1-2	TRB	CASSSGDGNYGYTF	1	QVDYYGLYY	0.419133	[('CASSLGDGNYGYTF', '10.1038/s41586-021-03862-z'), ('CASSPVDGNYGYTF', '10.1038/s41586-021-03862-z'), ('CASSSADGNYGYTF', '10.1038/s41586-021-03862-z'), ('CASSSGDGNYGYTF', '10.1038/s41586-021-03862-z'), ('CPSSSGDGNYGYTF', '10.1038/s41586-021-03862-z')]	Regulatory protein E2	HPV
	clone005836	TCGTACCGTCCGTCAG-1_2_1_2_2_1_1	TRAV21	TRAJ9	TRA	CAVDTGGFKTIF	1	QVDYYGLYY	0.419133	[('CAADTGGFKTIF', '10.1038/s41586-021-03862-z'), ('CAPDTGGFKTIF', '10.1038/s41586-021-03862-z'), ('CASDTGGFKTIF', '10.1038/s41586-021-03862-z'), ('CATDTGGFKTIF', '10.1038/s41586-021-03862-z'), ('CAVDTGGFKTIF', '10.1038/s41586-021-03862-z')]	Regulatory protein E2	HPV
	clone005836	TCGTACCGTCCGTCAG-1_2_1_2_2_1_1	TRBV27	TRBJ1-2	TRB	CASSSGDGNYGYTF	1	QVDYYGLYY	0.419133	[('CASSLGDGNYGYTF', '10.1038/s41586-021-03862-z'), ('CASSPVDGNYGYTF', '10.1038/s41586-021-03862-z'), ('CASSSADGNYGYTF', '10.1038/s41586-021-03862-z'), ('CASSSGDGNYGYTF', '10.1038/s41586-021-03862-z'), ('CPSSSGDGNYGYTF', '10.1038/s41586-021-03862-z')]	Regulatory protein E2	HPV
	clone005837	TCGTAGAAGTACGCGA-1_2_1_2_2_1_1	TRAV21	TRAJ9	TRA	CAVDTGGFKTIF	1	QVDYYGLYY	0.419133	[('CAADTGGFKTIF', '10.1038/s41586-021-03862-z'), ('CAPDTGGFKTIF', '10.1038/s41586-021-03862-z'), ('CASDTGGFKTIF', '10.1038/s41586-021-03862-z'), ('CATDTGGFKTIF', '10.1038/s41586-021-03862-z'), ('CAVDTGGFKTIF', '10.1038/s41586-021-03862-z')]	Regulatory protein E2	HPV
	clone005837	TCGTAGAAGTACGCGA-1_2_1_2_2_1_1	TRBV27	TRBJ1-2	TRB	CASSSGDGNYGYTF	1	QVDYYGLYY	0.419133	[('CASSLGDGNYGYTF', '10.1038/s41586-021-03862-z'), ('CASSPVDGNYGYTF', '10.1038/s41586-021-03862-z'), ('CASSSADGNYGYTF', '10.1038/s41586-021-03862-z'), ('CASSSGDGNYGYTF', '10.1038/s41586-021-03862-z'), ('CPSSSGDGNYGYTF', '10.1038/s41586-021-03862-z')]	Regulatory protein E2	HPV
	clone005838	TCTATTGGTCCGTGAC-1_2_1_2_2_1_1	TRAV21	TRAJ9	TRA	CAVDTGGFKTIF	1	QVDYYGLYY	0.419133	[('CAADTGGFKTIF', '10.1038/s41586-021-03862-z'), ('CAPDTGGFKTIF', '10.1038/s41586-021-03862-z'), ('CASDTGGFKTIF', '10.1038/s41586-021-03862-z'), ('CATDTGGFKTIF', '10.1038/s41586-021-03862-z'), ('CAVDTGGFKTIF', '10.1038/s41586-021-03862-z')]	Regulatory protein E2	HPV
	clone005838	TCTATTGGTCCGTGAC-1_2_1_2_2_1_1	TRBV27	TRBJ1-2	TRB	CASSSGDGNYGYTF	1	QVDYYGLYY	0.419133	[('CASSLGDGNYGYTF', '10.1038/s41586-021-03862-z'), ('CASSPVDGNYGYTF', '10.1038/s41586-021-03862-z'), ('CASSSADGNYGYTF', '10.1038/s41586-021-03862-z'), ('CASSSGDGNYGYTF', '10.1038/s41586-021-03862-z'), ('CPSSSGDGNYGYTF', '10.1038/s41586-021-03862-z')]	Regulatory protein E2	HPV
	clone005839	TCTCATAGTATATGGA-1_2_1_2_2_1_1	TRAV21	TRAJ9	TRA	CAVDTGGFKTIF	1	QVDYYGLYY	0.419133	[('CAADTGGFKTIF', '10.1038/s41586-021-03862-z'), ('CAPDTGGFKTIF', '10.1038/s41586-021-03862-z'), ('CASDTGGFKTIF', '10.1038/s41586-021-03862-z'), ('CATDTGGFKTIF', '10.1038/s41586-021-03862-z'), ('CAVDTGGFKTIF', '10.1038/s41586-021-03862-z')]	Regulatory protein E2	HPV
	clone005839	TCTCATAGTATATGGA-1_2_1_2_2_1_1	TRBV27	TRBJ1-2	TRB	CASSSGDGNYGYTF	1	QVDYYGLYY	0.419133	[('CASSLGDGNYGYTF', '10.1038/s41586-021-03862-z'), ('CASSPVDGNYGYTF', '10.1038/s41586-021-03862-z'), ('CASSSADGNYGYTF', '10.1038/s41586-021-03862-z'), ('CASSSGDGNYGYTF', '10.1038/s41586-021-03862-z'), ('CPSSSGDGNYGYTF', '10.1038/s41586-021-03862-z')]	Regulatory protein E2	HPV
	clone005840	TCTCTAACAGCGTTCG-1_2_1_2_2_1_1	TRAV21	TRAJ9	TRA	CAVDTGGFKTIF	1	QVDYYGLYY	0.419133	[('CAADTGGFKTIF', '10.1038/s41586-021-03862-z'), ('CAPDTGGFKTIF', '10.1038/s41586-021-03862-z'), ('CASDTGGFKTIF', '10.1038/s41586-021-03862-z'), ('CATDTGGFKTIF', '10.1038/s41586-021-03862-z'), ('CAVDTGGFKTIF', '10.1038/s41586-021-03862-z')]	Regulatory protein E2	HPV
	clone005840	TCTCTAACAGCGTTCG-1_2_1_2_2_1_1	TRBV27	TRBJ1-2	TRB	CASSSGDGNYGYTF	1	QVDYYGLYY	0.419133	[('CASSLGDGNYGYTF', '10.1038/s41586-021-03862-z'), ('CASSPVDGNYGYTF', '10.1038/s41586-021-03862-z'), ('CASSSADGNYGYTF', '10.1038/s41586-021-03862-z'), ('CASSSGDGNYGYTF', '10.1038/s41586-021-03862-z'), ('CPSSSGDGNYGYTF', '10.1038/s41586-021-03862-z')]	Regulatory protein E2	HPV
	clone005841	TGAAAGACAGCTGTGC-1_2_1_2_2_1_1	TRAV21	TRAJ9	TRA	CAVDTGGFKTIF	1	QVDYYGLYY	0.419133	[('CAADTGGFKTIF', '10.1038/s41586-021-03862-z'), ('CAPDTGGFKTIF', '10.1038/s41586-021-03862-z'), ('CASDTGGFKTIF', '10.1038/s41586-021-03862-z'), ('CATDTGGFKTIF', '10.1038/s41586-021-03862-z'), ('CAVDTGGFKTIF', '10.1038/s41586-021-03862-z')]	Regulatory protein E2	HPV
	clone005841	TGAAAGACAGCTGTGC-1_2_1_2_2_1_1	TRBV27	TRBJ1-2	TRB	CASSSGDGNYGYTF	1	QVDYYGLYY	0.419133	[('CASSLGDGNYGYTF', '10.1038/s41586-021-03862-z'), ('CASSPVDGNYGYTF', '10.1038/s41586-021-03862-z'), ('CASSSADGNYGYTF', '10.1038/s41586-021-03862-z'), ('CASSSGDGNYGYTF', '10.1038/s41586-021-03862-z'), ('CPSSSGDGNYGYTF', '10.1038/s41586-021-03862-z')]	Regulatory protein E2	HPV
	clone005842	TGCGCAGTCGTTACGA-1_2_1_2_2_1_1	TRAV21	TRAJ9	TRA	CAVDTGGFKTIF	1	QVDYYGLYY	0.419133	[('CAADTGGFKTIF', '10.1038/s41586-021-03862-z'), ('CAPDTGGFKTIF', '10.1038/s41586-021-03862-z'), ('CASDTGGFKTIF', '10.1038/s41586-021-03862-z'), ('CATDTGGFKTIF', '10.1038/s41586-021-03862-z'), ('CAVDTGGFKTIF', '10.1038/s41586-021-03862-z')]	Regulatory protein E2	HPV
	clone005842	TGCGCAGTCGTTACGA-1_2_1_2_2_1_1	TRBV27	TRBJ1-2	TRB	CASSSGDGNYGYTF	1	QVDYYGLYY	0.419133	[('CASSLGDGNYGYTF', '10.1038/s41586-021-03862-z'), ('CASSPVDGNYGYTF', '10.1038/s41586-021-03862-z'), ('CASSSADGNYGYTF', '10.1038/s41586-021-03862-z'), ('CASSSGDGNYGYTF', '10.1038/s41586-021-03862-z'), ('CPSSSGDGNYGYTF', '10.1038/s41586-021-03862-z')]	Regulatory protein E2	HPV
	clone005843	TGGACGCCACGAAATA-1_2_1_2_2_1_1	TRAV21	TRAJ9	TRA	CAVDTGGFKTIF	1	QVDYYGLYY	0.419133	[('CAADTGGFKTIF', '10.1038/s41586-021-03862-z'), ('CAPDTGGFKTIF', '10.1038/s41586-021-03862-z'), ('CASDTGGFKTIF', '10.1038/s41586-021-03862-z'), ('CATDTGGFKTIF', '10.1038/s41586-021-03862-z'), ('CAVDTGGFKTIF', '10.1038/s41586-021-03862-z')]	Regulatory protein E2	HPV
	clone005843	TGGACGCCACGAAATA-1_2_1_2_2_1_1	TRBV27	TRBJ1-2	TRB	CASSSGDGNYGYTF	1	QVDYYGLYY	0.419133	[('CASSLGDGNYGYTF', '10.1038/s41586-021-03862-z'), ('CASSPVDGNYGYTF', '10.1038/s41586-021-03862-z'), ('CASSSADGNYGYTF', '10.1038/s41586-021-03862-z'), ('CASSSGDGNYGYTF', '10.1038/s41586-021-03862-z'), ('CPSSSGDGNYGYTF', '10.1038/s41586-021-03862-z')]	Regulatory protein E2	HPV
	clone005844	TGTCCCAGTTCCCGAG-1_2_1_2_2_1_1	TRAV21	TRAJ9	TRA	CAVDTGGFKTIF	1	QVDYYGLYY	0.419133	[('CAADTGGFKTIF', '10.1038/s41586-021-03862-z'), ('CAPDTGGFKTIF', '10.1038/s41586-021-03862-z'), ('CASDTGGFKTIF', '10.1038/s41586-021-03862-z'), ('CATDTGGFKTIF', '10.1038/s41586-021-03862-z'), ('CAVDTGGFKTIF', '10.1038/s41586-021-03862-z')]	Regulatory protein E2	HPV
	clone005844	TGTCCCAGTTCCCGAG-1_2_1_2_2_1_1	TRBV27	TRBJ1-2	TRB	CASSSGDGNYGYTF	1	QVDYYGLYY	0.419133	[('CASSLGDGNYGYTF', '10.1038/s41586-021-03862-z'), ('CASSPVDGNYGYTF', '10.1038/s41586-021-03862-z'), ('CASSSADGNYGYTF', '10.1038/s41586-021-03862-z'), ('CASSSGDGNYGYTF', '10.1038/s41586-021-03862-z'), ('CPSSSGDGNYGYTF', '10.1038/s41586-021-03862-z')]	Regulatory protein E2	HPV
	clone005845	TGTGGTAGTAAAGTCA-1_2_1_2_2_1_1	TRAV21	TRAJ9	TRA	CAVDTGGFKTIF	1	QVDYYGLYY	0.419133	[('CAADTGGFKTIF', '10.1038/s41586-021-03862-z'), ('CAPDTGGFKTIF', '10.1038/s41586-021-03862-z'), ('CASDTGGFKTIF', '10.1038/s41586-021-03862-z'), ('CATDTGGFKTIF', '10.1038/s41586-021-03862-z'), ('CAVDTGGFKTIF', '10.1038/s41586-021-03862-z')]	Regulatory protein E2	HPV
	clone005845	TGTGGTAGTAAAGTCA-1_2_1_2_2_1_1	TRBV27	TRBJ1-2	TRB	CASSSGDGNYGYTF	1	QVDYYGLYY	0.419133	[('CASSLGDGNYGYTF', '10.1038/s41586-021-03862-z'), ('CASSPVDGNYGYTF', '10.1038/s41586-021-03862-z'), ('CASSSADGNYGYTF', '10.1038/s41586-021-03862-z'), ('CASSSGDGNYGYTF', '10.1038/s41586-021-03862-z'), ('CPSSSGDGNYGYTF', '10.1038/s41586-021-03862-z')]	Regulatory protein E2	HPV
	clone005846	TGTGTTTGTCTGGTCG-1_2_1_2_2_1_1	TRAV21	TRAJ9	TRA	CAVDTGGFKTIF	1	QVDYYGLYY	0.419133	[('CAADTGGFKTIF', '10.1038/s41586-021-03862-z'), ('CAPDTGGFKTIF', '10.1038/s41586-021-03862-z'), ('CASDTGGFKTIF', '10.1038/s41586-021-03862-z'), ('CATDTGGFKTIF', '10.1038/s41586-021-03862-z'), ('CAVDTGGFKTIF', '10.1038/s41586-021-03862-z')]	Regulatory protein E2	HPV
	clone005846	TGTGTTTGTCTGGTCG-1_2_1_2_2_1_1	TRBV27	TRBJ1-2	TRB	CASSSGDGNYGYTF	1	QVDYYGLYY	0.419133	[('CASSLGDGNYGYTF', '10.1038/s41586-021-03862-z'), ('CASSPVDGNYGYTF', '10.1038/s41586-021-03862-z'), ('CASSSADGNYGYTF', '10.1038/s41586-021-03862-z'), ('CASSSGDGNYGYTF', '10.1038/s41586-021-03862-z'), ('CPSSSGDGNYGYTF', '10.1038/s41586-021-03862-z')]	Regulatory protein E2	HPV
	clone005847	TGTTCCGGTGCAGTAG-1_2_1_2_2_1_1	TRAV21	TRAJ9	TRA	CAVDTGGFKTIF	1	QVDYYGLYY	0.419133	[('CAADTGGFKTIF', '10.1038/s41586-021-03862-z'), ('CAPDTGGFKTIF', '10.1038/s41586-021-03862-z'), ('CASDTGGFKTIF', '10.1038/s41586-021-03862-z'), ('CATDTGGFKTIF', '10.1038/s41586-021-03862-z'), ('CAVDTGGFKTIF', '10.1038/s41586-021-03862-z')]	Regulatory protein E2	HPV
	clone005847	TGTTCCGGTGCAGTAG-1_2_1_2_2_1_1	TRBV27	TRBJ1-2	TRB	CASSSGDGNYGYTF	1	QVDYYGLYY	0.419133	[('CASSLGDGNYGYTF', '10.1038/s41586-021-03862-z'), ('CASSPVDGNYGYTF', '10.1038/s41586-021-03862-z'), ('CASSSADGNYGYTF', '10.1038/s41586-021-03862-z'), ('CASSSGDGNYGYTF', '10.1038/s41586-021-03862-z'), ('CPSSSGDGNYGYTF', '10.1038/s41586-021-03862-z')]	Regulatory protein E2	HPV
	clone005848	TTAACTCAGCTGGAAC-1_2_1_2_2_1_1	TRAV21	TRAJ9	TRA	CAVDTGGFKTIF	1	QVDYYGLYY	0.419133	[('CAADTGGFKTIF', '10.1038/s41586-021-03862-z'), ('CAPDTGGFKTIF', '10.1038/s41586-021-03862-z'), ('CASDTGGFKTIF', '10.1038/s41586-021-03862-z'), ('CATDTGGFKTIF', '10.1038/s41586-021-03862-z'), ('CAVDTGGFKTIF', '10.1038/s41586-021-03862-z')]	Regulatory protein E2	HPV
	clone005848	TTAACTCAGCTGGAAC-1_2_1_2_2_1_1	TRBV27	TRBJ1-2	TRB	CASSSGDGNYGYTF	1	QVDYYGLYY	0.419133	[('CASSLGDGNYGYTF', '10.1038/s41586-021-03862-z'), ('CASSPVDGNYGYTF', '10.1038/s41586-021-03862-z'), ('CASSSADGNYGYTF', '10.1038/s41586-021-03862-z'), ('CASSSGDGNYGYTF', '10.1038/s41586-021-03862-z'), ('CPSSSGDGNYGYTF', '10.1038/s41586-021-03862-z')]	Regulatory protein E2	HPV
	clone005850	TTGCGTCCAAAGCAAT-1_2_1_2_2_1_1	TRAV21	TRAJ9	TRA	CAVDTGGFKTIF	1	QVDYYGLYY	0.419133	[('CAADTGGFKTIF', '10.1038/s41586-021-03862-z'), ('CAPDTGGFKTIF', '10.1038/s41586-021-03862-z'), ('CASDTGGFKTIF', '10.1038/s41586-021-03862-z'), ('CATDTGGFKTIF', '10.1038/s41586-021-03862-z'), ('CAVDTGGFKTIF', '10.1038/s41586-021-03862-z')]	Regulatory protein E2	HPV
	clone005850	TTGCGTCCAAAGCAAT-1_2_1_2_2_1_1	TRBV27	TRBJ1-2	TRB	CASSSGDGNYGYTF	1	QVDYYGLYY	0.419133	[('CASSLGDGNYGYTF', '10.1038/s41586-021-03862-z'), ('CASSPVDGNYGYTF', '10.1038/s41586-021-03862-z'), ('CASSSADGNYGYTF', '10.1038/s41586-021-03862-z'), ('CASSSGDGNYGYTF', '10.1038/s41586-021-03862-z'), ('CPSSSGDGNYGYTF', '10.1038/s41586-021-03862-z')]	Regulatory protein E2	HPV
	clone036687	AACTCTTAGCGATCCC-1_1_1_2_2_1_1	TRAV21	TRAJ9	TRA	CAVDTGGFKTIF	1	QVDYYGLYY	0.419133	[('CAADTGGFKTIF', '10.1038/s41586-021-03862-z'), ('CAPDTGGFKTIF', '10.1038/s41586-021-03862-z'), ('CASDTGGFKTIF', '10.1038/s41586-021-03862-z'), ('CATDTGGFKTIF', '10.1038/s41586-021-03862-z'), ('CAVDTGGFKTIF', '10.1038/s41586-021-03862-z')]	Regulatory protein E2	HPV
	clone036687	AACTCTTAGCGATCCC-1_1_1_2_2_1_1	TRBV27	TRBJ1-2	TRB	CASSSGDGNYGYTF	1	QVDYYGLYY	0.419133	[('CASSLGDGNYGYTF', '10.1038/s41586-021-03862-z'), ('CASSPVDGNYGYTF', '10.1038/s41586-021-03862-z'), ('CASSSADGNYGYTF', '10.1038/s41586-021-03862-z'), ('CASSSGDGNYGYTF', '10.1038/s41586-021-03862-z'), ('CPSSSGDGNYGYTF', '10.1038/s41586-021-03862-z')]	Regulatory protein E2	HPV
	clone036688	ACGGGTCGTTTAAGCC-1_1_1_2_2_1_1	TRAV21	TRAJ9	TRA	CAVDTGGFKTIF	1	QVDYYGLYY	0.419133	[('CAADTGGFKTIF', '10.1038/s41586-021-03862-z'), ('CAPDTGGFKTIF', '10.1038/s41586-021-03862-z'), ('CASDTGGFKTIF', '10.1038/s41586-021-03862-z'), ('CATDTGGFKTIF', '10.1038/s41586-021-03862-z'), ('CAVDTGGFKTIF', '10.1038/s41586-021-03862-z')]	Regulatory protein E2	HPV
	clone036688	ACGGGTCGTTTAAGCC-1_1_1_2_2_1_1	TRBV27	TRBJ1-2	TRB	CASSSGDGNYGYTF	1	QVDYYGLYY	0.419133	[('CASSLGDGNYGYTF', '10.1038/s41586-021-03862-z'), ('CASSPVDGNYGYTF', '10.1038/s41586-021-03862-z'), ('CASSSADGNYGYTF', '10.1038/s41586-021-03862-z'), ('CASSSGDGNYGYTF', '10.1038/s41586-021-03862-z'), ('CPSSSGDGNYGYTF', '10.1038/s41586-021-03862-z')]	Regulatory protein E2	HPV
	clone036690	AGCATACAGGGATGGG-1_1_1_2_2_1_1	TRAV21	TRAJ9	TRA	CAVDTGGFKTIF	1	QVDYYGLYY	0.419133	[('CAADTGGFKTIF', '10.1038/s41586-021-03862-z'), ('CAPDTGGFKTIF', '10.1038/s41586-021-03862-z'), ('CASDTGGFKTIF', '10.1038/s41586-021-03862-z'), ('CATDTGGFKTIF', '10.1038/s41586-021-03862-z'), ('CAVDTGGFKTIF', '10.1038/s41586-021-03862-z')]	Regulatory protein E2	HPV
	clone036690	AGCATACAGGGATGGG-1_1_1_2_2_1_1	TRBV27	TRBJ1-2	TRB	CASSSGDGNYGYTF	1	QVDYYGLYY	0.419133	[('CASSLGDGNYGYTF', '10.1038/s41586-021-03862-z'), ('CASSPVDGNYGYTF', '10.1038/s41586-021-03862-z'), ('CASSSADGNYGYTF', '10.1038/s41586-021-03862-z'), ('CASSSGDGNYGYTF', '10.1038/s41586-021-03862-z'), ('CPSSSGDGNYGYTF', '10.1038/s41586-021-03862-z')]	Regulatory protein E2	HPV
	clone036691	AGGTCCGAGAATCTCC-1_1_1_2_2_1_1	TRAV21	TRAJ9	TRA	CAVDTGGFKTIF	1	QVDYYGLYY	0.419133	[('CAADTGGFKTIF', '10.1038/s41586-021-03862-z'), ('CAPDTGGFKTIF', '10.1038/s41586-021-03862-z'), ('CASDTGGFKTIF', '10.1038/s41586-021-03862-z'), ('CATDTGGFKTIF', '10.1038/s41586-021-03862-z'), ('CAVDTGGFKTIF', '10.1038/s41586-021-03862-z')]	Regulatory protein E2	HPV
	clone036691	AGGTCCGAGAATCTCC-1_1_1_2_2_1_1	TRBV27	TRBJ1-2	TRB	CASSSGDGNYGYTF	1	QVDYYGLYY	0.419133	[('CASSLGDGNYGYTF', '10.1038/s41586-021-03862-z'), ('CASSPVDGNYGYTF', '10.1038/s41586-021-03862-z'), ('CASSSADGNYGYTF', '10.1038/s41586-021-03862-z'), ('CASSSGDGNYGYTF', '10.1038/s41586-021-03862-z'), ('CPSSSGDGNYGYTF', '10.1038/s41586-021-03862-z')]	Regulatory protein E2	HPV
	clone036692	ATGGGAGAGTACGACG-1_1_1_2_2_1_1	TRAV21	TRAJ9	TRA	CAVDTGGFKTIF	1	QVDYYGLYY	0.419133	[('CAADTGGFKTIF', '10.1038/s41586-021-03862-z'), ('CAPDTGGFKTIF', '10.1038/s41586-021-03862-z'), ('CASDTGGFKTIF', '10.1038/s41586-021-03862-z'), ('CATDTGGFKTIF', '10.1038/s41586-021-03862-z'), ('CAVDTGGFKTIF', '10.1038/s41586-021-03862-z')]	Regulatory protein E2	HPV
	clone036692	ATGGGAGAGTACGACG-1_1_1_2_2_1_1	TRBV27	TRBJ1-2	TRB	CASSSGDGNYGYTF	1	QVDYYGLYY	0.419133	[('CASSLGDGNYGYTF', '10.1038/s41586-021-03862-z'), ('CASSPVDGNYGYTF', '10.1038/s41586-021-03862-z'), ('CASSSADGNYGYTF', '10.1038/s41586-021-03862-z'), ('CASSSGDGNYGYTF', '10.1038/s41586-021-03862-z'), ('CPSSSGDGNYGYTF', '10.1038/s41586-021-03862-z')]	Regulatory protein E2	HPV
	clone036693	CGACCTTAGCACGCCT-1_1_1_2_2_1_1	TRAV21	TRAJ9	TRA	CAVDTGGFKTIF	1	QVDYYGLYY	0.419133	[('CAADTGGFKTIF', '10.1038/s41586-021-03862-z'), ('CAPDTGGFKTIF', '10.1038/s41586-021-03862-z'), ('CASDTGGFKTIF', '10.1038/s41586-021-03862-z'), ('CATDTGGFKTIF', '10.1038/s41586-021-03862-z'), ('CAVDTGGFKTIF', '10.1038/s41586-021-03862-z')]	Regulatory protein E2	HPV
	clone036693	CGACCTTAGCACGCCT-1_1_1_2_2_1_1	TRBV27	TRBJ1-2	TRB	CASSSGDGNYGYTF	1	QVDYYGLYY	0.419133	[('CASSLGDGNYGYTF', '10.1038/s41586-021-03862-z'), ('CASSPVDGNYGYTF', '10.1038/s41586-021-03862-z'), ('CASSSADGNYGYTF', '10.1038/s41586-021-03862-z'), ('CASSSGDGNYGYTF', '10.1038/s41586-021-03862-z'), ('CPSSSGDGNYGYTF', '10.1038/s41586-021-03862-z')]	Regulatory protein E2	HPV
	clone036694	CTGATAGTCTCCAGGG-1_1_1_2_2_1_1	TRAV21	TRAJ9	TRA	CAVDTGGFKTIF	1	QVDYYGLYY	0.419133	[('CAADTGGFKTIF', '10.1038/s41586-021-03862-z'), ('CAPDTGGFKTIF', '10.1038/s41586-021-03862-z'), ('CASDTGGFKTIF', '10.1038/s41586-021-03862-z'), ('CATDTGGFKTIF', '10.1038/s41586-021-03862-z'), ('CAVDTGGFKTIF', '10.1038/s41586-021-03862-z')]	Regulatory protein E2	HPV
	clone036694	CTGATAGTCTCCAGGG-1_1_1_2_2_1_1	TRBV27	TRBJ1-2	TRB	CASSSGDGNYGYTF	1	QVDYYGLYY	0.419133	[('CASSLGDGNYGYTF', '10.1038/s41586-021-03862-z'), ('CASSPVDGNYGYTF', '10.1038/s41586-021-03862-z'), ('CASSSADGNYGYTF', '10.1038/s41586-021-03862-z'), ('CASSSGDGNYGYTF', '10.1038/s41586-021-03862-z'), ('CPSSSGDGNYGYTF', '10.1038/s41586-021-03862-z')]	Regulatory protein E2	HPV
	clone036695	CTGTGCTAGGAGTCTG-1_1_1_2_2_1_1	TRAV21	TRAJ9	TRA	CAVDTGGFKTIF	1	QVDYYGLYY	0.419133	[('CAADTGGFKTIF', '10.1038/s41586-021-03862-z'), ('CAPDTGGFKTIF', '10.1038/s41586-021-03862-z'), ('CASDTGGFKTIF', '10.1038/s41586-021-03862-z'), ('CATDTGGFKTIF', '10.1038/s41586-021-03862-z'), ('CAVDTGGFKTIF', '10.1038/s41586-021-03862-z')]	Regulatory protein E2	HPV
	clone036695	CTGTGCTAGGAGTCTG-1_1_1_2_2_1_1	TRBV27	TRBJ1-2	TRB	CASSSGDGNYGYTF	1	QVDYYGLYY	0.419133	[('CASSLGDGNYGYTF', '10.1038/s41586-021-03862-z'), ('CASSPVDGNYGYTF', '10.1038/s41586-021-03862-z'), ('CASSSADGNYGYTF', '10.1038/s41586-021-03862-z'), ('CASSSGDGNYGYTF', '10.1038/s41586-021-03862-z'), ('CPSSSGDGNYGYTF', '10.1038/s41586-021-03862-z')]	Regulatory protein E2	HPV
	clone036696	CTTAGGACAGGTGCCT-1_1_1_2_2_1_1	TRAV21	TRAJ9	TRA	CAVDTGGFKTIF	1	QVDYYGLYY	0.419133	[('CAADTGGFKTIF', '10.1038/s41586-021-03862-z'), ('CAPDTGGFKTIF', '10.1038/s41586-021-03862-z'), ('CASDTGGFKTIF', '10.1038/s41586-021-03862-z'), ('CATDTGGFKTIF', '10.1038/s41586-021-03862-z'), ('CAVDTGGFKTIF', '10.1038/s41586-021-03862-z')]	Regulatory protein E2	HPV
	clone036696	CTTAGGACAGGTGCCT-1_1_1_2_2_1_1	TRBV27	TRBJ1-2	TRB	CASSSGDGNYGYTF	1	QVDYYGLYY	0.419133	[('CASSLGDGNYGYTF', '10.1038/s41586-021-03862-z'), ('CASSPVDGNYGYTF', '10.1038/s41586-021-03862-z'), ('CASSSADGNYGYTF', '10.1038/s41586-021-03862-z'), ('CASSSGDGNYGYTF', '10.1038/s41586-021-03862-z'), ('CPSSSGDGNYGYTF', '10.1038/s41586-021-03862-z')]	Regulatory protein E2	HPV
	clone036697	GAATGAAGTTCAGTAC-1_1_1_2_2_1_1	TRAV21	TRAJ9	TRA	CAVDTGGFKTIF	1	QVDYYGLYY	0.419133	[('CAADTGGFKTIF', '10.1038/s41586-021-03862-z'), ('CAPDTGGFKTIF', '10.1038/s41586-021-03862-z'), ('CASDTGGFKTIF', '10.1038/s41586-021-03862-z'), ('CATDTGGFKTIF', '10.1038/s41586-021-03862-z'), ('CAVDTGGFKTIF', '10.1038/s41586-021-03862-z')]	Regulatory protein E2	HPV
	clone036697	GAATGAAGTTCAGTAC-1_1_1_2_2_1_1	TRBV27	TRBJ1-2	TRB	CASSSGDGNYGYTF	1	QVDYYGLYY	0.419133	[('CASSLGDGNYGYTF', '10.1038/s41586-021-03862-z'), ('CASSPVDGNYGYTF', '10.1038/s41586-021-03862-z'), ('CASSSADGNYGYTF', '10.1038/s41586-021-03862-z'), ('CASSSGDGNYGYTF', '10.1038/s41586-021-03862-z'), ('CPSSSGDGNYGYTF', '10.1038/s41586-021-03862-z')]	Regulatory protein E2	HPV
	clone036698	GCTCTGTGTGGTGTAG-1_1_1_2_2_1_1	TRAV21	TRAJ9	TRA	CAVDTGGFKTIF	1	QVDYYGLYY	0.419133	[('CAADTGGFKTIF', '10.1038/s41586-021-03862-z'), ('CAPDTGGFKTIF', '10.1038/s41586-021-03862-z'), ('CASDTGGFKTIF', '10.1038/s41586-021-03862-z'), ('CATDTGGFKTIF', '10.1038/s41586-021-03862-z'), ('CAVDTGGFKTIF', '10.1038/s41586-021-03862-z')]	Regulatory protein E2	HPV
	clone036698	GCTCTGTGTGGTGTAG-1_1_1_2_2_1_1	TRBV27	TRBJ1-2	TRB	CASSSGDGNYGYTF	1	QVDYYGLYY	0.419133	[('CASSLGDGNYGYTF', '10.1038/s41586-021-03862-z'), ('CASSPVDGNYGYTF', '10.1038/s41586-021-03862-z'), ('CASSSADGNYGYTF', '10.1038/s41586-021-03862-z'), ('CASSSGDGNYGYTF', '10.1038/s41586-021-03862-z'), ('CPSSSGDGNYGYTF', '10.1038/s41586-021-03862-z')]	Regulatory protein E2	HPV
	clone036699	GCTGGGTAGCCTATGT-1_1_1_2_2_1_1	TRAV21	TRAJ9	TRA	CAVDTGGFKTIF	1	QVDYYGLYY	0.419133	[('CAADTGGFKTIF', '10.1038/s41586-021-03862-z'), ('CAPDTGGFKTIF', '10.1038/s41586-021-03862-z'), ('CASDTGGFKTIF', '10.1038/s41586-021-03862-z'), ('CATDTGGFKTIF', '10.1038/s41586-021-03862-z'), ('CAVDTGGFKTIF', '10.1038/s41586-021-03862-z')]	Regulatory protein E2	HPV
	clone036699	GCTGGGTAGCCTATGT-1_1_1_2_2_1_1	TRBV27	TRBJ1-2	TRB	CASSSGDGNYGYTF	1	QVDYYGLYY	0.419133	[('CASSLGDGNYGYTF', '10.1038/s41586-021-03862-z'), ('CASSPVDGNYGYTF', '10.1038/s41586-021-03862-z'), ('CASSSADGNYGYTF', '10.1038/s41586-021-03862-z'), ('CASSSGDGNYGYTF', '10.1038/s41586-021-03862-z'), ('CPSSSGDGNYGYTF', '10.1038/s41586-021-03862-z')]	Regulatory protein E2	HPV
	clone036700	GTGCGGTTCGCCATAA-1_1_1_2_2_1_1	TRAV21	TRAJ9	TRA	CAVDTGGFKTIF	1	QVDYYGLYY	0.419133	[('CAADTGGFKTIF', '10.1038/s41586-021-03862-z'), ('CAPDTGGFKTIF', '10.1038/s41586-021-03862-z'), ('CASDTGGFKTIF', '10.1038/s41586-021-03862-z'), ('CATDTGGFKTIF', '10.1038/s41586-021-03862-z'), ('CAVDTGGFKTIF', '10.1038/s41586-021-03862-z')]	Regulatory protein E2	HPV
	clone036700	GTGCGGTTCGCCATAA-1_1_1_2_2_1_1	TRBV27	TRBJ1-2	TRB	CASSSGDGNYGYTF	1	QVDYYGLYY	0.419133	[('CASSLGDGNYGYTF', '10.1038/s41586-021-03862-z'), ('CASSPVDGNYGYTF', '10.1038/s41586-021-03862-z'), ('CASSSADGNYGYTF', '10.1038/s41586-021-03862-z'), ('CASSSGDGNYGYTF', '10.1038/s41586-021-03862-z'), ('CPSSSGDGNYGYTF', '10.1038/s41586-021-03862-z')]	Regulatory protein E2	HPV
	clone036702	TAAGTGCGTCTTGATG-1_1_1_2_2_1_1	TRAV21	TRAJ9	TRA	CAVDTGGFKTIF	1	QVDYYGLYY	0.419133	[('CAADTGGFKTIF', '10.1038/s41586-021-03862-z'), ('CAPDTGGFKTIF', '10.1038/s41586-021-03862-z'), ('CASDTGGFKTIF', '10.1038/s41586-021-03862-z'), ('CATDTGGFKTIF', '10.1038/s41586-021-03862-z'), ('CAVDTGGFKTIF', '10.1038/s41586-021-03862-z')]	Regulatory protein E2	HPV
	clone036702	TAAGTGCGTCTTGATG-1_1_1_2_2_1_1	TRBV27	TRBJ1-2	TRB	CASSSGDGNYGYTF	1	QVDYYGLYY	0.419133	[('CASSLGDGNYGYTF', '10.1038/s41586-021-03862-z'), ('CASSPVDGNYGYTF', '10.1038/s41586-021-03862-z'), ('CASSSADGNYGYTF', '10.1038/s41586-021-03862-z'), ('CASSSGDGNYGYTF', '10.1038/s41586-021-03862-z'), ('CPSSSGDGNYGYTF', '10.1038/s41586-021-03862-z')]	Regulatory protein E2	HPV
	clone036703	TACTCGCGTGCTGTAT-1_1_1_2_2_1_1	TRAV21	TRAJ9	TRA	CAVDTGGFKTIF	1	QVDYYGLYY	0.419133	[('CAADTGGFKTIF', '10.1038/s41586-021-03862-z'), ('CAPDTGGFKTIF', '10.1038/s41586-021-03862-z'), ('CASDTGGFKTIF', '10.1038/s41586-021-03862-z'), ('CATDTGGFKTIF', '10.1038/s41586-021-03862-z'), ('CAVDTGGFKTIF', '10.1038/s41586-021-03862-z')]	Regulatory protein E2	HPV
	clone036703	TACTCGCGTGCTGTAT-1_1_1_2_2_1_1	TRBV27	TRBJ1-2	TRB	CASSSGDGNYGYTF	1	QVDYYGLYY	0.419133	[('CASSLGDGNYGYTF', '10.1038/s41586-021-03862-z'), ('CASSPVDGNYGYTF', '10.1038/s41586-021-03862-z'), ('CASSSADGNYGYTF', '10.1038/s41586-021-03862-z'), ('CASSSGDGNYGYTF', '10.1038/s41586-021-03862-z'), ('CPSSSGDGNYGYTF', '10.1038/s41586-021-03862-z')]	Regulatory protein E2	HPV
	clone036705	TCGAGGCAGAATTGTG-1_1_1_2_2_1_1	TRAV21	TRAJ9	TRA	CAVDTGGFKTIF	1	QVDYYGLYY	0.419133	[('CAADTGGFKTIF', '10.1038/s41586-021-03862-z'), ('CAPDTGGFKTIF', '10.1038/s41586-021-03862-z'), ('CASDTGGFKTIF', '10.1038/s41586-021-03862-z'), ('CATDTGGFKTIF', '10.1038/s41586-021-03862-z'), ('CAVDTGGFKTIF', '10.1038/s41586-021-03862-z')]	Regulatory protein E2	HPV
	clone036705	TCGAGGCAGAATTGTG-1_1_1_2_2_1_1	TRBV27	TRBJ1-2	TRB	CASSSGDGNYGYTF	1	QVDYYGLYY	0.419133	[('CASSLGDGNYGYTF', '10.1038/s41586-021-03862-z'), ('CASSPVDGNYGYTF', '10.1038/s41586-021-03862-z'), ('CASSSADGNYGYTF', '10.1038/s41586-021-03862-z'), ('CASSSGDGNYGYTF', '10.1038/s41586-021-03862-z'), ('CPSSSGDGNYGYTF', '10.1038/s41586-021-03862-z')]	Regulatory protein E2	HPV
	clone036706	TGGTTCCTCACTTACT-1_1_1_2_2_1_1	TRAV21	TRAJ9	TRA	CAVDTGGFKTIF	1	QVDYYGLYY	0.419133	[('CAADTGGFKTIF', '10.1038/s41586-021-03862-z'), ('CAPDTGGFKTIF', '10.1038/s41586-021-03862-z'), ('CASDTGGFKTIF', '10.1038/s41586-021-03862-z'), ('CATDTGGFKTIF', '10.1038/s41586-021-03862-z'), ('CAVDTGGFKTIF', '10.1038/s41586-021-03862-z')]	Regulatory protein E2	HPV
	clone036706	TGGTTCCTCACTTACT-1_1_1_2_2_1_1	TRBV27	TRBJ1-2	TRB	CASSSGDGNYGYTF	1	QVDYYGLYY	0.419133	[('CASSLGDGNYGYTF', '10.1038/s41586-021-03862-z'), ('CASSPVDGNYGYTF', '10.1038/s41586-021-03862-z'), ('CASSSADGNYGYTF', '10.1038/s41586-021-03862-z'), ('CASSSGDGNYGYTF', '10.1038/s41586-021-03862-z'), ('CPSSSGDGNYGYTF', '10.1038/s41586-021-03862-z')]	Regulatory protein E2	HPV
	clone036707	TTAGGACTCTCACATT-1_1_1_2_2_1_1	TRAV21	TRAJ9	TRA	CAVDTGGFKTIF	1	QVDYYGLYY	0.419133	[('CAADTGGFKTIF', '10.1038/s41586-021-03862-z'), ('CAPDTGGFKTIF', '10.1038/s41586-021-03862-z'), ('CASDTGGFKTIF', '10.1038/s41586-021-03862-z'), ('CATDTGGFKTIF', '10.1038/s41586-021-03862-z'), ('CAVDTGGFKTIF', '10.1038/s41586-021-03862-z')]	Regulatory protein E2	HPV
	clone036707	TTAGGACTCTCACATT-1_1_1_2_2_1_1	TRBV27	TRBJ1-2	TRB	CASSSGDGNYGYTF	1	QVDYYGLYY	0.419133	[('CASSLGDGNYGYTF', '10.1038/s41586-021-03862-z'), ('CASSPVDGNYGYTF', '10.1038/s41586-021-03862-z'), ('CASSSADGNYGYTF', '10.1038/s41586-021-03862-z'), ('CASSSGDGNYGYTF', '10.1038/s41586-021-03862-z'), ('CPSSSGDGNYGYTF', '10.1038/s41586-021-03862-z')]	Regulatory protein E2	HPV
	clone036708	TTCGAAGTCAGCCTAA-1_1_1_2_2_1_1	TRAV21	TRAJ9	TRA	CAVDTGGFKTIF	1	QVDYYGLYY	0.419133	[('CAADTGGFKTIF', '10.1038/s41586-021-03862-z'), ('CAPDTGGFKTIF', '10.1038/s41586-021-03862-z'), ('CASDTGGFKTIF', '10.1038/s41586-021-03862-z'), ('CATDTGGFKTIF', '10.1038/s41586-021-03862-z'), ('CAVDTGGFKTIF', '10.1038/s41586-021-03862-z')]	Regulatory protein E2	HPV
	clone036708	TTCGAAGTCAGCCTAA-1_1_1_2_2_1_1	TRBV27	TRBJ1-2	TRB	CASSSGDGNYGYTF	1	QVDYYGLYY	0.419133	[('CASSLGDGNYGYTF', '10.1038/s41586-021-03862-z'), ('CASSPVDGNYGYTF', '10.1038/s41586-021-03862-z'), ('CASSSADGNYGYTF', '10.1038/s41586-021-03862-z'), ('CASSSGDGNYGYTF', '10.1038/s41586-021-03862-z'), ('CPSSSGDGNYGYTF', '10.1038/s41586-021-03862-z')]	Regulatory protein E2	HPV
	clone036709	AACCATGAGTGTCCAT-1_2_1_2_2_1_1	TRAV21	TRAJ9	TRA	CAVDTGGFKTIF	1	QVDYYGLYY	0.419133	[('CAADTGGFKTIF', '10.1038/s41586-021-03862-z'), ('CAPDTGGFKTIF', '10.1038/s41586-021-03862-z'), ('CASDTGGFKTIF', '10.1038/s41586-021-03862-z'), ('CATDTGGFKTIF', '10.1038/s41586-021-03862-z'), ('CAVDTGGFKTIF', '10.1038/s41586-021-03862-z')]	Regulatory protein E2	HPV
	clone036709	AACCATGAGTGTCCAT-1_2_1_2_2_1_1	TRBV27	TRBJ1-2	TRB	CASSSGDGNYGYTF	1	QVDYYGLYY	0.419133	[('CASSLGDGNYGYTF', '10.1038/s41586-021-03862-z'), ('CASSPVDGNYGYTF', '10.1038/s41586-021-03862-z'), ('CASSSADGNYGYTF', '10.1038/s41586-021-03862-z'), ('CASSSGDGNYGYTF', '10.1038/s41586-021-03862-z'), ('CPSSSGDGNYGYTF', '10.1038/s41586-021-03862-z')]	Regulatory protein E2	HPV
	clone036710	AACTCTTAGCGTTGCC-1_2_1_2_2_1_1	TRAV21	TRAJ9	TRA	CAVDTGGFKTIF	1	QVDYYGLYY	0.419133	[('CAADTGGFKTIF', '10.1038/s41586-021-03862-z'), ('CAPDTGGFKTIF', '10.1038/s41586-021-03862-z'), ('CASDTGGFKTIF', '10.1038/s41586-021-03862-z'), ('CATDTGGFKTIF', '10.1038/s41586-021-03862-z'), ('CAVDTGGFKTIF', '10.1038/s41586-021-03862-z')]	Regulatory protein E2	HPV
	clone036710	AACTCTTAGCGTTGCC-1_2_1_2_2_1_1	TRBV27	TRBJ1-2	TRB	CASSSGDGNYGYTF	1	QVDYYGLYY	0.419133	[('CASSLGDGNYGYTF', '10.1038/s41586-021-03862-z'), ('CASSPVDGNYGYTF', '10.1038/s41586-021-03862-z'), ('CASSSADGNYGYTF', '10.1038/s41586-021-03862-z'), ('CASSSGDGNYGYTF', '10.1038/s41586-021-03862-z'), ('CPSSSGDGNYGYTF', '10.1038/s41586-021-03862-z')]	Regulatory protein E2	HPV
	clone036711	AACTGGTTCATCGATG-1_2_1_2_2_1_1	TRAV21	TRAJ9	TRA	CAVDTGGFKTIF	1	QVDYYGLYY	0.419133	[('CAADTGGFKTIF', '10.1038/s41586-021-03862-z'), ('CAPDTGGFKTIF', '10.1038/s41586-021-03862-z'), ('CASDTGGFKTIF', '10.1038/s41586-021-03862-z'), ('CATDTGGFKTIF', '10.1038/s41586-021-03862-z'), ('CAVDTGGFKTIF', '10.1038/s41586-021-03862-z')]	Regulatory protein E2	HPV
	clone036711	AACTGGTTCATCGATG-1_2_1_2_2_1_1	TRBV27	TRBJ1-2	TRB	CASSSGDGNYGYTF	1	QVDYYGLYY	0.419133	[('CASSLGDGNYGYTF', '10.1038/s41586-021-03862-z'), ('CASSPVDGNYGYTF', '10.1038/s41586-021-03862-z'), ('CASSSADGNYGYTF', '10.1038/s41586-021-03862-z'), ('CASSSGDGNYGYTF', '10.1038/s41586-021-03862-z'), ('CPSSSGDGNYGYTF', '10.1038/s41586-021-03862-z')]	Regulatory protein E2	HPV
	clone036712	AAGCCGCGTCACCCAG-1_2_1_2_2_1_1	TRAV21	TRAJ9	TRA	CAVDTGGFKTIF	1	QVDYYGLYY	0.419133	[('CAADTGGFKTIF', '10.1038/s41586-021-03862-z'), ('CAPDTGGFKTIF', '10.1038/s41586-021-03862-z'), ('CASDTGGFKTIF', '10.1038/s41586-021-03862-z'), ('CATDTGGFKTIF', '10.1038/s41586-021-03862-z'), ('CAVDTGGFKTIF', '10.1038/s41586-021-03862-z')]	Regulatory protein E2	HPV
	clone036712	AAGCCGCGTCACCCAG-1_2_1_2_2_1_1	TRBV27	TRBJ1-2	TRB	CASSSGDGNYGYTF	1	QVDYYGLYY	0.419133	[('CASSLGDGNYGYTF', '10.1038/s41586-021-03862-z'), ('CASSPVDGNYGYTF', '10.1038/s41586-021-03862-z'), ('CASSSADGNYGYTF', '10.1038/s41586-021-03862-z'), ('CASSSGDGNYGYTF', '10.1038/s41586-021-03862-z'), ('CPSSSGDGNYGYTF', '10.1038/s41586-021-03862-z')]	Regulatory protein E2	HPV
	clone036713	AATCCAGCAGCAGTTT-1_2_1_2_2_1_1	TRAV21	TRAJ9	TRA	CAVDTGGFKTIF	1	QVDYYGLYY	0.419133	[('CAADTGGFKTIF', '10.1038/s41586-021-03862-z'), ('CAPDTGGFKTIF', '10.1038/s41586-021-03862-z'), ('CASDTGGFKTIF', '10.1038/s41586-021-03862-z'), ('CATDTGGFKTIF', '10.1038/s41586-021-03862-z'), ('CAVDTGGFKTIF', '10.1038/s41586-021-03862-z')]	Regulatory protein E2	HPV
	clone036713	AATCCAGCAGCAGTTT-1_2_1_2_2_1_1	TRBV27	TRBJ1-2	TRB	CASSSGDGNYGYTF	1	QVDYYGLYY	0.419133	[('CASSLGDGNYGYTF', '10.1038/s41586-021-03862-z'), ('CASSPVDGNYGYTF', '10.1038/s41586-021-03862-z'), ('CASSSADGNYGYTF', '10.1038/s41586-021-03862-z'), ('CASSSGDGNYGYTF', '10.1038/s41586-021-03862-z'), ('CPSSSGDGNYGYTF', '10.1038/s41586-021-03862-z')]	Regulatory protein E2	HPV
	clone036714	AATCCAGCATAGAAAC-1_2_1_2_2_1_1	TRAV21	TRAJ9	TRA	CAVDTGGFKTIF	1	QVDYYGLYY	0.419133	[('CAADTGGFKTIF', '10.1038/s41586-021-03862-z'), ('CAPDTGGFKTIF', '10.1038/s41586-021-03862-z'), ('CASDTGGFKTIF', '10.1038/s41586-021-03862-z'), ('CATDTGGFKTIF', '10.1038/s41586-021-03862-z'), ('CAVDTGGFKTIF', '10.1038/s41586-021-03862-z')]	Regulatory protein E2	HPV
	clone036714	AATCCAGCATAGAAAC-1_2_1_2_2_1_1	TRBV27	TRBJ1-2	TRB	CASSSGDGNYGYTF	1	QVDYYGLYY	0.419133	[('CASSLGDGNYGYTF', '10.1038/s41586-021-03862-z'), ('CASSPVDGNYGYTF', '10.1038/s41586-021-03862-z'), ('CASSSADGNYGYTF', '10.1038/s41586-021-03862-z'), ('CASSSGDGNYGYTF', '10.1038/s41586-021-03862-z'), ('CPSSSGDGNYGYTF', '10.1038/s41586-021-03862-z')]	Regulatory protein E2	HPV
	clone036715	ACCAGTAGTTCACGGC-1_2_1_2_2_1_1	TRAV21	TRAJ9	TRA	CAVDTGGFKTIF	1	QVDYYGLYY	0.419133	[('CAADTGGFKTIF', '10.1038/s41586-021-03862-z'), ('CAPDTGGFKTIF', '10.1038/s41586-021-03862-z'), ('CASDTGGFKTIF', '10.1038/s41586-021-03862-z'), ('CATDTGGFKTIF', '10.1038/s41586-021-03862-z'), ('CAVDTGGFKTIF', '10.1038/s41586-021-03862-z')]	Regulatory protein E2	HPV
	clone036715	ACCAGTAGTTCACGGC-1_2_1_2_2_1_1	TRBV27	TRBJ1-2	TRB	CASSSGDGNYGYTF	1	QVDYYGLYY	0.419133	[('CASSLGDGNYGYTF', '10.1038/s41586-021-03862-z'), ('CASSPVDGNYGYTF', '10.1038/s41586-021-03862-z'), ('CASSSADGNYGYTF', '10.1038/s41586-021-03862-z'), ('CASSSGDGNYGYTF', '10.1038/s41586-021-03862-z'), ('CPSSSGDGNYGYTF', '10.1038/s41586-021-03862-z')]	Regulatory protein E2	HPV
	clone036716	ACCAGTAGTTCCCTTG-1_2_1_2_2_1_1	TRAV21	TRAJ9	TRA	CAVDTGGFKTIF	1	QVDYYGLYY	0.419133	[('CAADTGGFKTIF', '10.1038/s41586-021-03862-z'), ('CAPDTGGFKTIF', '10.1038/s41586-021-03862-z'), ('CASDTGGFKTIF', '10.1038/s41586-021-03862-z'), ('CATDTGGFKTIF', '10.1038/s41586-021-03862-z'), ('CAVDTGGFKTIF', '10.1038/s41586-021-03862-z')]	Regulatory protein E2	HPV
	clone036716	ACCAGTAGTTCCCTTG-1_2_1_2_2_1_1	TRBV27	TRBJ1-2	TRB	CASSSGDGNYGYTF	1	QVDYYGLYY	0.419133	[('CASSLGDGNYGYTF', '10.1038/s41586-021-03862-z'), ('CASSPVDGNYGYTF', '10.1038/s41586-021-03862-z'), ('CASSSADGNYGYTF', '10.1038/s41586-021-03862-z'), ('CASSSGDGNYGYTF', '10.1038/s41586-021-03862-z'), ('CPSSSGDGNYGYTF', '10.1038/s41586-021-03862-z')]	Regulatory protein E2	HPV
	clone036717	ACGGGCTGTAAATGAC-1_2_1_2_2_1_1	TRAV21	TRAJ9	TRA	CAVDTGGFKTIF	1	QVDYYGLYY	0.419133	[('CAADTGGFKTIF', '10.1038/s41586-021-03862-z'), ('CAPDTGGFKTIF', '10.1038/s41586-021-03862-z'), ('CASDTGGFKTIF', '10.1038/s41586-021-03862-z'), ('CATDTGGFKTIF', '10.1038/s41586-021-03862-z'), ('CAVDTGGFKTIF', '10.1038/s41586-021-03862-z')]	Regulatory protein E2	HPV
	clone036717	ACGGGCTGTAAATGAC-1_2_1_2_2_1_1	TRBV27	TRBJ1-2	TRB	CASSSGDGNYGYTF	1	QVDYYGLYY	0.419133	[('CASSLGDGNYGYTF', '10.1038/s41586-021-03862-z'), ('CASSPVDGNYGYTF', '10.1038/s41586-021-03862-z'), ('CASSSADGNYGYTF', '10.1038/s41586-021-03862-z'), ('CASSSGDGNYGYTF', '10.1038/s41586-021-03862-z'), ('CPSSSGDGNYGYTF', '10.1038/s41586-021-03862-z')]	Regulatory protein E2	HPV
	clone036718	ACGGGTCTCAGATAAG-1_2_1_2_2_1_1	TRAV21	TRAJ9	TRA	CAVDTGGFKTIF	1	QVDYYGLYY	0.419133	[('CAADTGGFKTIF', '10.1038/s41586-021-03862-z'), ('CAPDTGGFKTIF', '10.1038/s41586-021-03862-z'), ('CASDTGGFKTIF', '10.1038/s41586-021-03862-z'), ('CATDTGGFKTIF', '10.1038/s41586-021-03862-z'), ('CAVDTGGFKTIF', '10.1038/s41586-021-03862-z')]	Regulatory protein E2	HPV
	clone036718	ACGGGTCTCAGATAAG-1_2_1_2_2_1_1	TRBV27	TRBJ1-2	TRB	CASSSGDGNYGYTF	1	QVDYYGLYY	0.419133	[('CASSLGDGNYGYTF', '10.1038/s41586-021-03862-z'), ('CASSPVDGNYGYTF', '10.1038/s41586-021-03862-z'), ('CASSSADGNYGYTF', '10.1038/s41586-021-03862-z'), ('CASSSGDGNYGYTF', '10.1038/s41586-021-03862-z'), ('CPSSSGDGNYGYTF', '10.1038/s41586-021-03862-z')]	Regulatory protein E2	HPV
	clone036719	ACTGAACAGTAAGTAC-1_2_1_2_2_1_1	TRAV21	TRAJ9	TRA	CAVDTGGFKTIF	1	QVDYYGLYY	0.419133	[('CAADTGGFKTIF', '10.1038/s41586-021-03862-z'), ('CAPDTGGFKTIF', '10.1038/s41586-021-03862-z'), ('CASDTGGFKTIF', '10.1038/s41586-021-03862-z'), ('CATDTGGFKTIF', '10.1038/s41586-021-03862-z'), ('CAVDTGGFKTIF', '10.1038/s41586-021-03862-z')]	Regulatory protein E2	HPV
	clone036719	ACTGAACAGTAAGTAC-1_2_1_2_2_1_1	TRBV27	TRBJ1-2	TRB	CASSSGDGNYGYTF	1	QVDYYGLYY	0.419133	[('CASSLGDGNYGYTF', '10.1038/s41586-021-03862-z'), ('CASSPVDGNYGYTF', '10.1038/s41586-021-03862-z'), ('CASSSADGNYGYTF', '10.1038/s41586-021-03862-z'), ('CASSSGDGNYGYTF', '10.1038/s41586-021-03862-z'), ('CPSSSGDGNYGYTF', '10.1038/s41586-021-03862-z')]	Regulatory protein E2	HPV
	clone036720	ACTTTCACACGGCCAT-1_2_1_2_2_1_1	TRAV21	TRAJ9	TRA	CAVDTGGFKTIF	1	QVDYYGLYY	0.419133	[('CAADTGGFKTIF', '10.1038/s41586-021-03862-z'), ('CAPDTGGFKTIF', '10.1038/s41586-021-03862-z'), ('CASDTGGFKTIF', '10.1038/s41586-021-03862-z'), ('CATDTGGFKTIF', '10.1038/s41586-021-03862-z'), ('CAVDTGGFKTIF', '10.1038/s41586-021-03862-z')]	Regulatory protein E2	HPV
	clone036720	ACTTTCACACGGCCAT-1_2_1_2_2_1_1	TRBV27	TRBJ1-2	TRB	CASSSGDGNYGYTF	1	QVDYYGLYY	0.419133	[('CASSLGDGNYGYTF', '10.1038/s41586-021-03862-z'), ('CASSPVDGNYGYTF', '10.1038/s41586-021-03862-z'), ('CASSSADGNYGYTF', '10.1038/s41586-021-03862-z'), ('CASSSGDGNYGYTF', '10.1038/s41586-021-03862-z'), ('CPSSSGDGNYGYTF', '10.1038/s41586-021-03862-z')]	Regulatory protein E2	HPV
	clone036721	AGCGGTCAGAGGTTAT-1_2_1_2_2_1_1	TRAV21	TRAJ9	TRA	CAVDTGGFKTIF	1	QVDYYGLYY	0.419133	[('CAADTGGFKTIF', '10.1038/s41586-021-03862-z'), ('CAPDTGGFKTIF', '10.1038/s41586-021-03862-z'), ('CASDTGGFKTIF', '10.1038/s41586-021-03862-z'), ('CATDTGGFKTIF', '10.1038/s41586-021-03862-z'), ('CAVDTGGFKTIF', '10.1038/s41586-021-03862-z')]	Regulatory protein E2	HPV
	clone036721	AGCGGTCAGAGGTTAT-1_2_1_2_2_1_1	TRBV27	TRBJ1-2	TRB	CASSSGDGNYGYTF	1	QVDYYGLYY	0.419133	[('CASSLGDGNYGYTF', '10.1038/s41586-021-03862-z'), ('CASSPVDGNYGYTF', '10.1038/s41586-021-03862-z'), ('CASSSADGNYGYTF', '10.1038/s41586-021-03862-z'), ('CASSSGDGNYGYTF', '10.1038/s41586-021-03862-z'), ('CPSSSGDGNYGYTF', '10.1038/s41586-021-03862-z')]	Regulatory protein E2	HPV
	clone036722	AGCGTATGTGGCAAAC-1_2_1_2_2_1_1	TRAV21	TRAJ9	TRA	CAVDTGGFKTIF	1	QVDYYGLYY	0.419133	[('CAADTGGFKTIF', '10.1038/s41586-021-03862-z'), ('CAPDTGGFKTIF', '10.1038/s41586-021-03862-z'), ('CASDTGGFKTIF', '10.1038/s41586-021-03862-z'), ('CATDTGGFKTIF', '10.1038/s41586-021-03862-z'), ('CAVDTGGFKTIF', '10.1038/s41586-021-03862-z')]	Regulatory protein E2	HPV
	clone036722	AGCGTATGTGGCAAAC-1_2_1_2_2_1_1	TRBV27	TRBJ1-2	TRB	CASSSGDGNYGYTF	1	QVDYYGLYY	0.419133	[('CASSLGDGNYGYTF', '10.1038/s41586-021-03862-z'), ('CASSPVDGNYGYTF', '10.1038/s41586-021-03862-z'), ('CASSSADGNYGYTF', '10.1038/s41586-021-03862-z'), ('CASSSGDGNYGYTF', '10.1038/s41586-021-03862-z'), ('CPSSSGDGNYGYTF', '10.1038/s41586-021-03862-z')]	Regulatory protein E2	HPV
	clone036723	AGGCCGTAGCCCAGCT-1_2_1_2_2_1_1	TRAV21	TRAJ9	TRA	CAVDTGGFKTIF	1	QVDYYGLYY	0.419133	[('CAADTGGFKTIF', '10.1038/s41586-021-03862-z'), ('CAPDTGGFKTIF', '10.1038/s41586-021-03862-z'), ('CASDTGGFKTIF', '10.1038/s41586-021-03862-z'), ('CATDTGGFKTIF', '10.1038/s41586-021-03862-z'), ('CAVDTGGFKTIF', '10.1038/s41586-021-03862-z')]	Regulatory protein E2	HPV
	clone036723	AGGCCGTAGCCCAGCT-1_2_1_2_2_1_1	TRBV27	TRBJ1-2	TRB	CASSSGDGNYGYTF	1	QVDYYGLYY	0.419133	[('CASSLGDGNYGYTF', '10.1038/s41586-021-03862-z'), ('CASSPVDGNYGYTF', '10.1038/s41586-021-03862-z'), ('CASSSADGNYGYTF', '10.1038/s41586-021-03862-z'), ('CASSSGDGNYGYTF', '10.1038/s41586-021-03862-z'), ('CPSSSGDGNYGYTF', '10.1038/s41586-021-03862-z')]	Regulatory protein E2	HPV
	clone036724	AGGTCATTCGCCCTTA-1_2_1_2_2_1_1	TRAV21	TRAJ9	TRA	CAVDTGGFKTIF	1	QVDYYGLYY	0.419133	[('CAADTGGFKTIF', '10.1038/s41586-021-03862-z'), ('CAPDTGGFKTIF', '10.1038/s41586-021-03862-z'), ('CASDTGGFKTIF', '10.1038/s41586-021-03862-z'), ('CATDTGGFKTIF', '10.1038/s41586-021-03862-z'), ('CAVDTGGFKTIF', '10.1038/s41586-021-03862-z')]	Regulatory protein E2	HPV
	clone036724	AGGTCATTCGCCCTTA-1_2_1_2_2_1_1	TRBV27	TRBJ1-2	TRB	CASSSGDGNYGYTF	1	QVDYYGLYY	0.419133	[('CASSLGDGNYGYTF', '10.1038/s41586-021-03862-z'), ('CASSPVDGNYGYTF', '10.1038/s41586-021-03862-z'), ('CASSSADGNYGYTF', '10.1038/s41586-021-03862-z'), ('CASSSGDGNYGYTF', '10.1038/s41586-021-03862-z'), ('CPSSSGDGNYGYTF', '10.1038/s41586-021-03862-z')]	Regulatory protein E2	HPV
	clone036725	ATAAGAGGTCGTGGCT-1_2_1_2_2_1_1	TRAV21	TRAJ9	TRA	CAVDTGGFKTIF	1	QVDYYGLYY	0.419133	[('CAADTGGFKTIF', '10.1038/s41586-021-03862-z'), ('CAPDTGGFKTIF', '10.1038/s41586-021-03862-z'), ('CASDTGGFKTIF', '10.1038/s41586-021-03862-z'), ('CATDTGGFKTIF', '10.1038/s41586-021-03862-z'), ('CAVDTGGFKTIF', '10.1038/s41586-021-03862-z')]	Regulatory protein E2	HPV
	clone036725	ATAAGAGGTCGTGGCT-1_2_1_2_2_1_1	TRBV27	TRBJ1-2	TRB	CASSSGDGNYGYTF	1	QVDYYGLYY	0.419133	[('CASSLGDGNYGYTF', '10.1038/s41586-021-03862-z'), ('CASSPVDGNYGYTF', '10.1038/s41586-021-03862-z'), ('CASSSADGNYGYTF', '10.1038/s41586-021-03862-z'), ('CASSSGDGNYGYTF', '10.1038/s41586-021-03862-z'), ('CPSSSGDGNYGYTF', '10.1038/s41586-021-03862-z')]	Regulatory protein E2	HPV
	clone036726	ATGGGAGAGCGTTCCG-1_2_1_2_2_1_1	TRAV21	TRAJ9	TRA	CAVDTGGFKTIF	1	QVDYYGLYY	0.419133	[('CAADTGGFKTIF', '10.1038/s41586-021-03862-z'), ('CAPDTGGFKTIF', '10.1038/s41586-021-03862-z'), ('CASDTGGFKTIF', '10.1038/s41586-021-03862-z'), ('CATDTGGFKTIF', '10.1038/s41586-021-03862-z'), ('CAVDTGGFKTIF', '10.1038/s41586-021-03862-z')]	Regulatory protein E2	HPV
	clone036726	ATGGGAGAGCGTTCCG-1_2_1_2_2_1_1	TRBV27	TRBJ1-2	TRB	CASSSGDGNYGYTF	1	QVDYYGLYY	0.419133	[('CASSLGDGNYGYTF', '10.1038/s41586-021-03862-z'), ('CASSPVDGNYGYTF', '10.1038/s41586-021-03862-z'), ('CASSSADGNYGYTF', '10.1038/s41586-021-03862-z'), ('CASSSGDGNYGYTF', '10.1038/s41586-021-03862-z'), ('CPSSSGDGNYGYTF', '10.1038/s41586-021-03862-z')]	Regulatory protein E2	HPV
	clone036727	ATTATCCAGTACGATA-1_2_1_2_2_1_1	TRAV21	TRAJ9	TRA	CAVDTGGFKTIF	1	QVDYYGLYY	0.419133	[('CAADTGGFKTIF', '10.1038/s41586-021-03862-z'), ('CAPDTGGFKTIF', '10.1038/s41586-021-03862-z'), ('CASDTGGFKTIF', '10.1038/s41586-021-03862-z'), ('CATDTGGFKTIF', '10.1038/s41586-021-03862-z'), ('CAVDTGGFKTIF', '10.1038/s41586-021-03862-z')]	Regulatory protein E2	HPV
	clone036727	ATTATCCAGTACGATA-1_2_1_2_2_1_1	TRBV27	TRBJ1-2	TRB	CASSSGDGNYGYTF	1	QVDYYGLYY	0.419133	[('CASSLGDGNYGYTF', '10.1038/s41586-021-03862-z'), ('CASSPVDGNYGYTF', '10.1038/s41586-021-03862-z'), ('CASSSADGNYGYTF', '10.1038/s41586-021-03862-z'), ('CASSSGDGNYGYTF', '10.1038/s41586-021-03862-z'), ('CPSSSGDGNYGYTF', '10.1038/s41586-021-03862-z')]	Regulatory protein E2	HPV
	clone036728	ATTATCCCATATGGTC-1_2_1_2_2_1_1	TRAV21	TRAJ9	TRA	CAVDTGGFKTIF	1	QVDYYGLYY	0.419133	[('CAADTGGFKTIF', '10.1038/s41586-021-03862-z'), ('CAPDTGGFKTIF', '10.1038/s41586-021-03862-z'), ('CASDTGGFKTIF', '10.1038/s41586-021-03862-z'), ('CATDTGGFKTIF', '10.1038/s41586-021-03862-z'), ('CAVDTGGFKTIF', '10.1038/s41586-021-03862-z')]	Regulatory protein E2	HPV
	clone036728	ATTATCCCATATGGTC-1_2_1_2_2_1_1	TRBV27	TRBJ1-2	TRB	CASSSGDGNYGYTF	1	QVDYYGLYY	0.419133	[('CASSLGDGNYGYTF', '10.1038/s41586-021-03862-z'), ('CASSPVDGNYGYTF', '10.1038/s41586-021-03862-z'), ('CASSSADGNYGYTF', '10.1038/s41586-021-03862-z'), ('CASSSGDGNYGYTF', '10.1038/s41586-021-03862-z'), ('CPSSSGDGNYGYTF', '10.1038/s41586-021-03862-z')]	Regulatory protein E2	HPV
	clone036729	CACACCTAGAGACTTA-1_2_1_2_2_1_1	TRAV21	TRAJ9	TRA	CAVDTGGFKTIF	1	QVDYYGLYY	0.419133	[('CAADTGGFKTIF', '10.1038/s41586-021-03862-z'), ('CAPDTGGFKTIF', '10.1038/s41586-021-03862-z'), ('CASDTGGFKTIF', '10.1038/s41586-021-03862-z'), ('CATDTGGFKTIF', '10.1038/s41586-021-03862-z'), ('CAVDTGGFKTIF', '10.1038/s41586-021-03862-z')]	Regulatory protein E2	HPV
	clone036729	CACACCTAGAGACTTA-1_2_1_2_2_1_1	TRBV27	TRBJ1-2	TRB	CASSSGDGNYGYTF	1	QVDYYGLYY	0.419133	[('CASSLGDGNYGYTF', '10.1038/s41586-021-03862-z'), ('CASSPVDGNYGYTF', '10.1038/s41586-021-03862-z'), ('CASSSADGNYGYTF', '10.1038/s41586-021-03862-z'), ('CASSSGDGNYGYTF', '10.1038/s41586-021-03862-z'), ('CPSSSGDGNYGYTF', '10.1038/s41586-021-03862-z')]	Regulatory protein E2	HPV
	clone036730	CACACCTTCATCGGAT-1_2_1_2_2_1_1	TRAV21	TRAJ9	TRA	CAVDTGGFKTIF	1	QVDYYGLYY	0.419133	[('CAADTGGFKTIF', '10.1038/s41586-021-03862-z'), ('CAPDTGGFKTIF', '10.1038/s41586-021-03862-z'), ('CASDTGGFKTIF', '10.1038/s41586-021-03862-z'), ('CATDTGGFKTIF', '10.1038/s41586-021-03862-z'), ('CAVDTGGFKTIF', '10.1038/s41586-021-03862-z')]	Regulatory protein E2	HPV
	clone036730	CACACCTTCATCGGAT-1_2_1_2_2_1_1	TRBV27	TRBJ1-2	TRB	CASSSGDGNYGYTF	1	QVDYYGLYY	0.419133	[('CASSLGDGNYGYTF', '10.1038/s41586-021-03862-z'), ('CASSPVDGNYGYTF', '10.1038/s41586-021-03862-z'), ('CASSSADGNYGYTF', '10.1038/s41586-021-03862-z'), ('CASSSGDGNYGYTF', '10.1038/s41586-021-03862-z'), ('CPSSSGDGNYGYTF', '10.1038/s41586-021-03862-z')]	Regulatory protein E2	HPV
	clone036731	CACACTCTCCGCATCT-1_2_1_2_2_1_1	TRAV21	TRAJ9	TRA	CAVDTGGFKTIF	1	QVDYYGLYY	0.419133	[('CAADTGGFKTIF', '10.1038/s41586-021-03862-z'), ('CAPDTGGFKTIF', '10.1038/s41586-021-03862-z'), ('CASDTGGFKTIF', '10.1038/s41586-021-03862-z'), ('CATDTGGFKTIF', '10.1038/s41586-021-03862-z'), ('CAVDTGGFKTIF', '10.1038/s41586-021-03862-z')]	Regulatory protein E2	HPV
	clone036731	CACACTCTCCGCATCT-1_2_1_2_2_1_1	TRBV27	TRBJ1-2	TRB	CASSSGDGNYGYTF	1	QVDYYGLYY	0.419133	[('CASSLGDGNYGYTF', '10.1038/s41586-021-03862-z'), ('CASSPVDGNYGYTF', '10.1038/s41586-021-03862-z'), ('CASSSADGNYGYTF', '10.1038/s41586-021-03862-z'), ('CASSSGDGNYGYTF', '10.1038/s41586-021-03862-z'), ('CPSSSGDGNYGYTF', '10.1038/s41586-021-03862-z')]	Regulatory protein E2	HPV
	clone036732	CACATTTCATCGGGTC-1_2_1_2_2_1_1	TRAV21	TRAJ9	TRA	CAVDTGGFKTIF	1	QVDYYGLYY	0.419133	[('CAADTGGFKTIF', '10.1038/s41586-021-03862-z'), ('CAPDTGGFKTIF', '10.1038/s41586-021-03862-z'), ('CASDTGGFKTIF', '10.1038/s41586-021-03862-z'), ('CATDTGGFKTIF', '10.1038/s41586-021-03862-z'), ('CAVDTGGFKTIF', '10.1038/s41586-021-03862-z')]	Regulatory protein E2	HPV
	clone036732	CACATTTCATCGGGTC-1_2_1_2_2_1_1	TRBV27	TRBJ1-2	TRB	CASSSGDGNYGYTF	1	QVDYYGLYY	0.419133	[('CASSLGDGNYGYTF', '10.1038/s41586-021-03862-z'), ('CASSPVDGNYGYTF', '10.1038/s41586-021-03862-z'), ('CASSSADGNYGYTF', '10.1038/s41586-021-03862-z'), ('CASSSGDGNYGYTF', '10.1038/s41586-021-03862-z'), ('CPSSSGDGNYGYTF', '10.1038/s41586-021-03862-z')]	Regulatory protein E2	HPV
	clone036733	CACATTTGTTGGTTTG-1_2_1_2_2_1_1	TRAV21	TRAJ9	TRA	CAVDTGGFKTIF	1	QVDYYGLYY	0.419133	[('CAADTGGFKTIF', '10.1038/s41586-021-03862-z'), ('CAPDTGGFKTIF', '10.1038/s41586-021-03862-z'), ('CASDTGGFKTIF', '10.1038/s41586-021-03862-z'), ('CATDTGGFKTIF', '10.1038/s41586-021-03862-z'), ('CAVDTGGFKTIF', '10.1038/s41586-021-03862-z')]	Regulatory protein E2	HPV
	clone036733	CACATTTGTTGGTTTG-1_2_1_2_2_1_1	TRBV27	TRBJ1-2	TRB	CASSSGDGNYGYTF	1	QVDYYGLYY	0.419133	[('CASSLGDGNYGYTF', '10.1038/s41586-021-03862-z'), ('CASSPVDGNYGYTF', '10.1038/s41586-021-03862-z'), ('CASSSADGNYGYTF', '10.1038/s41586-021-03862-z'), ('CASSSGDGNYGYTF', '10.1038/s41586-021-03862-z'), ('CPSSSGDGNYGYTF', '10.1038/s41586-021-03862-z')]	Regulatory protein E2	HPV
	clone036734	CACCAGGGTAAGTGTA-1_2_1_2_2_1_1	TRAV21	TRAJ9	TRA	CAVDTGGFKTIF	1	QVDYYGLYY	0.419133	[('CAADTGGFKTIF', '10.1038/s41586-021-03862-z'), ('CAPDTGGFKTIF', '10.1038/s41586-021-03862-z'), ('CASDTGGFKTIF', '10.1038/s41586-021-03862-z'), ('CATDTGGFKTIF', '10.1038/s41586-021-03862-z'), ('CAVDTGGFKTIF', '10.1038/s41586-021-03862-z')]	Regulatory protein E2	HPV
	clone036734	CACCAGGGTAAGTGTA-1_2_1_2_2_1_1	TRBV27	TRBJ1-2	TRB	CASSSGDGNYGYTF	1	QVDYYGLYY	0.419133	[('CASSLGDGNYGYTF', '10.1038/s41586-021-03862-z'), ('CASSPVDGNYGYTF', '10.1038/s41586-021-03862-z'), ('CASSSADGNYGYTF', '10.1038/s41586-021-03862-z'), ('CASSSGDGNYGYTF', '10.1038/s41586-021-03862-z'), ('CPSSSGDGNYGYTF', '10.1038/s41586-021-03862-z')]	Regulatory protein E2	HPV
	clone036735	CAGCCGATCTCGAGTA-1_2_1_2_2_1_1	TRAV21	TRAJ9	TRA	CAVDTGGFKTIF	1	QVDYYGLYY	0.419133	[('CAADTGGFKTIF', '10.1038/s41586-021-03862-z'), ('CAPDTGGFKTIF', '10.1038/s41586-021-03862-z'), ('CASDTGGFKTIF', '10.1038/s41586-021-03862-z'), ('CATDTGGFKTIF', '10.1038/s41586-021-03862-z'), ('CAVDTGGFKTIF', '10.1038/s41586-021-03862-z')]	Regulatory protein E2	HPV
	clone036735	CAGCCGATCTCGAGTA-1_2_1_2_2_1_1	TRBV27	TRBJ1-2	TRB	CASSSGDGNYGYTF	1	QVDYYGLYY	0.419133	[('CASSLGDGNYGYTF', '10.1038/s41586-021-03862-z'), ('CASSPVDGNYGYTF', '10.1038/s41586-021-03862-z'), ('CASSSADGNYGYTF', '10.1038/s41586-021-03862-z'), ('CASSSGDGNYGYTF', '10.1038/s41586-021-03862-z'), ('CPSSSGDGNYGYTF', '10.1038/s41586-021-03862-z')]	Regulatory protein E2	HPV
	clone036736	CATGGCGAGATGCGAC-1_2_1_2_2_1_1	TRAV21	TRAJ9	TRA	CAVDTGGFKTIF	1	QVDYYGLYY	0.419133	[('CAADTGGFKTIF', '10.1038/s41586-021-03862-z'), ('CAPDTGGFKTIF', '10.1038/s41586-021-03862-z'), ('CASDTGGFKTIF', '10.1038/s41586-021-03862-z'), ('CATDTGGFKTIF', '10.1038/s41586-021-03862-z'), ('CAVDTGGFKTIF', '10.1038/s41586-021-03862-z')]	Regulatory protein E2	HPV
	clone036736	CATGGCGAGATGCGAC-1_2_1_2_2_1_1	TRBV27	TRBJ1-2	TRB	CASSSGDGNYGYTF	1	QVDYYGLYY	0.419133	[('CASSLGDGNYGYTF', '10.1038/s41586-021-03862-z'), ('CASSPVDGNYGYTF', '10.1038/s41586-021-03862-z'), ('CASSSADGNYGYTF', '10.1038/s41586-021-03862-z'), ('CASSSGDGNYGYTF', '10.1038/s41586-021-03862-z'), ('CPSSSGDGNYGYTF', '10.1038/s41586-021-03862-z')]	Regulatory protein E2	HPV
	clone036737	CCAATCCGTCTAGTGT-1_2_1_2_2_1_1	TRAV21	TRAJ9	TRA	CAVDTGGFKTIF	1	QVDYYGLYY	0.419133	[('CAADTGGFKTIF', '10.1038/s41586-021-03862-z'), ('CAPDTGGFKTIF', '10.1038/s41586-021-03862-z'), ('CASDTGGFKTIF', '10.1038/s41586-021-03862-z'), ('CATDTGGFKTIF', '10.1038/s41586-021-03862-z'), ('CAVDTGGFKTIF', '10.1038/s41586-021-03862-z')]	Regulatory protein E2	HPV
	clone036737	CCAATCCGTCTAGTGT-1_2_1_2_2_1_1	TRBV27	TRBJ1-2	TRB	CASSSGDGNYGYTF	1	QVDYYGLYY	0.419133	[('CASSLGDGNYGYTF', '10.1038/s41586-021-03862-z'), ('CASSPVDGNYGYTF', '10.1038/s41586-021-03862-z'), ('CASSSADGNYGYTF', '10.1038/s41586-021-03862-z'), ('CASSSGDGNYGYTF', '10.1038/s41586-021-03862-z'), ('CPSSSGDGNYGYTF', '10.1038/s41586-021-03862-z')]	Regulatory protein E2	HPV
	clone036738	CCAATCCTCGGTCCGA-1_2_1_2_2_1_1	TRAV21	TRAJ9	TRA	CAVDTGGFKTIF	1	QVDYYGLYY	0.419133	[('CAADTGGFKTIF', '10.1038/s41586-021-03862-z'), ('CAPDTGGFKTIF', '10.1038/s41586-021-03862-z'), ('CASDTGGFKTIF', '10.1038/s41586-021-03862-z'), ('CATDTGGFKTIF', '10.1038/s41586-021-03862-z'), ('CAVDTGGFKTIF', '10.1038/s41586-021-03862-z')]	Regulatory protein E2	HPV
	clone036738	CCAATCCTCGGTCCGA-1_2_1_2_2_1_1	TRBV27	TRBJ1-2	TRB	CASSSGDGNYGYTF	1	QVDYYGLYY	0.419133	[('CASSLGDGNYGYTF', '10.1038/s41586-021-03862-z'), ('CASSPVDGNYGYTF', '10.1038/s41586-021-03862-z'), ('CASSSADGNYGYTF', '10.1038/s41586-021-03862-z'), ('CASSSGDGNYGYTF', '10.1038/s41586-021-03862-z'), ('CPSSSGDGNYGYTF', '10.1038/s41586-021-03862-z')]	Regulatory protein E2	HPV
	clone036739	CCACCTAAGGGTGTTG-1_2_1_2_2_1_1	TRAV21	TRAJ9	TRA	CAVDTGGFKTIF	1	QVDYYGLYY	0.419133	[('CAADTGGFKTIF', '10.1038/s41586-021-03862-z'), ('CAPDTGGFKTIF', '10.1038/s41586-021-03862-z'), ('CASDTGGFKTIF', '10.1038/s41586-021-03862-z'), ('CATDTGGFKTIF', '10.1038/s41586-021-03862-z'), ('CAVDTGGFKTIF', '10.1038/s41586-021-03862-z')]	Regulatory protein E2	HPV
	clone036739	CCACCTAAGGGTGTTG-1_2_1_2_2_1_1	TRBV27	TRBJ1-2	TRB	CASSSGDGNYGYTF	1	QVDYYGLYY	0.419133	[('CASSLGDGNYGYTF', '10.1038/s41586-021-03862-z'), ('CASSPVDGNYGYTF', '10.1038/s41586-021-03862-z'), ('CASSSADGNYGYTF', '10.1038/s41586-021-03862-z'), ('CASSSGDGNYGYTF', '10.1038/s41586-021-03862-z'), ('CPSSSGDGNYGYTF', '10.1038/s41586-021-03862-z')]	Regulatory protein E2	HPV
	clone036740	CCCAATCGTATTCTCT-1_2_1_2_2_1_1	TRAV21	TRAJ9	TRA	CAVDTGGFKTIF	1	QVDYYGLYY	0.419133	[('CAADTGGFKTIF', '10.1038/s41586-021-03862-z'), ('CAPDTGGFKTIF', '10.1038/s41586-021-03862-z'), ('CASDTGGFKTIF', '10.1038/s41586-021-03862-z'), ('CATDTGGFKTIF', '10.1038/s41586-021-03862-z'), ('CAVDTGGFKTIF', '10.1038/s41586-021-03862-z')]	Regulatory protein E2	HPV
	clone036740	CCCAATCGTATTCTCT-1_2_1_2_2_1_1	TRBV27	TRBJ1-2	TRB	CASSSGDGNYGYTF	1	QVDYYGLYY	0.419133	[('CASSLGDGNYGYTF', '10.1038/s41586-021-03862-z'), ('CASSPVDGNYGYTF', '10.1038/s41586-021-03862-z'), ('CASSSADGNYGYTF', '10.1038/s41586-021-03862-z'), ('CASSSGDGNYGYTF', '10.1038/s41586-021-03862-z'), ('CPSSSGDGNYGYTF', '10.1038/s41586-021-03862-z')]	Regulatory protein E2	HPV
	clone036741	CCTAGCTGTCATCGGC-1_2_1_2_2_1_1	TRAV21	TRAJ9	TRA	CAVDTGGFKTIF	1	QVDYYGLYY	0.419133	[('CAADTGGFKTIF', '10.1038/s41586-021-03862-z'), ('CAPDTGGFKTIF', '10.1038/s41586-021-03862-z'), ('CASDTGGFKTIF', '10.1038/s41586-021-03862-z'), ('CATDTGGFKTIF', '10.1038/s41586-021-03862-z'), ('CAVDTGGFKTIF', '10.1038/s41586-021-03862-z')]	Regulatory protein E2	HPV
	clone036741	CCTAGCTGTCATCGGC-1_2_1_2_2_1_1	TRBV27	TRBJ1-2	TRB	CASSSGDGNYGYTF	1	QVDYYGLYY	0.419133	[('CASSLGDGNYGYTF', '10.1038/s41586-021-03862-z'), ('CASSPVDGNYGYTF', '10.1038/s41586-021-03862-z'), ('CASSSADGNYGYTF', '10.1038/s41586-021-03862-z'), ('CASSSGDGNYGYTF', '10.1038/s41586-021-03862-z'), ('CPSSSGDGNYGYTF', '10.1038/s41586-021-03862-z')]	Regulatory protein E2	HPV
	clone036742	CCTCAGTGTGTGTGCC-1_2_1_2_2_1_1	TRAV21	TRAJ9	TRA	CAVDTGGFKTIF	1	QVDYYGLYY	0.419133	[('CAADTGGFKTIF', '10.1038/s41586-021-03862-z'), ('CAPDTGGFKTIF', '10.1038/s41586-021-03862-z'), ('CASDTGGFKTIF', '10.1038/s41586-021-03862-z'), ('CATDTGGFKTIF', '10.1038/s41586-021-03862-z'), ('CAVDTGGFKTIF', '10.1038/s41586-021-03862-z')]	Regulatory protein E2	HPV
	clone036742	CCTCAGTGTGTGTGCC-1_2_1_2_2_1_1	TRBV27	TRBJ1-2	TRB	CASSSGDGNYGYTF	1	QVDYYGLYY	0.419133	[('CASSLGDGNYGYTF', '10.1038/s41586-021-03862-z'), ('CASSPVDGNYGYTF', '10.1038/s41586-021-03862-z'), ('CASSSADGNYGYTF', '10.1038/s41586-021-03862-z'), ('CASSSGDGNYGYTF', '10.1038/s41586-021-03862-z'), ('CPSSSGDGNYGYTF', '10.1038/s41586-021-03862-z')]	Regulatory protein E2	HPV
	clone036743	CCTCAGTGTTCGCGAC-1_2_1_2_2_1_1	TRAV21	TRAJ9	TRA	CAVDTGGFKTIF	1	QVDYYGLYY	0.419133	[('CAADTGGFKTIF', '10.1038/s41586-021-03862-z'), ('CAPDTGGFKTIF', '10.1038/s41586-021-03862-z'), ('CASDTGGFKTIF', '10.1038/s41586-021-03862-z'), ('CATDTGGFKTIF', '10.1038/s41586-021-03862-z'), ('CAVDTGGFKTIF', '10.1038/s41586-021-03862-z')]	Regulatory protein E2	HPV
	clone036743	CCTCAGTGTTCGCGAC-1_2_1_2_2_1_1	TRBV27	TRBJ1-2	TRB	CASSSGDGNYGYTF	1	QVDYYGLYY	0.419133	[('CASSLGDGNYGYTF', '10.1038/s41586-021-03862-z'), ('CASSPVDGNYGYTF', '10.1038/s41586-021-03862-z'), ('CASSSADGNYGYTF', '10.1038/s41586-021-03862-z'), ('CASSSGDGNYGYTF', '10.1038/s41586-021-03862-z'), ('CPSSSGDGNYGYTF', '10.1038/s41586-021-03862-z')]	Regulatory protein E2	HPV
	clone036744	CCTTACGGTGTGAAAT-1_2_1_2_2_1_1	TRAV21	TRAJ9	TRA	CAVDTGGFKTIF	1	QVDYYGLYY	0.419133	[('CAADTGGFKTIF', '10.1038/s41586-021-03862-z'), ('CAPDTGGFKTIF', '10.1038/s41586-021-03862-z'), ('CASDTGGFKTIF', '10.1038/s41586-021-03862-z'), ('CATDTGGFKTIF', '10.1038/s41586-021-03862-z'), ('CAVDTGGFKTIF', '10.1038/s41586-021-03862-z')]	Regulatory protein E2	HPV
	clone036744	CCTTACGGTGTGAAAT-1_2_1_2_2_1_1	TRBV27	TRBJ1-2	TRB	CASSSGDGNYGYTF	1	QVDYYGLYY	0.419133	[('CASSLGDGNYGYTF', '10.1038/s41586-021-03862-z'), ('CASSPVDGNYGYTF', '10.1038/s41586-021-03862-z'), ('CASSSADGNYGYTF', '10.1038/s41586-021-03862-z'), ('CASSSGDGNYGYTF', '10.1038/s41586-021-03862-z'), ('CPSSSGDGNYGYTF', '10.1038/s41586-021-03862-z')]	Regulatory protein E2	HPV
	clone036745	CCTTTCTCAGGTCCAC-1_2_1_2_2_1_1	TRAV21	TRAJ9	TRA	CAVDTGGFKTIF	1	QVDYYGLYY	0.419133	[('CAADTGGFKTIF', '10.1038/s41586-021-03862-z'), ('CAPDTGGFKTIF', '10.1038/s41586-021-03862-z'), ('CASDTGGFKTIF', '10.1038/s41586-021-03862-z'), ('CATDTGGFKTIF', '10.1038/s41586-021-03862-z'), ('CAVDTGGFKTIF', '10.1038/s41586-021-03862-z')]	Regulatory protein E2	HPV
	clone036745	CCTTTCTCAGGTCCAC-1_2_1_2_2_1_1	TRBV27	TRBJ1-2	TRB	CASSSGDGNYGYTF	1	QVDYYGLYY	0.419133	[('CASSLGDGNYGYTF', '10.1038/s41586-021-03862-z'), ('CASSPVDGNYGYTF', '10.1038/s41586-021-03862-z'), ('CASSSADGNYGYTF', '10.1038/s41586-021-03862-z'), ('CASSSGDGNYGYTF', '10.1038/s41586-021-03862-z'), ('CPSSSGDGNYGYTF', '10.1038/s41586-021-03862-z')]	Regulatory protein E2	HPV
	clone036746	CGATCGGAGTACGTAA-1_2_1_2_2_1_1	TRAV21	TRAJ9	TRA	CAVDTGGFKTIF	1	QVDYYGLYY	0.419133	[('CAADTGGFKTIF', '10.1038/s41586-021-03862-z'), ('CAPDTGGFKTIF', '10.1038/s41586-021-03862-z'), ('CASDTGGFKTIF', '10.1038/s41586-021-03862-z'), ('CATDTGGFKTIF', '10.1038/s41586-021-03862-z'), ('CAVDTGGFKTIF', '10.1038/s41586-021-03862-z')]	Regulatory protein E2	HPV
	clone036746	CGATCGGAGTACGTAA-1_2_1_2_2_1_1	TRBV27	TRBJ1-2	TRB	CASSSGDGNYGYTF	1	QVDYYGLYY	0.419133	[('CASSLGDGNYGYTF', '10.1038/s41586-021-03862-z'), ('CASSPVDGNYGYTF', '10.1038/s41586-021-03862-z'), ('CASSSADGNYGYTF', '10.1038/s41586-021-03862-z'), ('CASSSGDGNYGYTF', '10.1038/s41586-021-03862-z'), ('CPSSSGDGNYGYTF', '10.1038/s41586-021-03862-z')]	Regulatory protein E2	HPV
	clone036747	CGATGGCAGTGGAGTC-1_2_1_2_2_1_1	TRAV21	TRAJ9	TRA	CAVDTGGFKTIF	1	QVDYYGLYY	0.419133	[('CAADTGGFKTIF', '10.1038/s41586-021-03862-z'), ('CAPDTGGFKTIF', '10.1038/s41586-021-03862-z'), ('CASDTGGFKTIF', '10.1038/s41586-021-03862-z'), ('CATDTGGFKTIF', '10.1038/s41586-021-03862-z'), ('CAVDTGGFKTIF', '10.1038/s41586-021-03862-z')]	Regulatory protein E2	HPV
	clone036747	CGATGGCAGTGGAGTC-1_2_1_2_2_1_1	TRBV27	TRBJ1-2	TRB	CASSSGDGNYGYTF	1	QVDYYGLYY	0.419133	[('CASSLGDGNYGYTF', '10.1038/s41586-021-03862-z'), ('CASSPVDGNYGYTF', '10.1038/s41586-021-03862-z'), ('CASSSADGNYGYTF', '10.1038/s41586-021-03862-z'), ('CASSSGDGNYGYTF', '10.1038/s41586-021-03862-z'), ('CPSSSGDGNYGYTF', '10.1038/s41586-021-03862-z')]	Regulatory protein E2	HPV
	clone036748	CGATGTATCCGTACAA-1_2_1_2_2_1_1	TRAV21	TRAJ9	TRA	CAVDTGGFKTIF	1	QVDYYGLYY	0.419133	[('CAADTGGFKTIF', '10.1038/s41586-021-03862-z'), ('CAPDTGGFKTIF', '10.1038/s41586-021-03862-z'), ('CASDTGGFKTIF', '10.1038/s41586-021-03862-z'), ('CATDTGGFKTIF', '10.1038/s41586-021-03862-z'), ('CAVDTGGFKTIF', '10.1038/s41586-021-03862-z')]	Regulatory protein E2	HPV
	clone036748	CGATGTATCCGTACAA-1_2_1_2_2_1_1	TRBV27	TRBJ1-2	TRB	CASSSGDGNYGYTF	1	QVDYYGLYY	0.419133	[('CASSLGDGNYGYTF', '10.1038/s41586-021-03862-z'), ('CASSPVDGNYGYTF', '10.1038/s41586-021-03862-z'), ('CASSSADGNYGYTF', '10.1038/s41586-021-03862-z'), ('CASSSGDGNYGYTF', '10.1038/s41586-021-03862-z'), ('CPSSSGDGNYGYTF', '10.1038/s41586-021-03862-z')]	Regulatory protein E2	HPV
	clone036749	CGATTGATCAAGGTAA-1_2_1_2_2_1_1	TRAV21	TRAJ9	TRA	CAVDTGGFKTIF	1	QVDYYGLYY	0.419133	[('CAADTGGFKTIF', '10.1038/s41586-021-03862-z'), ('CAPDTGGFKTIF', '10.1038/s41586-021-03862-z'), ('CASDTGGFKTIF', '10.1038/s41586-021-03862-z'), ('CATDTGGFKTIF', '10.1038/s41586-021-03862-z'), ('CAVDTGGFKTIF', '10.1038/s41586-021-03862-z')]	Regulatory protein E2	HPV
	clone036749	CGATTGATCAAGGTAA-1_2_1_2_2_1_1	TRBV27	TRBJ1-2	TRB	CASSSGDGNYGYTF	1	QVDYYGLYY	0.419133	[('CASSLGDGNYGYTF', '10.1038/s41586-021-03862-z'), ('CASSPVDGNYGYTF', '10.1038/s41586-021-03862-z'), ('CASSSADGNYGYTF', '10.1038/s41586-021-03862-z'), ('CASSSGDGNYGYTF', '10.1038/s41586-021-03862-z'), ('CPSSSGDGNYGYTF', '10.1038/s41586-021-03862-z')]	Regulatory protein E2	HPV
	clone036750	CGGACGTGTTATCGGT-1_2_1_2_2_1_1	TRAV21	TRAJ9	TRA	CAVDTGGFKTIF	1	QVDYYGLYY	0.419133	[('CAADTGGFKTIF', '10.1038/s41586-021-03862-z'), ('CAPDTGGFKTIF', '10.1038/s41586-021-03862-z'), ('CASDTGGFKTIF', '10.1038/s41586-021-03862-z'), ('CATDTGGFKTIF', '10.1038/s41586-021-03862-z'), ('CAVDTGGFKTIF', '10.1038/s41586-021-03862-z')]	Regulatory protein E2	HPV
	clone036750	CGGACGTGTTATCGGT-1_2_1_2_2_1_1	TRBV27	TRBJ1-2	TRB	CASSSGDGNYGYTF	1	QVDYYGLYY	0.419133	[('CASSLGDGNYGYTF', '10.1038/s41586-021-03862-z'), ('CASSPVDGNYGYTF', '10.1038/s41586-021-03862-z'), ('CASSSADGNYGYTF', '10.1038/s41586-021-03862-z'), ('CASSSGDGNYGYTF', '10.1038/s41586-021-03862-z'), ('CPSSSGDGNYGYTF', '10.1038/s41586-021-03862-z')]	Regulatory protein E2	HPV
	clone036751	CGTCTACGTGCTGTAT-1_2_1_2_2_1_1	TRAV21	TRAJ9	TRA	CAVDTGGFKTIF	1	QVDYYGLYY	0.419133	[('CAADTGGFKTIF', '10.1038/s41586-021-03862-z'), ('CAPDTGGFKTIF', '10.1038/s41586-021-03862-z'), ('CASDTGGFKTIF', '10.1038/s41586-021-03862-z'), ('CATDTGGFKTIF', '10.1038/s41586-021-03862-z'), ('CAVDTGGFKTIF', '10.1038/s41586-021-03862-z')]	Regulatory protein E2	HPV
	clone036751	CGTCTACGTGCTGTAT-1_2_1_2_2_1_1	TRBV27	TRBJ1-2	TRB	CASSSGDGNYGYTF	1	QVDYYGLYY	0.419133	[('CASSLGDGNYGYTF', '10.1038/s41586-021-03862-z'), ('CASSPVDGNYGYTF', '10.1038/s41586-021-03862-z'), ('CASSSADGNYGYTF', '10.1038/s41586-021-03862-z'), ('CASSSGDGNYGYTF', '10.1038/s41586-021-03862-z'), ('CPSSSGDGNYGYTF', '10.1038/s41586-021-03862-z')]	Regulatory protein E2	HPV
	clone036752	CGTGTCTTCATTATCC-1_2_1_2_2_1_1	TRAV21	TRAJ9	TRA	CAVDTGGFKTIF	1	QVDYYGLYY	0.419133	[('CAADTGGFKTIF', '10.1038/s41586-021-03862-z'), ('CAPDTGGFKTIF', '10.1038/s41586-021-03862-z'), ('CASDTGGFKTIF', '10.1038/s41586-021-03862-z'), ('CATDTGGFKTIF', '10.1038/s41586-021-03862-z'), ('CAVDTGGFKTIF', '10.1038/s41586-021-03862-z')]	Regulatory protein E2	HPV
	clone036752	CGTGTCTTCATTATCC-1_2_1_2_2_1_1	TRBV27	TRBJ1-2	TRB	CASSSGDGNYGYTF	1	QVDYYGLYY	0.419133	[('CASSLGDGNYGYTF', '10.1038/s41586-021-03862-z'), ('CASSPVDGNYGYTF', '10.1038/s41586-021-03862-z'), ('CASSSADGNYGYTF', '10.1038/s41586-021-03862-z'), ('CASSSGDGNYGYTF', '10.1038/s41586-021-03862-z'), ('CPSSSGDGNYGYTF', '10.1038/s41586-021-03862-z')]	Regulatory protein E2	HPV
	clone036754	CTAACTTTCCCTCAGT-1_2_1_2_2_1_1	TRAV21	TRAJ9	TRA	CAVDTGGFKTIF	1	QVDYYGLYY	0.419133	[('CAADTGGFKTIF', '10.1038/s41586-021-03862-z'), ('CAPDTGGFKTIF', '10.1038/s41586-021-03862-z'), ('CASDTGGFKTIF', '10.1038/s41586-021-03862-z'), ('CATDTGGFKTIF', '10.1038/s41586-021-03862-z'), ('CAVDTGGFKTIF', '10.1038/s41586-021-03862-z')]	Regulatory protein E2	HPV
	clone036754	CTAACTTTCCCTCAGT-1_2_1_2_2_1_1	TRBV27	TRBJ1-2	TRB	CASSSGDGNYGYTF	1	QVDYYGLYY	0.419133	[('CASSLGDGNYGYTF', '10.1038/s41586-021-03862-z'), ('CASSPVDGNYGYTF', '10.1038/s41586-021-03862-z'), ('CASSSADGNYGYTF', '10.1038/s41586-021-03862-z'), ('CASSSGDGNYGYTF', '10.1038/s41586-021-03862-z'), ('CPSSSGDGNYGYTF', '10.1038/s41586-021-03862-z')]	Regulatory protein E2	HPV
	clone036755	CTAAGACCAATGTAAG-1_2_1_2_2_1_1	TRAV21	TRAJ9	TRA	CAVDTGGFKTIF	1	QVDYYGLYY	0.419133	[('CAADTGGFKTIF', '10.1038/s41586-021-03862-z'), ('CAPDTGGFKTIF', '10.1038/s41586-021-03862-z'), ('CASDTGGFKTIF', '10.1038/s41586-021-03862-z'), ('CATDTGGFKTIF', '10.1038/s41586-021-03862-z'), ('CAVDTGGFKTIF', '10.1038/s41586-021-03862-z')]	Regulatory protein E2	HPV
	clone036755	CTAAGACCAATGTAAG-1_2_1_2_2_1_1	TRBV27	TRBJ1-2	TRB	CASSSGDGNYGYTF	1	QVDYYGLYY	0.419133	[('CASSLGDGNYGYTF', '10.1038/s41586-021-03862-z'), ('CASSPVDGNYGYTF', '10.1038/s41586-021-03862-z'), ('CASSSADGNYGYTF', '10.1038/s41586-021-03862-z'), ('CASSSGDGNYGYTF', '10.1038/s41586-021-03862-z'), ('CPSSSGDGNYGYTF', '10.1038/s41586-021-03862-z')]	Regulatory protein E2	HPV
	clone036756	CTCATTAAGAGATGAG-1_2_1_2_2_1_1	TRAV21	TRAJ9	TRA	CAVDTGGFKTIF	1	QVDYYGLYY	0.419133	[('CAADTGGFKTIF', '10.1038/s41586-021-03862-z'), ('CAPDTGGFKTIF', '10.1038/s41586-021-03862-z'), ('CASDTGGFKTIF', '10.1038/s41586-021-03862-z'), ('CATDTGGFKTIF', '10.1038/s41586-021-03862-z'), ('CAVDTGGFKTIF', '10.1038/s41586-021-03862-z')]	Regulatory protein E2	HPV
	clone036756	CTCATTAAGAGATGAG-1_2_1_2_2_1_1	TRBV27	TRBJ1-2	TRB	CASSSGDGNYGYTF	1	QVDYYGLYY	0.419133	[('CASSLGDGNYGYTF', '10.1038/s41586-021-03862-z'), ('CASSPVDGNYGYTF', '10.1038/s41586-021-03862-z'), ('CASSSADGNYGYTF', '10.1038/s41586-021-03862-z'), ('CASSSGDGNYGYTF', '10.1038/s41586-021-03862-z'), ('CPSSSGDGNYGYTF', '10.1038/s41586-021-03862-z')]	Regulatory protein E2	HPV
	clone036757	CTCGAGGGTCTAGTGT-1_2_1_2_2_1_1	TRAV21	TRAJ9	TRA	CAVDTGGFKTIF	1	QVDYYGLYY	0.419133	[('CAADTGGFKTIF', '10.1038/s41586-021-03862-z'), ('CAPDTGGFKTIF', '10.1038/s41586-021-03862-z'), ('CASDTGGFKTIF', '10.1038/s41586-021-03862-z'), ('CATDTGGFKTIF', '10.1038/s41586-021-03862-z'), ('CAVDTGGFKTIF', '10.1038/s41586-021-03862-z')]	Regulatory protein E2	HPV
	clone036757	CTCGAGGGTCTAGTGT-1_2_1_2_2_1_1	TRBV27	TRBJ1-2	TRB	CASSSGDGNYGYTF	1	QVDYYGLYY	0.419133	[('CASSLGDGNYGYTF', '10.1038/s41586-021-03862-z'), ('CASSPVDGNYGYTF', '10.1038/s41586-021-03862-z'), ('CASSSADGNYGYTF', '10.1038/s41586-021-03862-z'), ('CASSSGDGNYGYTF', '10.1038/s41586-021-03862-z'), ('CPSSSGDGNYGYTF', '10.1038/s41586-021-03862-z')]	Regulatory protein E2	HPV
	clone036758	CTCGTCAAGAGAGCTC-1_2_1_2_2_1_1	TRAV21	TRAJ9	TRA	CAVDTGGFKTIF	1	QVDYYGLYY	0.419133	[('CAADTGGFKTIF', '10.1038/s41586-021-03862-z'), ('CAPDTGGFKTIF', '10.1038/s41586-021-03862-z'), ('CASDTGGFKTIF', '10.1038/s41586-021-03862-z'), ('CATDTGGFKTIF', '10.1038/s41586-021-03862-z'), ('CAVDTGGFKTIF', '10.1038/s41586-021-03862-z')]	Regulatory protein E2	HPV
	clone036758	CTCGTCAAGAGAGCTC-1_2_1_2_2_1_1	TRBV27	TRBJ1-2	TRB	CASSSGDGNYGYTF	1	QVDYYGLYY	0.419133	[('CASSLGDGNYGYTF', '10.1038/s41586-021-03862-z'), ('CASSPVDGNYGYTF', '10.1038/s41586-021-03862-z'), ('CASSSADGNYGYTF', '10.1038/s41586-021-03862-z'), ('CASSSGDGNYGYTF', '10.1038/s41586-021-03862-z'), ('CPSSSGDGNYGYTF', '10.1038/s41586-021-03862-z')]	Regulatory protein E2	HPV
	clone036759	CTGAAACTCGAACGGA-1_2_1_2_2_1_1	TRAV21	TRAJ9	TRA	CAVDTGGFKTIF	1	QVDYYGLYY	0.419133	[('CAADTGGFKTIF', '10.1038/s41586-021-03862-z'), ('CAPDTGGFKTIF', '10.1038/s41586-021-03862-z'), ('CASDTGGFKTIF', '10.1038/s41586-021-03862-z'), ('CATDTGGFKTIF', '10.1038/s41586-021-03862-z'), ('CAVDTGGFKTIF', '10.1038/s41586-021-03862-z')]	Regulatory protein E2	HPV
	clone036759	CTGAAACTCGAACGGA-1_2_1_2_2_1_1	TRBV27	TRBJ1-2	TRB	CASSSGDGNYGYTF	1	QVDYYGLYY	0.419133	[('CASSLGDGNYGYTF', '10.1038/s41586-021-03862-z'), ('CASSPVDGNYGYTF', '10.1038/s41586-021-03862-z'), ('CASSSADGNYGYTF', '10.1038/s41586-021-03862-z'), ('CASSSGDGNYGYTF', '10.1038/s41586-021-03862-z'), ('CPSSSGDGNYGYTF', '10.1038/s41586-021-03862-z')]	Regulatory protein E2	HPV
	clone036760	CTGTGCTCAAGGCTCC-1_2_1_2_2_1_1	TRAV21	TRAJ9	TRA	CAVDTGGFKTIF	1	QVDYYGLYY	0.419133	[('CAADTGGFKTIF', '10.1038/s41586-021-03862-z'), ('CAPDTGGFKTIF', '10.1038/s41586-021-03862-z'), ('CASDTGGFKTIF', '10.1038/s41586-021-03862-z'), ('CATDTGGFKTIF', '10.1038/s41586-021-03862-z'), ('CAVDTGGFKTIF', '10.1038/s41586-021-03862-z')]	Regulatory protein E2	HPV
	clone036760	CTGTGCTCAAGGCTCC-1_2_1_2_2_1_1	TRBV27	TRBJ1-2	TRB	CASSSGDGNYGYTF	1	QVDYYGLYY	0.419133	[('CASSLGDGNYGYTF', '10.1038/s41586-021-03862-z'), ('CASSPVDGNYGYTF', '10.1038/s41586-021-03862-z'), ('CASSSADGNYGYTF', '10.1038/s41586-021-03862-z'), ('CASSSGDGNYGYTF', '10.1038/s41586-021-03862-z'), ('CPSSSGDGNYGYTF', '10.1038/s41586-021-03862-z')]	Regulatory protein E2	HPV
	clone036761	CTTACCGAGAGCCCAA-1_2_1_2_2_1_1	TRAV21	TRAJ9	TRA	CAVDTGGFKTIF	1	QVDYYGLYY	0.419133	[('CAADTGGFKTIF', '10.1038/s41586-021-03862-z'), ('CAPDTGGFKTIF', '10.1038/s41586-021-03862-z'), ('CASDTGGFKTIF', '10.1038/s41586-021-03862-z'), ('CATDTGGFKTIF', '10.1038/s41586-021-03862-z'), ('CAVDTGGFKTIF', '10.1038/s41586-021-03862-z')]	Regulatory protein E2	HPV
	clone036761	CTTACCGAGAGCCCAA-1_2_1_2_2_1_1	TRBV27	TRBJ1-2	TRB	CASSSGDGNYGYTF	1	QVDYYGLYY	0.419133	[('CASSLGDGNYGYTF', '10.1038/s41586-021-03862-z'), ('CASSPVDGNYGYTF', '10.1038/s41586-021-03862-z'), ('CASSSADGNYGYTF', '10.1038/s41586-021-03862-z'), ('CASSSGDGNYGYTF', '10.1038/s41586-021-03862-z'), ('CPSSSGDGNYGYTF', '10.1038/s41586-021-03862-z')]	Regulatory protein E2	HPV
	clone036762	CTTAGGAAGGCATTGG-1_2_1_2_2_1_1	TRAV21	TRAJ9	TRA	CAVDTGGFKTIF	1	QVDYYGLYY	0.419133	[('CAADTGGFKTIF', '10.1038/s41586-021-03862-z'), ('CAPDTGGFKTIF', '10.1038/s41586-021-03862-z'), ('CASDTGGFKTIF', '10.1038/s41586-021-03862-z'), ('CATDTGGFKTIF', '10.1038/s41586-021-03862-z'), ('CAVDTGGFKTIF', '10.1038/s41586-021-03862-z')]	Regulatory protein E2	HPV
	clone036762	CTTAGGAAGGCATTGG-1_2_1_2_2_1_1	TRBV27	TRBJ1-2	TRB	CASSSGDGNYGYTF	1	QVDYYGLYY	0.419133	[('CASSLGDGNYGYTF', '10.1038/s41586-021-03862-z'), ('CASSPVDGNYGYTF', '10.1038/s41586-021-03862-z'), ('CASSSADGNYGYTF', '10.1038/s41586-021-03862-z'), ('CASSSGDGNYGYTF', '10.1038/s41586-021-03862-z'), ('CPSSSGDGNYGYTF', '10.1038/s41586-021-03862-z')]	Regulatory protein E2	HPV
	clone036763	CTTTGCGAGTAGTGCG-1_2_1_2_2_1_1	TRAV21	TRAJ9	TRA	CAVDTGGFKTIF	1	QVDYYGLYY	0.419133	[('CAADTGGFKTIF', '10.1038/s41586-021-03862-z'), ('CAPDTGGFKTIF', '10.1038/s41586-021-03862-z'), ('CASDTGGFKTIF', '10.1038/s41586-021-03862-z'), ('CATDTGGFKTIF', '10.1038/s41586-021-03862-z'), ('CAVDTGGFKTIF', '10.1038/s41586-021-03862-z')]	Regulatory protein E2	HPV
	clone036763	CTTTGCGAGTAGTGCG-1_2_1_2_2_1_1	TRBV27	TRBJ1-2	TRB	CASSSGDGNYGYTF	1	QVDYYGLYY	0.419133	[('CASSLGDGNYGYTF', '10.1038/s41586-021-03862-z'), ('CASSPVDGNYGYTF', '10.1038/s41586-021-03862-z'), ('CASSSADGNYGYTF', '10.1038/s41586-021-03862-z'), ('CASSSGDGNYGYTF', '10.1038/s41586-021-03862-z'), ('CPSSSGDGNYGYTF', '10.1038/s41586-021-03862-z')]	Regulatory protein E2	HPV
	clone036764	GAACGGAGTACTTGAC-1_2_1_2_2_1_1	TRAV21	TRAJ9	TRA	CAVDTGGFKTIF	1	QVDYYGLYY	0.419133	[('CAADTGGFKTIF', '10.1038/s41586-021-03862-z'), ('CAPDTGGFKTIF', '10.1038/s41586-021-03862-z'), ('CASDTGGFKTIF', '10.1038/s41586-021-03862-z'), ('CATDTGGFKTIF', '10.1038/s41586-021-03862-z'), ('CAVDTGGFKTIF', '10.1038/s41586-021-03862-z')]	Regulatory protein E2	HPV
	clone036764	GAACGGAGTACTTGAC-1_2_1_2_2_1_1	TRBV27	TRBJ1-2	TRB	CASSSGDGNYGYTF	1	QVDYYGLYY	0.419133	[('CASSLGDGNYGYTF', '10.1038/s41586-021-03862-z'), ('CASSPVDGNYGYTF', '10.1038/s41586-021-03862-z'), ('CASSSADGNYGYTF', '10.1038/s41586-021-03862-z'), ('CASSSGDGNYGYTF', '10.1038/s41586-021-03862-z'), ('CPSSSGDGNYGYTF', '10.1038/s41586-021-03862-z')]	Regulatory protein E2	HPV
	clone036765	GAATGAAGTCGCTTCT-1_2_1_2_2_1_1	TRAV21	TRAJ9	TRA	CAVDTGGFKTIF	1	QVDYYGLYY	0.419133	[('CAADTGGFKTIF', '10.1038/s41586-021-03862-z'), ('CAPDTGGFKTIF', '10.1038/s41586-021-03862-z'), ('CASDTGGFKTIF', '10.1038/s41586-021-03862-z'), ('CATDTGGFKTIF', '10.1038/s41586-021-03862-z'), ('CAVDTGGFKTIF', '10.1038/s41586-021-03862-z')]	Regulatory protein E2	HPV
	clone036765	GAATGAAGTCGCTTCT-1_2_1_2_2_1_1	TRBV27	TRBJ1-2	TRB	CASSSGDGNYGYTF	1	QVDYYGLYY	0.419133	[('CASSLGDGNYGYTF', '10.1038/s41586-021-03862-z'), ('CASSPVDGNYGYTF', '10.1038/s41586-021-03862-z'), ('CASSSADGNYGYTF', '10.1038/s41586-021-03862-z'), ('CASSSGDGNYGYTF', '10.1038/s41586-021-03862-z'), ('CPSSSGDGNYGYTF', '10.1038/s41586-021-03862-z')]	Regulatory protein E2	HPV
	clone036766	GACGTTATCACCCTCA-1_2_1_2_2_1_1	TRAV21	TRAJ9	TRA	CAVDTGGFKTIF	1	QVDYYGLYY	0.419133	[('CAADTGGFKTIF', '10.1038/s41586-021-03862-z'), ('CAPDTGGFKTIF', '10.1038/s41586-021-03862-z'), ('CASDTGGFKTIF', '10.1038/s41586-021-03862-z'), ('CATDTGGFKTIF', '10.1038/s41586-021-03862-z'), ('CAVDTGGFKTIF', '10.1038/s41586-021-03862-z')]	Regulatory protein E2	HPV
	clone036766	GACGTTATCACCCTCA-1_2_1_2_2_1_1	TRBV27	TRBJ1-2	TRB	CASSSGDGNYGYTF	1	QVDYYGLYY	0.419133	[('CASSLGDGNYGYTF', '10.1038/s41586-021-03862-z'), ('CASSPVDGNYGYTF', '10.1038/s41586-021-03862-z'), ('CASSSADGNYGYTF', '10.1038/s41586-021-03862-z'), ('CASSSGDGNYGYTF', '10.1038/s41586-021-03862-z'), ('CPSSSGDGNYGYTF', '10.1038/s41586-021-03862-z')]	Regulatory protein E2	HPV
	clone036767	GACTAACTCCCTAACC-1_2_1_2_2_1_1	TRAV21	TRAJ9	TRA	CAVDTGGFKTIF	1	QVDYYGLYY	0.419133	[('CAADTGGFKTIF', '10.1038/s41586-021-03862-z'), ('CAPDTGGFKTIF', '10.1038/s41586-021-03862-z'), ('CASDTGGFKTIF', '10.1038/s41586-021-03862-z'), ('CATDTGGFKTIF', '10.1038/s41586-021-03862-z'), ('CAVDTGGFKTIF', '10.1038/s41586-021-03862-z')]	Regulatory protein E2	HPV
	clone036767	GACTAACTCCCTAACC-1_2_1_2_2_1_1	TRBV27	TRBJ1-2	TRB	CASSSGDGNYGYTF	1	QVDYYGLYY	0.419133	[('CASSLGDGNYGYTF', '10.1038/s41586-021-03862-z'), ('CASSPVDGNYGYTF', '10.1038/s41586-021-03862-z'), ('CASSSADGNYGYTF', '10.1038/s41586-021-03862-z'), ('CASSSGDGNYGYTF', '10.1038/s41586-021-03862-z'), ('CPSSSGDGNYGYTF', '10.1038/s41586-021-03862-z')]	Regulatory protein E2	HPV
	clone036768	GACTGCGGTGCTTCTC-1_2_1_2_2_1_1	TRAV21	TRAJ9	TRA	CAVDTGGFKTIF	1	QVDYYGLYY	0.419133	[('CAADTGGFKTIF', '10.1038/s41586-021-03862-z'), ('CAPDTGGFKTIF', '10.1038/s41586-021-03862-z'), ('CASDTGGFKTIF', '10.1038/s41586-021-03862-z'), ('CATDTGGFKTIF', '10.1038/s41586-021-03862-z'), ('CAVDTGGFKTIF', '10.1038/s41586-021-03862-z')]	Regulatory protein E2	HPV
	clone036768	GACTGCGGTGCTTCTC-1_2_1_2_2_1_1	TRBV27	TRBJ1-2	TRB	CASSSGDGNYGYTF	1	QVDYYGLYY	0.419133	[('CASSLGDGNYGYTF', '10.1038/s41586-021-03862-z'), ('CASSPVDGNYGYTF', '10.1038/s41586-021-03862-z'), ('CASSSADGNYGYTF', '10.1038/s41586-021-03862-z'), ('CASSSGDGNYGYTF', '10.1038/s41586-021-03862-z'), ('CPSSSGDGNYGYTF', '10.1038/s41586-021-03862-z')]	Regulatory protein E2	HPV
	clone036769	GCCAAATTCCAACCAA-1_2_1_2_2_1_1	TRAV21	TRAJ9	TRA	CAVDTGGFKTIF	1	QVDYYGLYY	0.419133	[('CAADTGGFKTIF', '10.1038/s41586-021-03862-z'), ('CAPDTGGFKTIF', '10.1038/s41586-021-03862-z'), ('CASDTGGFKTIF', '10.1038/s41586-021-03862-z'), ('CATDTGGFKTIF', '10.1038/s41586-021-03862-z'), ('CAVDTGGFKTIF', '10.1038/s41586-021-03862-z')]	Regulatory protein E2	HPV
	clone036769	GCCAAATTCCAACCAA-1_2_1_2_2_1_1	TRBV27	TRBJ1-2	TRB	CASSSGDGNYGYTF	1	QVDYYGLYY	0.419133	[('CASSLGDGNYGYTF', '10.1038/s41586-021-03862-z'), ('CASSPVDGNYGYTF', '10.1038/s41586-021-03862-z'), ('CASSSADGNYGYTF', '10.1038/s41586-021-03862-z'), ('CASSSGDGNYGYTF', '10.1038/s41586-021-03862-z'), ('CPSSSGDGNYGYTF', '10.1038/s41586-021-03862-z')]	Regulatory protein E2	HPV
	clone036770	GCGAGAATCTATCGCC-1_2_1_2_2_1_1	TRAV21	TRAJ9	TRA	CAVDTGGFKTIF	1	QVDYYGLYY	0.419133	[('CAADTGGFKTIF', '10.1038/s41586-021-03862-z'), ('CAPDTGGFKTIF', '10.1038/s41586-021-03862-z'), ('CASDTGGFKTIF', '10.1038/s41586-021-03862-z'), ('CATDTGGFKTIF', '10.1038/s41586-021-03862-z'), ('CAVDTGGFKTIF', '10.1038/s41586-021-03862-z')]	Regulatory protein E2	HPV
	clone036770	GCGAGAATCTATCGCC-1_2_1_2_2_1_1	TRBV27	TRBJ1-2	TRB	CASSSGDGNYGYTF	1	QVDYYGLYY	0.419133	[('CASSLGDGNYGYTF', '10.1038/s41586-021-03862-z'), ('CASSPVDGNYGYTF', '10.1038/s41586-021-03862-z'), ('CASSSADGNYGYTF', '10.1038/s41586-021-03862-z'), ('CASSSGDGNYGYTF', '10.1038/s41586-021-03862-z'), ('CPSSSGDGNYGYTF', '10.1038/s41586-021-03862-z')]	Regulatory protein E2	HPV
	clone036771	GCGCAACGTTGTCGCG-1_2_1_2_2_1_1	TRAV21	TRAJ9	TRA	CAVDTGGFKTIF	1	QVDYYGLYY	0.419133	[('CAADTGGFKTIF', '10.1038/s41586-021-03862-z'), ('CAPDTGGFKTIF', '10.1038/s41586-021-03862-z'), ('CASDTGGFKTIF', '10.1038/s41586-021-03862-z'), ('CATDTGGFKTIF', '10.1038/s41586-021-03862-z'), ('CAVDTGGFKTIF', '10.1038/s41586-021-03862-z')]	Regulatory protein E2	HPV
	clone036771	GCGCAACGTTGTCGCG-1_2_1_2_2_1_1	TRBV27	TRBJ1-2	TRB	CASSSGDGNYGYTF	1	QVDYYGLYY	0.419133	[('CASSLGDGNYGYTF', '10.1038/s41586-021-03862-z'), ('CASSPVDGNYGYTF', '10.1038/s41586-021-03862-z'), ('CASSSADGNYGYTF', '10.1038/s41586-021-03862-z'), ('CASSSGDGNYGYTF', '10.1038/s41586-021-03862-z'), ('CPSSSGDGNYGYTF', '10.1038/s41586-021-03862-z')]	Regulatory protein E2	HPV
	clone036772	GCGCGATTCGAGGTAG-1_2_1_2_2_1_1	TRAV21	TRAJ9	TRA	CAVDTGGFKTIF	1	QVDYYGLYY	0.419133	[('CAADTGGFKTIF', '10.1038/s41586-021-03862-z'), ('CAPDTGGFKTIF', '10.1038/s41586-021-03862-z'), ('CASDTGGFKTIF', '10.1038/s41586-021-03862-z'), ('CATDTGGFKTIF', '10.1038/s41586-021-03862-z'), ('CAVDTGGFKTIF', '10.1038/s41586-021-03862-z')]	Regulatory protein E2	HPV
	clone036772	GCGCGATTCGAGGTAG-1_2_1_2_2_1_1	TRBV27	TRBJ1-2	TRB	CASSSGDGNYGYTF	1	QVDYYGLYY	0.419133	[('CASSLGDGNYGYTF', '10.1038/s41586-021-03862-z'), ('CASSPVDGNYGYTF', '10.1038/s41586-021-03862-z'), ('CASSSADGNYGYTF', '10.1038/s41586-021-03862-z'), ('CASSSGDGNYGYTF', '10.1038/s41586-021-03862-z'), ('CPSSSGDGNYGYTF', '10.1038/s41586-021-03862-z')]	Regulatory protein E2	HPV
	clone036773	GCGGGTTCAGTTCCCT-1_2_1_2_2_1_1	TRAV21	TRAJ9	TRA	CAVDTGGFKTIF	1	QVDYYGLYY	0.419133	[('CAADTGGFKTIF', '10.1038/s41586-021-03862-z'), ('CAPDTGGFKTIF', '10.1038/s41586-021-03862-z'), ('CASDTGGFKTIF', '10.1038/s41586-021-03862-z'), ('CATDTGGFKTIF', '10.1038/s41586-021-03862-z'), ('CAVDTGGFKTIF', '10.1038/s41586-021-03862-z')]	Regulatory protein E2	HPV
	clone036773	GCGGGTTCAGTTCCCT-1_2_1_2_2_1_1	TRBV27	TRBJ1-2	TRB	CASSSGDGNYGYTF	1	QVDYYGLYY	0.419133	[('CASSLGDGNYGYTF', '10.1038/s41586-021-03862-z'), ('CASSPVDGNYGYTF', '10.1038/s41586-021-03862-z'), ('CASSSADGNYGYTF', '10.1038/s41586-021-03862-z'), ('CASSSGDGNYGYTF', '10.1038/s41586-021-03862-z'), ('CPSSSGDGNYGYTF', '10.1038/s41586-021-03862-z')]	Regulatory protein E2	HPV
	clone036774	GCGGGTTGTACAAGTA-1_2_1_2_2_1_1	TRAV21	TRAJ9	TRA	CAVDTGGFKTIF	1	QVDYYGLYY	0.419133	[('CAADTGGFKTIF', '10.1038/s41586-021-03862-z'), ('CAPDTGGFKTIF', '10.1038/s41586-021-03862-z'), ('CASDTGGFKTIF', '10.1038/s41586-021-03862-z'), ('CATDTGGFKTIF', '10.1038/s41586-021-03862-z'), ('CAVDTGGFKTIF', '10.1038/s41586-021-03862-z')]	Regulatory protein E2	HPV
	clone036774	GCGGGTTGTACAAGTA-1_2_1_2_2_1_1	TRBV27	TRBJ1-2	TRB	CASSSGDGNYGYTF	1	QVDYYGLYY	0.419133	[('CASSLGDGNYGYTF', '10.1038/s41586-021-03862-z'), ('CASSPVDGNYGYTF', '10.1038/s41586-021-03862-z'), ('CASSSADGNYGYTF', '10.1038/s41586-021-03862-z'), ('CASSSGDGNYGYTF', '10.1038/s41586-021-03862-z'), ('CPSSSGDGNYGYTF', '10.1038/s41586-021-03862-z')]	Regulatory protein E2	HPV
	clone036775	GGAAAGCCAGACAAGC-1_2_1_2_2_1_1	TRAV21	TRAJ9	TRA	CAVDTGGFKTIF	1	QVDYYGLYY	0.419133	[('CAADTGGFKTIF', '10.1038/s41586-021-03862-z'), ('CAPDTGGFKTIF', '10.1038/s41586-021-03862-z'), ('CASDTGGFKTIF', '10.1038/s41586-021-03862-z'), ('CATDTGGFKTIF', '10.1038/s41586-021-03862-z'), ('CAVDTGGFKTIF', '10.1038/s41586-021-03862-z')]	Regulatory protein E2	HPV
	clone036775	GGAAAGCCAGACAAGC-1_2_1_2_2_1_1	TRBV27	TRBJ1-2	TRB	CASSSGDGNYGYTF	1	QVDYYGLYY	0.419133	[('CASSLGDGNYGYTF', '10.1038/s41586-021-03862-z'), ('CASSPVDGNYGYTF', '10.1038/s41586-021-03862-z'), ('CASSSADGNYGYTF', '10.1038/s41586-021-03862-z'), ('CASSSGDGNYGYTF', '10.1038/s41586-021-03862-z'), ('CPSSSGDGNYGYTF', '10.1038/s41586-021-03862-z')]	Regulatory protein E2	HPV
	clone036776	GGAGCAACATGGGACA-1_2_1_2_2_1_1	TRAV21	TRAJ9	TRA	CAVDTGGFKTIF	1	QVDYYGLYY	0.419133	[('CAADTGGFKTIF', '10.1038/s41586-021-03862-z'), ('CAPDTGGFKTIF', '10.1038/s41586-021-03862-z'), ('CASDTGGFKTIF', '10.1038/s41586-021-03862-z'), ('CATDTGGFKTIF', '10.1038/s41586-021-03862-z'), ('CAVDTGGFKTIF', '10.1038/s41586-021-03862-z')]	Regulatory protein E2	HPV
	clone036776	GGAGCAACATGGGACA-1_2_1_2_2_1_1	TRBV27	TRBJ1-2	TRB	CASSSGDGNYGYTF	1	QVDYYGLYY	0.419133	[('CASSLGDGNYGYTF', '10.1038/s41586-021-03862-z'), ('CASSPVDGNYGYTF', '10.1038/s41586-021-03862-z'), ('CASSSADGNYGYTF', '10.1038/s41586-021-03862-z'), ('CASSSGDGNYGYTF', '10.1038/s41586-021-03862-z'), ('CPSSSGDGNYGYTF', '10.1038/s41586-021-03862-z')]	Regulatory protein E2	HPV
	clone036777	GGCCGATCAGCCAATT-1_2_1_2_2_1_1	TRAV21	TRAJ9	TRA	CAVDTGGFKTIF	1	QVDYYGLYY	0.419133	[('CAADTGGFKTIF', '10.1038/s41586-021-03862-z'), ('CAPDTGGFKTIF', '10.1038/s41586-021-03862-z'), ('CASDTGGFKTIF', '10.1038/s41586-021-03862-z'), ('CATDTGGFKTIF', '10.1038/s41586-021-03862-z'), ('CAVDTGGFKTIF', '10.1038/s41586-021-03862-z')]	Regulatory protein E2	HPV
	clone036777	GGCCGATCAGCCAATT-1_2_1_2_2_1_1	TRBV27	TRBJ1-2	TRB	CASSSGDGNYGYTF	1	QVDYYGLYY	0.419133	[('CASSLGDGNYGYTF', '10.1038/s41586-021-03862-z'), ('CASSPVDGNYGYTF', '10.1038/s41586-021-03862-z'), ('CASSSADGNYGYTF', '10.1038/s41586-021-03862-z'), ('CASSSGDGNYGYTF', '10.1038/s41586-021-03862-z'), ('CPSSSGDGNYGYTF', '10.1038/s41586-021-03862-z')]	Regulatory protein E2	HPV
	clone036778	GGCGACTAGGACCACA-1_2_1_2_2_1_1	TRAV21	TRAJ9	TRA	CAVDTGGFKTIF	1	QVDYYGLYY	0.419133	[('CAADTGGFKTIF', '10.1038/s41586-021-03862-z'), ('CAPDTGGFKTIF', '10.1038/s41586-021-03862-z'), ('CASDTGGFKTIF', '10.1038/s41586-021-03862-z'), ('CATDTGGFKTIF', '10.1038/s41586-021-03862-z'), ('CAVDTGGFKTIF', '10.1038/s41586-021-03862-z')]	Regulatory protein E2	HPV
	clone036778	GGCGACTAGGACCACA-1_2_1_2_2_1_1	TRBV27	TRBJ1-2	TRB	CASSSGDGNYGYTF	1	QVDYYGLYY	0.419133	[('CASSLGDGNYGYTF', '10.1038/s41586-021-03862-z'), ('CASSPVDGNYGYTF', '10.1038/s41586-021-03862-z'), ('CASSSADGNYGYTF', '10.1038/s41586-021-03862-z'), ('CASSSGDGNYGYTF', '10.1038/s41586-021-03862-z'), ('CPSSSGDGNYGYTF', '10.1038/s41586-021-03862-z')]	Regulatory protein E2	HPV
	clone036779	GGGACCTCACACCGAC-1_2_1_2_2_1_1	TRAV21	TRAJ9	TRA	CAVDTGGFKTIF	1	QVDYYGLYY	0.419133	[('CAADTGGFKTIF', '10.1038/s41586-021-03862-z'), ('CAPDTGGFKTIF', '10.1038/s41586-021-03862-z'), ('CASDTGGFKTIF', '10.1038/s41586-021-03862-z'), ('CATDTGGFKTIF', '10.1038/s41586-021-03862-z'), ('CAVDTGGFKTIF', '10.1038/s41586-021-03862-z')]	Regulatory protein E2	HPV
	clone036779	GGGACCTCACACCGAC-1_2_1_2_2_1_1	TRBV27	TRBJ1-2	TRB	CASSSGDGNYGYTF	1	QVDYYGLYY	0.419133	[('CASSLGDGNYGYTF', '10.1038/s41586-021-03862-z'), ('CASSPVDGNYGYTF', '10.1038/s41586-021-03862-z'), ('CASSSADGNYGYTF', '10.1038/s41586-021-03862-z'), ('CASSSGDGNYGYTF', '10.1038/s41586-021-03862-z'), ('CPSSSGDGNYGYTF', '10.1038/s41586-021-03862-z')]	Regulatory protein E2	HPV
	clone036780	GGTGCGTTCTGCTGCT-1_2_1_2_2_1_1	TRAV21	TRAJ9	TRA	CAVDTGGFKTIF	1	QVDYYGLYY	0.419133	[('CAADTGGFKTIF', '10.1038/s41586-021-03862-z'), ('CAPDTGGFKTIF', '10.1038/s41586-021-03862-z'), ('CASDTGGFKTIF', '10.1038/s41586-021-03862-z'), ('CATDTGGFKTIF', '10.1038/s41586-021-03862-z'), ('CAVDTGGFKTIF', '10.1038/s41586-021-03862-z')]	Regulatory protein E2	HPV
	clone036780	GGTGCGTTCTGCTGCT-1_2_1_2_2_1_1	TRBV27	TRBJ1-2	TRB	CASSSGDGNYGYTF	1	QVDYYGLYY	0.419133	[('CASSLGDGNYGYTF', '10.1038/s41586-021-03862-z'), ('CASSPVDGNYGYTF', '10.1038/s41586-021-03862-z'), ('CASSSADGNYGYTF', '10.1038/s41586-021-03862-z'), ('CASSSGDGNYGYTF', '10.1038/s41586-021-03862-z'), ('CPSSSGDGNYGYTF', '10.1038/s41586-021-03862-z')]	Regulatory protein E2	HPV
	clone036781	GTACGTATCTCTTATG-1_2_1_2_2_1_1	TRAV21	TRAJ9	TRA	CAVDTGGFKTIF	1	QVDYYGLYY	0.419133	[('CAADTGGFKTIF', '10.1038/s41586-021-03862-z'), ('CAPDTGGFKTIF', '10.1038/s41586-021-03862-z'), ('CASDTGGFKTIF', '10.1038/s41586-021-03862-z'), ('CATDTGGFKTIF', '10.1038/s41586-021-03862-z'), ('CAVDTGGFKTIF', '10.1038/s41586-021-03862-z')]	Regulatory protein E2	HPV
	clone036781	GTACGTATCTCTTATG-1_2_1_2_2_1_1	TRBV27	TRBJ1-2	TRB	CASSSGDGNYGYTF	1	QVDYYGLYY	0.419133	[('CASSLGDGNYGYTF', '10.1038/s41586-021-03862-z'), ('CASSPVDGNYGYTF', '10.1038/s41586-021-03862-z'), ('CASSSADGNYGYTF', '10.1038/s41586-021-03862-z'), ('CASSSGDGNYGYTF', '10.1038/s41586-021-03862-z'), ('CPSSSGDGNYGYTF', '10.1038/s41586-021-03862-z')]	Regulatory protein E2	HPV
	clone036782	GTCTTCGAGCTACCGC-1_2_1_2_2_1_1	TRAV21	TRAJ9	TRA	CAVDTGGFKTIF	1	QVDYYGLYY	0.419133	[('CAADTGGFKTIF', '10.1038/s41586-021-03862-z'), ('CAPDTGGFKTIF', '10.1038/s41586-021-03862-z'), ('CASDTGGFKTIF', '10.1038/s41586-021-03862-z'), ('CATDTGGFKTIF', '10.1038/s41586-021-03862-z'), ('CAVDTGGFKTIF', '10.1038/s41586-021-03862-z')]	Regulatory protein E2	HPV
	clone036782	GTCTTCGAGCTACCGC-1_2_1_2_2_1_1	TRBV27	TRBJ1-2	TRB	CASSSGDGNYGYTF	1	QVDYYGLYY	0.419133	[('CASSLGDGNYGYTF', '10.1038/s41586-021-03862-z'), ('CASSPVDGNYGYTF', '10.1038/s41586-021-03862-z'), ('CASSSADGNYGYTF', '10.1038/s41586-021-03862-z'), ('CASSSGDGNYGYTF', '10.1038/s41586-021-03862-z'), ('CPSSSGDGNYGYTF', '10.1038/s41586-021-03862-z')]	Regulatory protein E2	HPV
	clone036783	GTGTGCGAGGACATTA-1_2_1_2_2_1_1	TRAV21	TRAJ9	TRA	CAVDTGGFKTIF	1	QVDYYGLYY	0.419133	[('CAADTGGFKTIF', '10.1038/s41586-021-03862-z'), ('CAPDTGGFKTIF', '10.1038/s41586-021-03862-z'), ('CASDTGGFKTIF', '10.1038/s41586-021-03862-z'), ('CATDTGGFKTIF', '10.1038/s41586-021-03862-z'), ('CAVDTGGFKTIF', '10.1038/s41586-021-03862-z')]	Regulatory protein E2	HPV
	clone036783	GTGTGCGAGGACATTA-1_2_1_2_2_1_1	TRBV27	TRBJ1-2	TRB	CASSSGDGNYGYTF	1	QVDYYGLYY	0.419133	[('CASSLGDGNYGYTF', '10.1038/s41586-021-03862-z'), ('CASSPVDGNYGYTF', '10.1038/s41586-021-03862-z'), ('CASSSADGNYGYTF', '10.1038/s41586-021-03862-z'), ('CASSSGDGNYGYTF', '10.1038/s41586-021-03862-z'), ('CPSSSGDGNYGYTF', '10.1038/s41586-021-03862-z')]	Regulatory protein E2	HPV
	clone036784	GTGTTAGGTCCATCCT-1_2_1_2_2_1_1	TRAV21	TRAJ9	TRA	CAVDTGGFKTIF	1	QVDYYGLYY	0.419133	[('CAADTGGFKTIF', '10.1038/s41586-021-03862-z'), ('CAPDTGGFKTIF', '10.1038/s41586-021-03862-z'), ('CASDTGGFKTIF', '10.1038/s41586-021-03862-z'), ('CATDTGGFKTIF', '10.1038/s41586-021-03862-z'), ('CAVDTGGFKTIF', '10.1038/s41586-021-03862-z')]	Regulatory protein E2	HPV
	clone036784	GTGTTAGGTCCATCCT-1_2_1_2_2_1_1	TRBV27	TRBJ1-2	TRB	CASSSGDGNYGYTF	1	QVDYYGLYY	0.419133	[('CASSLGDGNYGYTF', '10.1038/s41586-021-03862-z'), ('CASSPVDGNYGYTF', '10.1038/s41586-021-03862-z'), ('CASSSADGNYGYTF', '10.1038/s41586-021-03862-z'), ('CASSSGDGNYGYTF', '10.1038/s41586-021-03862-z'), ('CPSSSGDGNYGYTF', '10.1038/s41586-021-03862-z')]	Regulatory protein E2	HPV
	clone036785	TAAACCGCACGTCAGC-1_2_1_2_2_1_1	TRAV21	TRAJ9	TRA	CAVDTGGFKTIF	1	QVDYYGLYY	0.419133	[('CAADTGGFKTIF', '10.1038/s41586-021-03862-z'), ('CAPDTGGFKTIF', '10.1038/s41586-021-03862-z'), ('CASDTGGFKTIF', '10.1038/s41586-021-03862-z'), ('CATDTGGFKTIF', '10.1038/s41586-021-03862-z'), ('CAVDTGGFKTIF', '10.1038/s41586-021-03862-z')]	Regulatory protein E2	HPV
	clone036785	TAAACCGCACGTCAGC-1_2_1_2_2_1_1	TRBV27	TRBJ1-2	TRB	CASSSGDGNYGYTF	1	QVDYYGLYY	0.419133	[('CASSLGDGNYGYTF', '10.1038/s41586-021-03862-z'), ('CASSPVDGNYGYTF', '10.1038/s41586-021-03862-z'), ('CASSSADGNYGYTF', '10.1038/s41586-021-03862-z'), ('CASSSGDGNYGYTF', '10.1038/s41586-021-03862-z'), ('CPSSSGDGNYGYTF', '10.1038/s41586-021-03862-z')]	Regulatory protein E2	HPV
	clone036786	TACGGGCCAGACTCGC-1_2_1_2_2_1_1	TRAV21	TRAJ9	TRA	CAVDTGGFKTIF	1	QVDYYGLYY	0.419133	[('CAADTGGFKTIF', '10.1038/s41586-021-03862-z'), ('CAPDTGGFKTIF', '10.1038/s41586-021-03862-z'), ('CASDTGGFKTIF', '10.1038/s41586-021-03862-z'), ('CATDTGGFKTIF', '10.1038/s41586-021-03862-z'), ('CAVDTGGFKTIF', '10.1038/s41586-021-03862-z')]	Regulatory protein E2	HPV
	clone036786	TACGGGCCAGACTCGC-1_2_1_2_2_1_1	TRBV27	TRBJ1-2	TRB	CASSSGDGNYGYTF	1	QVDYYGLYY	0.419133	[('CASSLGDGNYGYTF', '10.1038/s41586-021-03862-z'), ('CASSPVDGNYGYTF', '10.1038/s41586-021-03862-z'), ('CASSSADGNYGYTF', '10.1038/s41586-021-03862-z'), ('CASSSGDGNYGYTF', '10.1038/s41586-021-03862-z'), ('CPSSSGDGNYGYTF', '10.1038/s41586-021-03862-z')]	Regulatory protein E2	HPV
	clone036787	TACGGGCTCAAACCGT-1_2_1_2_2_1_1	TRAV21	TRAJ9	TRA	CAVDTGGFKTIF	1	QVDYYGLYY	0.419133	[('CAADTGGFKTIF', '10.1038/s41586-021-03862-z'), ('CAPDTGGFKTIF', '10.1038/s41586-021-03862-z'), ('CASDTGGFKTIF', '10.1038/s41586-021-03862-z'), ('CATDTGGFKTIF', '10.1038/s41586-021-03862-z'), ('CAVDTGGFKTIF', '10.1038/s41586-021-03862-z')]	Regulatory protein E2	HPV
	clone036787	TACGGGCTCAAACCGT-1_2_1_2_2_1_1	TRBV27	TRBJ1-2	TRB	CASSSGDGNYGYTF	1	QVDYYGLYY	0.419133	[('CASSLGDGNYGYTF', '10.1038/s41586-021-03862-z'), ('CASSPVDGNYGYTF', '10.1038/s41586-021-03862-z'), ('CASSSADGNYGYTF', '10.1038/s41586-021-03862-z'), ('CASSSGDGNYGYTF', '10.1038/s41586-021-03862-z'), ('CPSSSGDGNYGYTF', '10.1038/s41586-021-03862-z')]	Regulatory protein E2	HPV
	clone036788	TAGAGCTGTTGGACCC-1_2_1_2_2_1_1	TRAV21	TRAJ9	TRA	CAVDTGGFKTIF	1	QVDYYGLYY	0.419133	[('CAADTGGFKTIF', '10.1038/s41586-021-03862-z'), ('CAPDTGGFKTIF', '10.1038/s41586-021-03862-z'), ('CASDTGGFKTIF', '10.1038/s41586-021-03862-z'), ('CATDTGGFKTIF', '10.1038/s41586-021-03862-z'), ('CAVDTGGFKTIF', '10.1038/s41586-021-03862-z')]	Regulatory protein E2	HPV
	clone036788	TAGAGCTGTTGGACCC-1_2_1_2_2_1_1	TRBV27	TRBJ1-2	TRB	CASSSGDGNYGYTF	1	QVDYYGLYY	0.419133	[('CASSLGDGNYGYTF', '10.1038/s41586-021-03862-z'), ('CASSPVDGNYGYTF', '10.1038/s41586-021-03862-z'), ('CASSSADGNYGYTF', '10.1038/s41586-021-03862-z'), ('CASSSGDGNYGYTF', '10.1038/s41586-021-03862-z'), ('CPSSSGDGNYGYTF', '10.1038/s41586-021-03862-z')]	Regulatory protein E2	HPV
	clone036789	TAGAGCTTCCCTGACT-1_2_1_2_2_1_1	TRAV21	TRAJ9	TRA	CAVDTGGFKTIF	1	QVDYYGLYY	0.419133	[('CAADTGGFKTIF', '10.1038/s41586-021-03862-z'), ('CAPDTGGFKTIF', '10.1038/s41586-021-03862-z'), ('CASDTGGFKTIF', '10.1038/s41586-021-03862-z'), ('CATDTGGFKTIF', '10.1038/s41586-021-03862-z'), ('CAVDTGGFKTIF', '10.1038/s41586-021-03862-z')]	Regulatory protein E2	HPV
	clone036789	TAGAGCTTCCCTGACT-1_2_1_2_2_1_1	TRBV27	TRBJ1-2	TRB	CASSSGDGNYGYTF	1	QVDYYGLYY	0.419133	[('CASSLGDGNYGYTF', '10.1038/s41586-021-03862-z'), ('CASSPVDGNYGYTF', '10.1038/s41586-021-03862-z'), ('CASSSADGNYGYTF', '10.1038/s41586-021-03862-z'), ('CASSSGDGNYGYTF', '10.1038/s41586-021-03862-z'), ('CPSSSGDGNYGYTF', '10.1038/s41586-021-03862-z')]	Regulatory protein E2	HPV
	clone036790	TATTACCGTAGTGAAT-1_2_1_2_2_1_1	TRAV21	TRAJ9	TRA	CAVDTGGFKTIF	1	QVDYYGLYY	0.419133	[('CAADTGGFKTIF', '10.1038/s41586-021-03862-z'), ('CAPDTGGFKTIF', '10.1038/s41586-021-03862-z'), ('CASDTGGFKTIF', '10.1038/s41586-021-03862-z'), ('CATDTGGFKTIF', '10.1038/s41586-021-03862-z'), ('CAVDTGGFKTIF', '10.1038/s41586-021-03862-z')]	Regulatory protein E2	HPV
	clone036790	TATTACCGTAGTGAAT-1_2_1_2_2_1_1	TRBV27	TRBJ1-2	TRB	CASSSGDGNYGYTF	1	QVDYYGLYY	0.419133	[('CASSLGDGNYGYTF', '10.1038/s41586-021-03862-z'), ('CASSPVDGNYGYTF', '10.1038/s41586-021-03862-z'), ('CASSSADGNYGYTF', '10.1038/s41586-021-03862-z'), ('CASSSGDGNYGYTF', '10.1038/s41586-021-03862-z'), ('CPSSSGDGNYGYTF', '10.1038/s41586-021-03862-z')]	Regulatory protein E2	HPV
	clone036791	TCAACGATCGGCGCAT-1_2_1_2_2_1_1	TRAV21	TRAJ9	TRA	CAVDTGGFKTIF	1	QVDYYGLYY	0.419133	[('CAADTGGFKTIF', '10.1038/s41586-021-03862-z'), ('CAPDTGGFKTIF', '10.1038/s41586-021-03862-z'), ('CASDTGGFKTIF', '10.1038/s41586-021-03862-z'), ('CATDTGGFKTIF', '10.1038/s41586-021-03862-z'), ('CAVDTGGFKTIF', '10.1038/s41586-021-03862-z')]	Regulatory protein E2	HPV
	clone036791	TCAACGATCGGCGCAT-1_2_1_2_2_1_1	TRBV27	TRBJ1-2	TRB	CASSSGDGNYGYTF	1	QVDYYGLYY	0.419133	[('CASSLGDGNYGYTF', '10.1038/s41586-021-03862-z'), ('CASSPVDGNYGYTF', '10.1038/s41586-021-03862-z'), ('CASSSADGNYGYTF', '10.1038/s41586-021-03862-z'), ('CASSSGDGNYGYTF', '10.1038/s41586-021-03862-z'), ('CPSSSGDGNYGYTF', '10.1038/s41586-021-03862-z')]	Regulatory protein E2	HPV
	clone036792	TCAGCAAAGTCCTCCT-1_2_1_2_2_1_1	TRAV21	TRAJ9	TRA	CAVDTGGFKTIF	1	QVDYYGLYY	0.419133	[('CAADTGGFKTIF', '10.1038/s41586-021-03862-z'), ('CAPDTGGFKTIF', '10.1038/s41586-021-03862-z'), ('CASDTGGFKTIF', '10.1038/s41586-021-03862-z'), ('CATDTGGFKTIF', '10.1038/s41586-021-03862-z'), ('CAVDTGGFKTIF', '10.1038/s41586-021-03862-z')]	Regulatory protein E2	HPV
	clone036792	TCAGCAAAGTCCTCCT-1_2_1_2_2_1_1	TRBV27	TRBJ1-2	TRB	CASSSGDGNYGYTF	1	QVDYYGLYY	0.419133	[('CASSLGDGNYGYTF', '10.1038/s41586-021-03862-z'), ('CASSPVDGNYGYTF', '10.1038/s41586-021-03862-z'), ('CASSSADGNYGYTF', '10.1038/s41586-021-03862-z'), ('CASSSGDGNYGYTF', '10.1038/s41586-021-03862-z'), ('CPSSSGDGNYGYTF', '10.1038/s41586-021-03862-z')]	Regulatory protein E2	HPV
	clone036793	TCAGGTATCCGCATCT-1_2_1_2_2_1_1	TRAV21	TRAJ9	TRA	CAVDTGGFKTIF	1	QVDYYGLYY	0.419133	[('CAADTGGFKTIF', '10.1038/s41586-021-03862-z'), ('CAPDTGGFKTIF', '10.1038/s41586-021-03862-z'), ('CASDTGGFKTIF', '10.1038/s41586-021-03862-z'), ('CATDTGGFKTIF', '10.1038/s41586-021-03862-z'), ('CAVDTGGFKTIF', '10.1038/s41586-021-03862-z')]	Regulatory protein E2	HPV
	clone036793	TCAGGTATCCGCATCT-1_2_1_2_2_1_1	TRBV27	TRBJ1-2	TRB	CASSSGDGNYGYTF	1	QVDYYGLYY	0.419133	[('CASSLGDGNYGYTF', '10.1038/s41586-021-03862-z'), ('CASSPVDGNYGYTF', '10.1038/s41586-021-03862-z'), ('CASSSADGNYGYTF', '10.1038/s41586-021-03862-z'), ('CASSSGDGNYGYTF', '10.1038/s41586-021-03862-z'), ('CPSSSGDGNYGYTF', '10.1038/s41586-021-03862-z')]	Regulatory protein E2	HPV
	clone036794	TCGCGAGTCGGAAATA-1_2_1_2_2_1_1	TRAV21	TRAJ9	TRA	CAVDTGGFKTIF	1	QVDYYGLYY	0.419133	[('CAADTGGFKTIF', '10.1038/s41586-021-03862-z'), ('CAPDTGGFKTIF', '10.1038/s41586-021-03862-z'), ('CASDTGGFKTIF', '10.1038/s41586-021-03862-z'), ('CATDTGGFKTIF', '10.1038/s41586-021-03862-z'), ('CAVDTGGFKTIF', '10.1038/s41586-021-03862-z')]	Regulatory protein E2	HPV
	clone036794	TCGCGAGTCGGAAATA-1_2_1_2_2_1_1	TRBV27	TRBJ1-2	TRB	CASSSGDGNYGYTF	1	QVDYYGLYY	0.419133	[('CASSLGDGNYGYTF', '10.1038/s41586-021-03862-z'), ('CASSPVDGNYGYTF', '10.1038/s41586-021-03862-z'), ('CASSSADGNYGYTF', '10.1038/s41586-021-03862-z'), ('CASSSGDGNYGYTF', '10.1038/s41586-021-03862-z'), ('CPSSSGDGNYGYTF', '10.1038/s41586-021-03862-z')]	Regulatory protein E2	HPV
	clone036795	TCGGGACGTTCAACCA-1_2_1_2_2_1_1	TRAV21	TRAJ9	TRA	CAVDTGGFKTIF	1	QVDYYGLYY	0.419133	[('CAADTGGFKTIF', '10.1038/s41586-021-03862-z'), ('CAPDTGGFKTIF', '10.1038/s41586-021-03862-z'), ('CASDTGGFKTIF', '10.1038/s41586-021-03862-z'), ('CATDTGGFKTIF', '10.1038/s41586-021-03862-z'), ('CAVDTGGFKTIF', '10.1038/s41586-021-03862-z')]	Regulatory protein E2	HPV
	clone036795	TCGGGACGTTCAACCA-1_2_1_2_2_1_1	TRBV27	TRBJ1-2	TRB	CASSSGDGNYGYTF	1	QVDYYGLYY	0.419133	[('CASSLGDGNYGYTF', '10.1038/s41586-021-03862-z'), ('CASSPVDGNYGYTF', '10.1038/s41586-021-03862-z'), ('CASSSADGNYGYTF', '10.1038/s41586-021-03862-z'), ('CASSSGDGNYGYTF', '10.1038/s41586-021-03862-z'), ('CPSSSGDGNYGYTF', '10.1038/s41586-021-03862-z')]	Regulatory protein E2	HPV
	clone036796	TCGGTAAAGCTCCTTC-1_2_1_2_2_1_1	TRAV21	TRAJ9	TRA	CAVDTGGFKTIF	1	QVDYYGLYY	0.419133	[('CAADTGGFKTIF', '10.1038/s41586-021-03862-z'), ('CAPDTGGFKTIF', '10.1038/s41586-021-03862-z'), ('CASDTGGFKTIF', '10.1038/s41586-021-03862-z'), ('CATDTGGFKTIF', '10.1038/s41586-021-03862-z'), ('CAVDTGGFKTIF', '10.1038/s41586-021-03862-z')]	Regulatory protein E2	HPV
	clone036796	TCGGTAAAGCTCCTTC-1_2_1_2_2_1_1	TRBV27	TRBJ1-2	TRB	CASSSGDGNYGYTF	1	QVDYYGLYY	0.419133	[('CASSLGDGNYGYTF', '10.1038/s41586-021-03862-z'), ('CASSPVDGNYGYTF', '10.1038/s41586-021-03862-z'), ('CASSSADGNYGYTF', '10.1038/s41586-021-03862-z'), ('CASSSGDGNYGYTF', '10.1038/s41586-021-03862-z'), ('CPSSSGDGNYGYTF', '10.1038/s41586-021-03862-z')]	Regulatory protein E2	HPV
	clone036797	TGCGGGTGTCTTGTCC-1_2_1_2_2_1_1	TRAV21	TRAJ9	TRA	CAVDTGGFKTIF	1	QVDYYGLYY	0.419133	[('CAADTGGFKTIF', '10.1038/s41586-021-03862-z'), ('CAPDTGGFKTIF', '10.1038/s41586-021-03862-z'), ('CASDTGGFKTIF', '10.1038/s41586-021-03862-z'), ('CATDTGGFKTIF', '10.1038/s41586-021-03862-z'), ('CAVDTGGFKTIF', '10.1038/s41586-021-03862-z')]	Regulatory protein E2	HPV
	clone036797	TGCGGGTGTCTTGTCC-1_2_1_2_2_1_1	TRBV27	TRBJ1-2	TRB	CASSSGDGNYGYTF	1	QVDYYGLYY	0.419133	[('CASSLGDGNYGYTF', '10.1038/s41586-021-03862-z'), ('CASSPVDGNYGYTF', '10.1038/s41586-021-03862-z'), ('CASSSADGNYGYTF', '10.1038/s41586-021-03862-z'), ('CASSSGDGNYGYTF', '10.1038/s41586-021-03862-z'), ('CPSSSGDGNYGYTF', '10.1038/s41586-021-03862-z')]	Regulatory protein E2	HPV
	clone036798	TGCTACCCAAAGCGGT-1_2_1_2_2_1_1	TRAV21	TRAJ9	TRA	CAVDTGGFKTIF	1	QVDYYGLYY	0.419133	[('CAADTGGFKTIF', '10.1038/s41586-021-03862-z'), ('CAPDTGGFKTIF', '10.1038/s41586-021-03862-z'), ('CASDTGGFKTIF', '10.1038/s41586-021-03862-z'), ('CATDTGGFKTIF', '10.1038/s41586-021-03862-z'), ('CAVDTGGFKTIF', '10.1038/s41586-021-03862-z')]	Regulatory protein E2	HPV
	clone036798	TGCTACCCAAAGCGGT-1_2_1_2_2_1_1	TRBV27	TRBJ1-2	TRB	CASSSGDGNYGYTF	1	QVDYYGLYY	0.419133	[('CASSLGDGNYGYTF', '10.1038/s41586-021-03862-z'), ('CASSPVDGNYGYTF', '10.1038/s41586-021-03862-z'), ('CASSSADGNYGYTF', '10.1038/s41586-021-03862-z'), ('CASSSGDGNYGYTF', '10.1038/s41586-021-03862-z'), ('CPSSSGDGNYGYTF', '10.1038/s41586-021-03862-z')]	Regulatory protein E2	HPV
	clone036799	TGGTTCCGTGCACTTA-1_2_1_2_2_1_1	TRAV21	TRAJ9	TRA	CAVDTGGFKTIF	1	QVDYYGLYY	0.419133	[('CAADTGGFKTIF', '10.1038/s41586-021-03862-z'), ('CAPDTGGFKTIF', '10.1038/s41586-021-03862-z'), ('CASDTGGFKTIF', '10.1038/s41586-021-03862-z'), ('CATDTGGFKTIF', '10.1038/s41586-021-03862-z'), ('CAVDTGGFKTIF', '10.1038/s41586-021-03862-z')]	Regulatory protein E2	HPV
	clone036799	TGGTTCCGTGCACTTA-1_2_1_2_2_1_1	TRBV27	TRBJ1-2	TRB	CASSSGDGNYGYTF	1	QVDYYGLYY	0.419133	[('CASSLGDGNYGYTF', '10.1038/s41586-021-03862-z'), ('CASSPVDGNYGYTF', '10.1038/s41586-021-03862-z'), ('CASSSADGNYGYTF', '10.1038/s41586-021-03862-z'), ('CASSSGDGNYGYTF', '10.1038/s41586-021-03862-z'), ('CPSSSGDGNYGYTF', '10.1038/s41586-021-03862-z')]	Regulatory protein E2	HPV
	clone036800	TGTATTCCATACGCTA-1_2_1_2_2_1_1	TRAV21	TRAJ9	TRA	CAVDTGGFKTIF	1	QVDYYGLYY	0.419133	[('CAADTGGFKTIF', '10.1038/s41586-021-03862-z'), ('CAPDTGGFKTIF', '10.1038/s41586-021-03862-z'), ('CASDTGGFKTIF', '10.1038/s41586-021-03862-z'), ('CATDTGGFKTIF', '10.1038/s41586-021-03862-z'), ('CAVDTGGFKTIF', '10.1038/s41586-021-03862-z')]	Regulatory protein E2	HPV
	clone036800	TGTATTCCATACGCTA-1_2_1_2_2_1_1	TRBV27	TRBJ1-2	TRB	CASSSGDGNYGYTF	1	QVDYYGLYY	0.419133	[('CASSLGDGNYGYTF', '10.1038/s41586-021-03862-z'), ('CASSPVDGNYGYTF', '10.1038/s41586-021-03862-z'), ('CASSSADGNYGYTF', '10.1038/s41586-021-03862-z'), ('CASSSGDGNYGYTF', '10.1038/s41586-021-03862-z'), ('CPSSSGDGNYGYTF', '10.1038/s41586-021-03862-z')]	Regulatory protein E2	HPV
	clone036802	TGTGTTTTCCTGTAGA-1_2_1_2_2_1_1	TRAV21	TRAJ9	TRA	CAVDTGGFKTIF	1	QVDYYGLYY	0.419133	[('CAADTGGFKTIF', '10.1038/s41586-021-03862-z'), ('CAPDTGGFKTIF', '10.1038/s41586-021-03862-z'), ('CASDTGGFKTIF', '10.1038/s41586-021-03862-z'), ('CATDTGGFKTIF', '10.1038/s41586-021-03862-z'), ('CAVDTGGFKTIF', '10.1038/s41586-021-03862-z')]	Regulatory protein E2	HPV
	clone036802	TGTGTTTTCCTGTAGA-1_2_1_2_2_1_1	TRBV27	TRBJ1-2	TRB	CASSSGDGNYGYTF	1	QVDYYGLYY	0.419133	[('CASSLGDGNYGYTF', '10.1038/s41586-021-03862-z'), ('CASSPVDGNYGYTF', '10.1038/s41586-021-03862-z'), ('CASSSADGNYGYTF', '10.1038/s41586-021-03862-z'), ('CASSSGDGNYGYTF', '10.1038/s41586-021-03862-z'), ('CPSSSGDGNYGYTF', '10.1038/s41586-021-03862-z')]	Regulatory protein E2	HPV
	clone036803	TGTTCCGAGACAGGCT-1_2_1_2_2_1_1	TRAV21	TRAJ9	TRA	CAVDTGGFKTIF	1	QVDYYGLYY	0.419133	[('CAADTGGFKTIF', '10.1038/s41586-021-03862-z'), ('CAPDTGGFKTIF', '10.1038/s41586-021-03862-z'), ('CASDTGGFKTIF', '10.1038/s41586-021-03862-z'), ('CATDTGGFKTIF', '10.1038/s41586-021-03862-z'), ('CAVDTGGFKTIF', '10.1038/s41586-021-03862-z')]	Regulatory protein E2	HPV
	clone036803	TGTTCCGAGACAGGCT-1_2_1_2_2_1_1	TRBV27	TRBJ1-2	TRB	CASSSGDGNYGYTF	1	QVDYYGLYY	0.419133	[('CASSLGDGNYGYTF', '10.1038/s41586-021-03862-z'), ('CASSPVDGNYGYTF', '10.1038/s41586-021-03862-z'), ('CASSSADGNYGYTF', '10.1038/s41586-021-03862-z'), ('CASSSGDGNYGYTF', '10.1038/s41586-021-03862-z'), ('CPSSSGDGNYGYTF', '10.1038/s41586-021-03862-z')]	Regulatory protein E2	HPV
	clone036804	TTAGGACTCAAACAAG-1_2_1_2_2_1_1	TRAV21	TRAJ9	TRA	CAVDTGGFKTIF	1	QVDYYGLYY	0.419133	[('CAADTGGFKTIF', '10.1038/s41586-021-03862-z'), ('CAPDTGGFKTIF', '10.1038/s41586-021-03862-z'), ('CASDTGGFKTIF', '10.1038/s41586-021-03862-z'), ('CATDTGGFKTIF', '10.1038/s41586-021-03862-z'), ('CAVDTGGFKTIF', '10.1038/s41586-021-03862-z')]	Regulatory protein E2	HPV
	clone036804	TTAGGACTCAAACAAG-1_2_1_2_2_1_1	TRBV27	TRBJ1-2	TRB	CASSSGDGNYGYTF	1	QVDYYGLYY	0.419133	[('CASSLGDGNYGYTF', '10.1038/s41586-021-03862-z'), ('CASSPVDGNYGYTF', '10.1038/s41586-021-03862-z'), ('CASSSADGNYGYTF', '10.1038/s41586-021-03862-z'), ('CASSSGDGNYGYTF', '10.1038/s41586-021-03862-z'), ('CPSSSGDGNYGYTF', '10.1038/s41586-021-03862-z')]	Regulatory protein E2	HPV
	clone036805	TTAGGCAAGGAGTACC-1_2_1_2_2_1_1	TRAV21	TRAJ9	TRA	CAVDTGGFKTIF	1	QVDYYGLYY	0.419133	[('CAADTGGFKTIF', '10.1038/s41586-021-03862-z'), ('CAPDTGGFKTIF', '10.1038/s41586-021-03862-z'), ('CASDTGGFKTIF', '10.1038/s41586-021-03862-z'), ('CATDTGGFKTIF', '10.1038/s41586-021-03862-z'), ('CAVDTGGFKTIF', '10.1038/s41586-021-03862-z')]	Regulatory protein E2	HPV
	clone036805	TTAGGCAAGGAGTACC-1_2_1_2_2_1_1	TRBV27	TRBJ1-2	TRB	CASSSGDGNYGYTF	1	QVDYYGLYY	0.419133	[('CASSLGDGNYGYTF', '10.1038/s41586-021-03862-z'), ('CASSPVDGNYGYTF', '10.1038/s41586-021-03862-z'), ('CASSSADGNYGYTF', '10.1038/s41586-021-03862-z'), ('CASSSGDGNYGYTF', '10.1038/s41586-021-03862-z'), ('CPSSSGDGNYGYTF', '10.1038/s41586-021-03862-z')]	Regulatory protein E2	HPV
	clone036806	TTCGAAGCAACTGCGC-1_2_1_2_2_1_1	TRAV21	TRAJ9	TRA	CAVDTGGFKTIF	1	QVDYYGLYY	0.419133	[('CAADTGGFKTIF', '10.1038/s41586-021-03862-z'), ('CAPDTGGFKTIF', '10.1038/s41586-021-03862-z'), ('CASDTGGFKTIF', '10.1038/s41586-021-03862-z'), ('CATDTGGFKTIF', '10.1038/s41586-021-03862-z'), ('CAVDTGGFKTIF', '10.1038/s41586-021-03862-z')]	Regulatory protein E2	HPV
	clone036806	TTCGAAGCAACTGCGC-1_2_1_2_2_1_1	TRBV27	TRBJ1-2	TRB	CASSSGDGNYGYTF	1	QVDYYGLYY	0.419133	[('CASSLGDGNYGYTF', '10.1038/s41586-021-03862-z'), ('CASSPVDGNYGYTF', '10.1038/s41586-021-03862-z'), ('CASSSADGNYGYTF', '10.1038/s41586-021-03862-z'), ('CASSSGDGNYGYTF', '10.1038/s41586-021-03862-z'), ('CPSSSGDGNYGYTF', '10.1038/s41586-021-03862-z')]	Regulatory protein E2	HPV
	clone036807	TTCTACACATAAGACA-1_2_1_2_2_1_1	TRAV21	TRAJ9	TRA	CAVDTGGFKTIF	1	QVDYYGLYY	0.419133	[('CAADTGGFKTIF', '10.1038/s41586-021-03862-z'), ('CAPDTGGFKTIF', '10.1038/s41586-021-03862-z'), ('CASDTGGFKTIF', '10.1038/s41586-021-03862-z'), ('CATDTGGFKTIF', '10.1038/s41586-021-03862-z'), ('CAVDTGGFKTIF', '10.1038/s41586-021-03862-z')]	Regulatory protein E2	HPV
	clone036807	TTCTACACATAAGACA-1_2_1_2_2_1_1	TRBV27	TRBJ1-2	TRB	CASSSGDGNYGYTF	1	QVDYYGLYY	0.419133	[('CASSLGDGNYGYTF', '10.1038/s41586-021-03862-z'), ('CASSPVDGNYGYTF', '10.1038/s41586-021-03862-z'), ('CASSSADGNYGYTF', '10.1038/s41586-021-03862-z'), ('CASSSGDGNYGYTF', '10.1038/s41586-021-03862-z'), ('CPSSSGDGNYGYTF', '10.1038/s41586-021-03862-z')]	Regulatory protein E2	HPV
	clone036808	TTCTCAATCTGTCAAG-1_2_1_2_2_1_1	TRAV21	TRAJ9	TRA	CAVDTGGFKTIF	1	QVDYYGLYY	0.419133	[('CAADTGGFKTIF', '10.1038/s41586-021-03862-z'), ('CAPDTGGFKTIF', '10.1038/s41586-021-03862-z'), ('CASDTGGFKTIF', '10.1038/s41586-021-03862-z'), ('CATDTGGFKTIF', '10.1038/s41586-021-03862-z'), ('CAVDTGGFKTIF', '10.1038/s41586-021-03862-z')]	Regulatory protein E2	HPV
	clone036808	TTCTCAATCTGTCAAG-1_2_1_2_2_1_1	TRBV27	TRBJ1-2	TRB	CASSSGDGNYGYTF	1	QVDYYGLYY	0.419133	[('CASSLGDGNYGYTF', '10.1038/s41586-021-03862-z'), ('CASSPVDGNYGYTF', '10.1038/s41586-021-03862-z'), ('CASSSADGNYGYTF', '10.1038/s41586-021-03862-z'), ('CASSSGDGNYGYTF', '10.1038/s41586-021-03862-z'), ('CPSSSGDGNYGYTF', '10.1038/s41586-021-03862-z')]	Regulatory protein E2	HPV
	clone036809	TTGCCGTCAGCTGTTA-1_2_1_2_2_1_1	TRAV21	TRAJ9	TRA	CAVDTGGFKTIF	1	QVDYYGLYY	0.419133	[('CAADTGGFKTIF', '10.1038/s41586-021-03862-z'), ('CAPDTGGFKTIF', '10.1038/s41586-021-03862-z'), ('CASDTGGFKTIF', '10.1038/s41586-021-03862-z'), ('CATDTGGFKTIF', '10.1038/s41586-021-03862-z'), ('CAVDTGGFKTIF', '10.1038/s41586-021-03862-z')]	Regulatory protein E2	HPV
	clone036809	TTGCCGTCAGCTGTTA-1_2_1_2_2_1_1	TRBV27	TRBJ1-2	TRB	CASSSGDGNYGYTF	1	QVDYYGLYY	0.419133	[('CASSLGDGNYGYTF', '10.1038/s41586-021-03862-z'), ('CASSPVDGNYGYTF', '10.1038/s41586-021-03862-z'), ('CASSSADGNYGYTF', '10.1038/s41586-021-03862-z'), ('CASSSGDGNYGYTF', '10.1038/s41586-021-03862-z'), ('CPSSSGDGNYGYTF', '10.1038/s41586-021-03862-z')]	Regulatory protein E2	HPV
	clone036810	TTTATGCTCCAGATCA-1_2_1_2_2_1_1	TRAV21	TRAJ9	TRA	CAVDTGGFKTIF	1	QVDYYGLYY	0.419133	[('CAADTGGFKTIF', '10.1038/s41586-021-03862-z'), ('CAPDTGGFKTIF', '10.1038/s41586-021-03862-z'), ('CASDTGGFKTIF', '10.1038/s41586-021-03862-z'), ('CATDTGGFKTIF', '10.1038/s41586-021-03862-z'), ('CAVDTGGFKTIF', '10.1038/s41586-021-03862-z')]	Regulatory protein E2	HPV
	clone036810	TTTATGCTCCAGATCA-1_2_1_2_2_1_1	TRBV27	TRBJ1-2	TRB	CASSSGDGNYGYTF	1	QVDYYGLYY	0.419133	[('CASSLGDGNYGYTF', '10.1038/s41586-021-03862-z'), ('CASSPVDGNYGYTF', '10.1038/s41586-021-03862-z'), ('CASSSADGNYGYTF', '10.1038/s41586-021-03862-z'), ('CASSSGDGNYGYTF', '10.1038/s41586-021-03862-z'), ('CPSSSGDGNYGYTF', '10.1038/s41586-021-03862-z')]	Regulatory protein E2	HPV
	clone036811	TTTCCTCTCACATGCA-1_2_1_2_2_1_1	TRAV21	TRAJ9	TRA	CAVDTGGFKTIF	1	QVDYYGLYY	0.419133	[('CAADTGGFKTIF', '10.1038/s41586-021-03862-z'), ('CAPDTGGFKTIF', '10.1038/s41586-021-03862-z'), ('CASDTGGFKTIF', '10.1038/s41586-021-03862-z'), ('CATDTGGFKTIF', '10.1038/s41586-021-03862-z'), ('CAVDTGGFKTIF', '10.1038/s41586-021-03862-z')]	Regulatory protein E2	HPV
	clone036811	TTTCCTCTCACATGCA-1_2_1_2_2_1_1	TRBV27	TRBJ1-2	TRB	CASSSGDGNYGYTF	1	QVDYYGLYY	0.419133	[('CASSLGDGNYGYTF', '10.1038/s41586-021-03862-z'), ('CASSPVDGNYGYTF', '10.1038/s41586-021-03862-z'), ('CASSSADGNYGYTF', '10.1038/s41586-021-03862-z'), ('CASSSGDGNYGYTF', '10.1038/s41586-021-03862-z'), ('CPSSSGDGNYGYTF', '10.1038/s41586-021-03862-z')]	Regulatory protein E2	HPV
	clone067716	AATCCAGCATGGTTGT-1_1_1_2_2_1_1	TRAV21	TRAJ9	TRA	CAVDTGGFKTIF	1	QVDYYGLYY	0.419133	[('CAADTGGFKTIF', '10.1038/s41586-021-03862-z'), ('CAPDTGGFKTIF', '10.1038/s41586-021-03862-z'), ('CASDTGGFKTIF', '10.1038/s41586-021-03862-z'), ('CATDTGGFKTIF', '10.1038/s41586-021-03862-z'), ('CAVDTGGFKTIF', '10.1038/s41586-021-03862-z')]	Regulatory protein E2	HPV
	clone067716	AATCCAGCATGGTTGT-1_1_1_2_2_1_1	TRBV27	TRBJ1-2	TRB	CASSSGDGNYGYTF	1	QVDYYGLYY	0.419133	[('CASSLGDGNYGYTF', '10.1038/s41586-021-03862-z'), ('CASSPVDGNYGYTF', '10.1038/s41586-021-03862-z'), ('CASSSADGNYGYTF', '10.1038/s41586-021-03862-z'), ('CASSSGDGNYGYTF', '10.1038/s41586-021-03862-z'), ('CPSSSGDGNYGYTF', '10.1038/s41586-021-03862-z')]	Regulatory protein E2	HPV
	clone067717	AGCCTAAGTATAGTAG-1_1_1_2_2_1_1	TRAV21	TRAJ9	TRA	CAVDTGGFKTIF	1	QVDYYGLYY	0.419133	[('CAADTGGFKTIF', '10.1038/s41586-021-03862-z'), ('CAPDTGGFKTIF', '10.1038/s41586-021-03862-z'), ('CASDTGGFKTIF', '10.1038/s41586-021-03862-z'), ('CATDTGGFKTIF', '10.1038/s41586-021-03862-z'), ('CAVDTGGFKTIF', '10.1038/s41586-021-03862-z')]	Regulatory protein E2	HPV
	clone067717	AGCCTAAGTATAGTAG-1_1_1_2_2_1_1	TRBV27	TRBJ1-2	TRB	CASSSGDGNYGYTF	1	QVDYYGLYY	0.419133	[('CASSLGDGNYGYTF', '10.1038/s41586-021-03862-z'), ('CASSPVDGNYGYTF', '10.1038/s41586-021-03862-z'), ('CASSSADGNYGYTF', '10.1038/s41586-021-03862-z'), ('CASSSGDGNYGYTF', '10.1038/s41586-021-03862-z'), ('CPSSSGDGNYGYTF', '10.1038/s41586-021-03862-z')]	Regulatory protein E2	HPV
	clone067718	AGCTCCTGTTGGGACA-1_1_1_2_2_1_1	TRAV21	TRAJ9	TRA	CAVDTGGFKTIF	1	QVDYYGLYY	0.419133	[('CAADTGGFKTIF', '10.1038/s41586-021-03862-z'), ('CAPDTGGFKTIF', '10.1038/s41586-021-03862-z'), ('CASDTGGFKTIF', '10.1038/s41586-021-03862-z'), ('CATDTGGFKTIF', '10.1038/s41586-021-03862-z'), ('CAVDTGGFKTIF', '10.1038/s41586-021-03862-z')]	Regulatory protein E2	HPV
	clone067718	AGCTCCTGTTGGGACA-1_1_1_2_2_1_1	TRBV27	TRBJ1-2	TRB	CASSSGDGNYGYTF	1	QVDYYGLYY	0.419133	[('CASSLGDGNYGYTF', '10.1038/s41586-021-03862-z'), ('CASSPVDGNYGYTF', '10.1038/s41586-021-03862-z'), ('CASSSADGNYGYTF', '10.1038/s41586-021-03862-z'), ('CASSSGDGNYGYTF', '10.1038/s41586-021-03862-z'), ('CPSSSGDGNYGYTF', '10.1038/s41586-021-03862-z')]	Regulatory protein E2	HPV
	clone067719	AGGGAGTTCCGAACGC-1_1_1_2_2_1_1	TRAV21	TRAJ9	TRA	CAVDTGGFKTIF	1	QVDYYGLYY	0.419133	[('CAADTGGFKTIF', '10.1038/s41586-021-03862-z'), ('CAPDTGGFKTIF', '10.1038/s41586-021-03862-z'), ('CASDTGGFKTIF', '10.1038/s41586-021-03862-z'), ('CATDTGGFKTIF', '10.1038/s41586-021-03862-z'), ('CAVDTGGFKTIF', '10.1038/s41586-021-03862-z')]	Regulatory protein E2	HPV
	clone067719	AGGGAGTTCCGAACGC-1_1_1_2_2_1_1	TRBV27	TRBJ1-2	TRB	CASSSGDGNYGYTF	1	QVDYYGLYY	0.419133	[('CASSLGDGNYGYTF', '10.1038/s41586-021-03862-z'), ('CASSPVDGNYGYTF', '10.1038/s41586-021-03862-z'), ('CASSSADGNYGYTF', '10.1038/s41586-021-03862-z'), ('CASSSGDGNYGYTF', '10.1038/s41586-021-03862-z'), ('CPSSSGDGNYGYTF', '10.1038/s41586-021-03862-z')]	Regulatory protein E2	HPV
	clone067720	ATAGACCGTGGCGAAT-1_1_1_2_2_1_1	TRAV21	TRAJ9	TRA	CAVDTGGFKTIF	1	QVDYYGLYY	0.419133	[('CAADTGGFKTIF', '10.1038/s41586-021-03862-z'), ('CAPDTGGFKTIF', '10.1038/s41586-021-03862-z'), ('CASDTGGFKTIF', '10.1038/s41586-021-03862-z'), ('CATDTGGFKTIF', '10.1038/s41586-021-03862-z'), ('CAVDTGGFKTIF', '10.1038/s41586-021-03862-z')]	Regulatory protein E2	HPV
	clone067720	ATAGACCGTGGCGAAT-1_1_1_2_2_1_1	TRBV27	TRBJ1-2	TRB	CASSSGDGNYGYTF	1	QVDYYGLYY	0.419133	[('CASSLGDGNYGYTF', '10.1038/s41586-021-03862-z'), ('CASSPVDGNYGYTF', '10.1038/s41586-021-03862-z'), ('CASSSADGNYGYTF', '10.1038/s41586-021-03862-z'), ('CASSSGDGNYGYTF', '10.1038/s41586-021-03862-z'), ('CPSSSGDGNYGYTF', '10.1038/s41586-021-03862-z')]	Regulatory protein E2	HPV
	clone067721	CAAGATCGTCCTGCTT-1_1_1_2_2_1_1	TRAV21	TRAJ9	TRA	CAVDTGGFKTIF	1	QVDYYGLYY	0.419133	[('CAADTGGFKTIF', '10.1038/s41586-021-03862-z'), ('CAPDTGGFKTIF', '10.1038/s41586-021-03862-z'), ('CASDTGGFKTIF', '10.1038/s41586-021-03862-z'), ('CATDTGGFKTIF', '10.1038/s41586-021-03862-z'), ('CAVDTGGFKTIF', '10.1038/s41586-021-03862-z')]	Regulatory protein E2	HPV
	clone067721	CAAGATCGTCCTGCTT-1_1_1_2_2_1_1	TRBV27	TRBJ1-2	TRB	CASSSGDGNYGYTF	1	QVDYYGLYY	0.419133	[('CASSLGDGNYGYTF', '10.1038/s41586-021-03862-z'), ('CASSPVDGNYGYTF', '10.1038/s41586-021-03862-z'), ('CASSSADGNYGYTF', '10.1038/s41586-021-03862-z'), ('CASSSGDGNYGYTF', '10.1038/s41586-021-03862-z'), ('CPSSSGDGNYGYTF', '10.1038/s41586-021-03862-z')]	Regulatory protein E2	HPV
	clone067722	CACCACTGTTCGTCTC-1_1_1_2_2_1_1	TRAV21	TRAJ9	TRA	CAVDTGGFKTIF	1	QVDYYGLYY	0.419133	[('CAADTGGFKTIF', '10.1038/s41586-021-03862-z'), ('CAPDTGGFKTIF', '10.1038/s41586-021-03862-z'), ('CASDTGGFKTIF', '10.1038/s41586-021-03862-z'), ('CATDTGGFKTIF', '10.1038/s41586-021-03862-z'), ('CAVDTGGFKTIF', '10.1038/s41586-021-03862-z')]	Regulatory protein E2	HPV
	clone067722	CACCACTGTTCGTCTC-1_1_1_2_2_1_1	TRBV27	TRBJ1-2	TRB	CASSSGDGNYGYTF	1	QVDYYGLYY	0.419133	[('CASSLGDGNYGYTF', '10.1038/s41586-021-03862-z'), ('CASSPVDGNYGYTF', '10.1038/s41586-021-03862-z'), ('CASSSADGNYGYTF', '10.1038/s41586-021-03862-z'), ('CASSSGDGNYGYTF', '10.1038/s41586-021-03862-z'), ('CPSSSGDGNYGYTF', '10.1038/s41586-021-03862-z')]	Regulatory protein E2	HPV
	clone067723	CAGCATAAGCTGATAA-1_1_1_2_2_1_1	TRAV21	TRAJ9	TRA	CAVDTGGFKTIF	1	QVDYYGLYY	0.419133	[('CAADTGGFKTIF', '10.1038/s41586-021-03862-z'), ('CAPDTGGFKTIF', '10.1038/s41586-021-03862-z'), ('CASDTGGFKTIF', '10.1038/s41586-021-03862-z'), ('CATDTGGFKTIF', '10.1038/s41586-021-03862-z'), ('CAVDTGGFKTIF', '10.1038/s41586-021-03862-z')]	Regulatory protein E2	HPV
	clone067723	CAGCATAAGCTGATAA-1_1_1_2_2_1_1	TRBV27	TRBJ1-2	TRB	CASSSGDGNYGYTF	1	QVDYYGLYY	0.419133	[('CASSLGDGNYGYTF', '10.1038/s41586-021-03862-z'), ('CASSPVDGNYGYTF', '10.1038/s41586-021-03862-z'), ('CASSSADGNYGYTF', '10.1038/s41586-021-03862-z'), ('CASSSGDGNYGYTF', '10.1038/s41586-021-03862-z'), ('CPSSSGDGNYGYTF', '10.1038/s41586-021-03862-z')]	Regulatory protein E2	HPV
	clone067725	CATCCACAGACTTGAA-1_1_1_2_2_1_1	TRAV21	TRAJ9	TRA	CAVDTGGFKTIF	1	QVDYYGLYY	0.419133	[('CAADTGGFKTIF', '10.1038/s41586-021-03862-z'), ('CAPDTGGFKTIF', '10.1038/s41586-021-03862-z'), ('CASDTGGFKTIF', '10.1038/s41586-021-03862-z'), ('CATDTGGFKTIF', '10.1038/s41586-021-03862-z'), ('CAVDTGGFKTIF', '10.1038/s41586-021-03862-z')]	Regulatory protein E2	HPV
	clone067725	CATCCACAGACTTGAA-1_1_1_2_2_1_1	TRBV27	TRBJ1-2	TRB	CASSSGDGNYGYTF	1	QVDYYGLYY	0.419133	[('CASSLGDGNYGYTF', '10.1038/s41586-021-03862-z'), ('CASSPVDGNYGYTF', '10.1038/s41586-021-03862-z'), ('CASSSADGNYGYTF', '10.1038/s41586-021-03862-z'), ('CASSSGDGNYGYTF', '10.1038/s41586-021-03862-z'), ('CPSSSGDGNYGYTF', '10.1038/s41586-021-03862-z')]	Regulatory protein E2	HPV
	clone067726	CATTCGCCATGACATC-1_1_1_2_2_1_1	TRAV21	TRAJ9	TRA	CAVDTGGFKTIF	1	QVDYYGLYY	0.419133	[('CAADTGGFKTIF', '10.1038/s41586-021-03862-z'), ('CAPDTGGFKTIF', '10.1038/s41586-021-03862-z'), ('CASDTGGFKTIF', '10.1038/s41586-021-03862-z'), ('CATDTGGFKTIF', '10.1038/s41586-021-03862-z'), ('CAVDTGGFKTIF', '10.1038/s41586-021-03862-z')]	Regulatory protein E2	HPV
	clone067726	CATTCGCCATGACATC-1_1_1_2_2_1_1	TRBV27	TRBJ1-2	TRB	CASSSGDGNYGYTF	1	QVDYYGLYY	0.419133	[('CASSLGDGNYGYTF', '10.1038/s41586-021-03862-z'), ('CASSPVDGNYGYTF', '10.1038/s41586-021-03862-z'), ('CASSSADGNYGYTF', '10.1038/s41586-021-03862-z'), ('CASSSGDGNYGYTF', '10.1038/s41586-021-03862-z'), ('CPSSSGDGNYGYTF', '10.1038/s41586-021-03862-z')]	Regulatory protein E2	HPV
	clone067727	CCACTACGTGTCGCTG-1_1_1_2_2_1_1	TRAV21	TRAJ9	TRA	CAVDTGGFKTIF	1	QVDYYGLYY	0.419133	[('CAADTGGFKTIF', '10.1038/s41586-021-03862-z'), ('CAPDTGGFKTIF', '10.1038/s41586-021-03862-z'), ('CASDTGGFKTIF', '10.1038/s41586-021-03862-z'), ('CATDTGGFKTIF', '10.1038/s41586-021-03862-z'), ('CAVDTGGFKTIF', '10.1038/s41586-021-03862-z')]	Regulatory protein E2	HPV
	clone067727	CCACTACGTGTCGCTG-1_1_1_2_2_1_1	TRBV27	TRBJ1-2	TRB	CASSSGDGNYGYTF	1	QVDYYGLYY	0.419133	[('CASSLGDGNYGYTF', '10.1038/s41586-021-03862-z'), ('CASSPVDGNYGYTF', '10.1038/s41586-021-03862-z'), ('CASSSADGNYGYTF', '10.1038/s41586-021-03862-z'), ('CASSSGDGNYGYTF', '10.1038/s41586-021-03862-z'), ('CPSSSGDGNYGYTF', '10.1038/s41586-021-03862-z')]	Regulatory protein E2	HPV
	clone067728	GACCTGGTCCTTCAAT-1_1_1_2_2_1_1	TRAV21	TRAJ9	TRA	CAVDTGGFKTIF	1	QVDYYGLYY	0.419133	[('CAADTGGFKTIF', '10.1038/s41586-021-03862-z'), ('CAPDTGGFKTIF', '10.1038/s41586-021-03862-z'), ('CASDTGGFKTIF', '10.1038/s41586-021-03862-z'), ('CATDTGGFKTIF', '10.1038/s41586-021-03862-z'), ('CAVDTGGFKTIF', '10.1038/s41586-021-03862-z')]	Regulatory protein E2	HPV
	clone067728	GACCTGGTCCTTCAAT-1_1_1_2_2_1_1	TRBV27	TRBJ1-2	TRB	CASSSGDGNYGYTF	1	QVDYYGLYY	0.419133	[('CASSLGDGNYGYTF', '10.1038/s41586-021-03862-z'), ('CASSPVDGNYGYTF', '10.1038/s41586-021-03862-z'), ('CASSSADGNYGYTF', '10.1038/s41586-021-03862-z'), ('CASSSGDGNYGYTF', '10.1038/s41586-021-03862-z'), ('CPSSSGDGNYGYTF', '10.1038/s41586-021-03862-z')]	Regulatory protein E2	HPV
	clone067729	GGACATTAGGAACTGC-1_1_1_2_2_1_1	TRAV21	TRAJ9	TRA	CAVDTGGFKTIF	1	QVDYYGLYY	0.419133	[('CAADTGGFKTIF', '10.1038/s41586-021-03862-z'), ('CAPDTGGFKTIF', '10.1038/s41586-021-03862-z'), ('CASDTGGFKTIF', '10.1038/s41586-021-03862-z'), ('CATDTGGFKTIF', '10.1038/s41586-021-03862-z'), ('CAVDTGGFKTIF', '10.1038/s41586-021-03862-z')]	Regulatory protein E2	HPV
	clone067729	GGACATTAGGAACTGC-1_1_1_2_2_1_1	TRBV27	TRBJ1-2	TRB	CASSSGDGNYGYTF	1	QVDYYGLYY	0.419133	[('CASSLGDGNYGYTF', '10.1038/s41586-021-03862-z'), ('CASSPVDGNYGYTF', '10.1038/s41586-021-03862-z'), ('CASSSADGNYGYTF', '10.1038/s41586-021-03862-z'), ('CASSSGDGNYGYTF', '10.1038/s41586-021-03862-z'), ('CPSSSGDGNYGYTF', '10.1038/s41586-021-03862-z')]	Regulatory protein E2	HPV
	clone067730	GGCAATTAGCCAGTTT-1_1_1_2_2_1_1	TRAV21	TRAJ9	TRA	CAVDTGGFKTIF	1	QVDYYGLYY	0.419133	[('CAADTGGFKTIF', '10.1038/s41586-021-03862-z'), ('CAPDTGGFKTIF', '10.1038/s41586-021-03862-z'), ('CASDTGGFKTIF', '10.1038/s41586-021-03862-z'), ('CATDTGGFKTIF', '10.1038/s41586-021-03862-z'), ('CAVDTGGFKTIF', '10.1038/s41586-021-03862-z')]	Regulatory protein E2	HPV
	clone067730	GGCAATTAGCCAGTTT-1_1_1_2_2_1_1	TRBV27	TRBJ1-2	TRB	CASSSGDGNYGYTF	1	QVDYYGLYY	0.419133	[('CASSLGDGNYGYTF', '10.1038/s41586-021-03862-z'), ('CASSPVDGNYGYTF', '10.1038/s41586-021-03862-z'), ('CASSSADGNYGYTF', '10.1038/s41586-021-03862-z'), ('CASSSGDGNYGYTF', '10.1038/s41586-021-03862-z'), ('CPSSSGDGNYGYTF', '10.1038/s41586-021-03862-z')]	Regulatory protein E2	HPV
	clone067732	GTGGGTCCACAGATTC-1_1_1_2_2_1_1	TRAV21	TRAJ9	TRA	CAVDTGGFKTIF	1	QVDYYGLYY	0.419133	[('CAADTGGFKTIF', '10.1038/s41586-021-03862-z'), ('CAPDTGGFKTIF', '10.1038/s41586-021-03862-z'), ('CASDTGGFKTIF', '10.1038/s41586-021-03862-z'), ('CATDTGGFKTIF', '10.1038/s41586-021-03862-z'), ('CAVDTGGFKTIF', '10.1038/s41586-021-03862-z')]	Regulatory protein E2	HPV
	clone067732	GTGGGTCCACAGATTC-1_1_1_2_2_1_1	TRBV27	TRBJ1-2	TRB	CASSSGDGNYGYTF	1	QVDYYGLYY	0.419133	[('CASSLGDGNYGYTF', '10.1038/s41586-021-03862-z'), ('CASSPVDGNYGYTF', '10.1038/s41586-021-03862-z'), ('CASSSADGNYGYTF', '10.1038/s41586-021-03862-z'), ('CASSSGDGNYGYTF', '10.1038/s41586-021-03862-z'), ('CPSSSGDGNYGYTF', '10.1038/s41586-021-03862-z')]	Regulatory protein E2	HPV
	clone067733	TACTCGCAGTACACCT-1_1_1_2_2_1_1	TRAV21	TRAJ9	TRA	CAVDTGGFKTIF	1	QVDYYGLYY	0.419133	[('CAADTGGFKTIF', '10.1038/s41586-021-03862-z'), ('CAPDTGGFKTIF', '10.1038/s41586-021-03862-z'), ('CASDTGGFKTIF', '10.1038/s41586-021-03862-z'), ('CATDTGGFKTIF', '10.1038/s41586-021-03862-z'), ('CAVDTGGFKTIF', '10.1038/s41586-021-03862-z')]	Regulatory protein E2	HPV
	clone067733	TACTCGCAGTACACCT-1_1_1_2_2_1_1	TRBV27	TRBJ1-2	TRB	CASSSGDGNYGYTF	1	QVDYYGLYY	0.419133	[('CASSLGDGNYGYTF', '10.1038/s41586-021-03862-z'), ('CASSPVDGNYGYTF', '10.1038/s41586-021-03862-z'), ('CASSSADGNYGYTF', '10.1038/s41586-021-03862-z'), ('CASSSGDGNYGYTF', '10.1038/s41586-021-03862-z'), ('CPSSSGDGNYGYTF', '10.1038/s41586-021-03862-z')]	Regulatory protein E2	HPV
	clone067734	TGACTTTGTGAAGGCT-1_1_1_2_2_1_1	TRAV21	TRAJ9	TRA	CAVDTGGFKTIF	1	QVDYYGLYY	0.419133	[('CAADTGGFKTIF', '10.1038/s41586-021-03862-z'), ('CAPDTGGFKTIF', '10.1038/s41586-021-03862-z'), ('CASDTGGFKTIF', '10.1038/s41586-021-03862-z'), ('CATDTGGFKTIF', '10.1038/s41586-021-03862-z'), ('CAVDTGGFKTIF', '10.1038/s41586-021-03862-z')]	Regulatory protein E2	HPV
	clone067734	TGACTTTGTGAAGGCT-1_1_1_2_2_1_1	TRBV27	TRBJ1-2	TRB	CASSSGDGNYGYTF	1	QVDYYGLYY	0.419133	[('CASSLGDGNYGYTF', '10.1038/s41586-021-03862-z'), ('CASSPVDGNYGYTF', '10.1038/s41586-021-03862-z'), ('CASSSADGNYGYTF', '10.1038/s41586-021-03862-z'), ('CASSSGDGNYGYTF', '10.1038/s41586-021-03862-z'), ('CPSSSGDGNYGYTF', '10.1038/s41586-021-03862-z')]	Regulatory protein E2	HPV
	clone067735	TGCTGCTAGCTACCGC-1_1_1_2_2_1_1	TRAV21	TRAJ9	TRA	CAVDTGGFKTIF	1	QVDYYGLYY	0.419133	[('CAADTGGFKTIF', '10.1038/s41586-021-03862-z'), ('CAPDTGGFKTIF', '10.1038/s41586-021-03862-z'), ('CASDTGGFKTIF', '10.1038/s41586-021-03862-z'), ('CATDTGGFKTIF', '10.1038/s41586-021-03862-z'), ('CAVDTGGFKTIF', '10.1038/s41586-021-03862-z')]	Regulatory protein E2	HPV
	clone067735	TGCTGCTAGCTACCGC-1_1_1_2_2_1_1	TRBV27	TRBJ1-2	TRB	CASSSGDGNYGYTF	1	QVDYYGLYY	0.419133	[('CASSLGDGNYGYTF', '10.1038/s41586-021-03862-z'), ('CASSPVDGNYGYTF', '10.1038/s41586-021-03862-z'), ('CASSSADGNYGYTF', '10.1038/s41586-021-03862-z'), ('CASSSGDGNYGYTF', '10.1038/s41586-021-03862-z'), ('CPSSSGDGNYGYTF', '10.1038/s41586-021-03862-z')]	Regulatory protein E2	HPV
	clone067736	TTCTCAATCCTTTCTC-1_1_1_2_2_1_1	TRAV21	TRAJ9	TRA	CAVDTGGFKTIF	1	QVDYYGLYY	0.419133	[('CAADTGGFKTIF', '10.1038/s41586-021-03862-z'), ('CAPDTGGFKTIF', '10.1038/s41586-021-03862-z'), ('CASDTGGFKTIF', '10.1038/s41586-021-03862-z'), ('CATDTGGFKTIF', '10.1038/s41586-021-03862-z'), ('CAVDTGGFKTIF', '10.1038/s41586-021-03862-z')]	Regulatory protein E2	HPV
	clone067736	TTCTCAATCCTTTCTC-1_1_1_2_2_1_1	TRBV27	TRBJ1-2	TRB	CASSSGDGNYGYTF	1	QVDYYGLYY	0.419133	[('CASSLGDGNYGYTF', '10.1038/s41586-021-03862-z'), ('CASSPVDGNYGYTF', '10.1038/s41586-021-03862-z'), ('CASSSADGNYGYTF', '10.1038/s41586-021-03862-z'), ('CASSSGDGNYGYTF', '10.1038/s41586-021-03862-z'), ('CPSSSGDGNYGYTF', '10.1038/s41586-021-03862-z')]	Regulatory protein E2	HPV
	clone067737	AACCATGCAATACGCT-1_2_1_2_2_1_1	TRAV21	TRAJ9	TRA	CAVDTGGFKTIF	1	QVDYYGLYY	0.419133	[('CAADTGGFKTIF', '10.1038/s41586-021-03862-z'), ('CAPDTGGFKTIF', '10.1038/s41586-021-03862-z'), ('CASDTGGFKTIF', '10.1038/s41586-021-03862-z'), ('CATDTGGFKTIF', '10.1038/s41586-021-03862-z'), ('CAVDTGGFKTIF', '10.1038/s41586-021-03862-z')]	Regulatory protein E2	HPV
	clone067737	AACCATGCAATACGCT-1_2_1_2_2_1_1	TRBV27	TRBJ1-2	TRB	CASSSGDGNYGYTF	1	QVDYYGLYY	0.419133	[('CASSLGDGNYGYTF', '10.1038/s41586-021-03862-z'), ('CASSPVDGNYGYTF', '10.1038/s41586-021-03862-z'), ('CASSSADGNYGYTF', '10.1038/s41586-021-03862-z'), ('CASSSGDGNYGYTF', '10.1038/s41586-021-03862-z'), ('CPSSSGDGNYGYTF', '10.1038/s41586-021-03862-z')]	Regulatory protein E2	HPV
	clone067738	AACCATGCATTGCGGC-1_2_1_2_2_1_1	TRAV21	TRAJ9	TRA	CAVDTGGFKTIF	1	QVDYYGLYY	0.419133	[('CAADTGGFKTIF', '10.1038/s41586-021-03862-z'), ('CAPDTGGFKTIF', '10.1038/s41586-021-03862-z'), ('CASDTGGFKTIF', '10.1038/s41586-021-03862-z'), ('CATDTGGFKTIF', '10.1038/s41586-021-03862-z'), ('CAVDTGGFKTIF', '10.1038/s41586-021-03862-z')]	Regulatory protein E2	HPV
	clone067738	AACCATGCATTGCGGC-1_2_1_2_2_1_1	TRBV27	TRBJ1-2	TRB	CASSSGDGNYGYTF	1	QVDYYGLYY	0.419133	[('CASSLGDGNYGYTF', '10.1038/s41586-021-03862-z'), ('CASSPVDGNYGYTF', '10.1038/s41586-021-03862-z'), ('CASSSADGNYGYTF', '10.1038/s41586-021-03862-z'), ('CASSSGDGNYGYTF', '10.1038/s41586-021-03862-z'), ('CPSSSGDGNYGYTF', '10.1038/s41586-021-03862-z')]	Regulatory protein E2	HPV
	clone067739	AAGACCTCACAGGTTT-1_2_1_2_2_1_1	TRAV21	TRAJ9	TRA	CAVDTGGFKTIF	1	QVDYYGLYY	0.419133	[('CAADTGGFKTIF', '10.1038/s41586-021-03862-z'), ('CAPDTGGFKTIF', '10.1038/s41586-021-03862-z'), ('CASDTGGFKTIF', '10.1038/s41586-021-03862-z'), ('CATDTGGFKTIF', '10.1038/s41586-021-03862-z'), ('CAVDTGGFKTIF', '10.1038/s41586-021-03862-z')]	Regulatory protein E2	HPV
	clone067739	AAGACCTCACAGGTTT-1_2_1_2_2_1_1	TRBV27	TRBJ1-2	TRB	CASSSGDGNYGYTF	1	QVDYYGLYY	0.419133	[('CASSLGDGNYGYTF', '10.1038/s41586-021-03862-z'), ('CASSPVDGNYGYTF', '10.1038/s41586-021-03862-z'), ('CASSSADGNYGYTF', '10.1038/s41586-021-03862-z'), ('CASSSGDGNYGYTF', '10.1038/s41586-021-03862-z'), ('CPSSSGDGNYGYTF', '10.1038/s41586-021-03862-z')]	Regulatory protein E2	HPV
	clone067740	AAGTCTGGTTGATTGC-1_2_1_2_2_1_1	TRAV21	TRAJ9	TRA	CAVDTGGFKTIF	1	QVDYYGLYY	0.419133	[('CAADTGGFKTIF', '10.1038/s41586-021-03862-z'), ('CAPDTGGFKTIF', '10.1038/s41586-021-03862-z'), ('CASDTGGFKTIF', '10.1038/s41586-021-03862-z'), ('CATDTGGFKTIF', '10.1038/s41586-021-03862-z'), ('CAVDTGGFKTIF', '10.1038/s41586-021-03862-z')]	Regulatory protein E2	HPV
	clone067740	AAGTCTGGTTGATTGC-1_2_1_2_2_1_1	TRBV27	TRBJ1-2	TRB	CASSSGDGNYGYTF	1	QVDYYGLYY	0.419133	[('CASSLGDGNYGYTF', '10.1038/s41586-021-03862-z'), ('CASSPVDGNYGYTF', '10.1038/s41586-021-03862-z'), ('CASSSADGNYGYTF', '10.1038/s41586-021-03862-z'), ('CASSSGDGNYGYTF', '10.1038/s41586-021-03862-z'), ('CPSSSGDGNYGYTF', '10.1038/s41586-021-03862-z')]	Regulatory protein E2	HPV
	clone067741	ACGAGGACACTCGACG-1_2_1_2_2_1_1	TRAV21	TRAJ9	TRA	CAVDTGGFKTIF	1	QVDYYGLYY	0.419133	[('CAADTGGFKTIF', '10.1038/s41586-021-03862-z'), ('CAPDTGGFKTIF', '10.1038/s41586-021-03862-z'), ('CASDTGGFKTIF', '10.1038/s41586-021-03862-z'), ('CATDTGGFKTIF', '10.1038/s41586-021-03862-z'), ('CAVDTGGFKTIF', '10.1038/s41586-021-03862-z')]	Regulatory protein E2	HPV
	clone067741	ACGAGGACACTCGACG-1_2_1_2_2_1_1	TRBV27	TRBJ1-2	TRB	CASSSGDGNYGYTF	1	QVDYYGLYY	0.419133	[('CASSLGDGNYGYTF', '10.1038/s41586-021-03862-z'), ('CASSPVDGNYGYTF', '10.1038/s41586-021-03862-z'), ('CASSSADGNYGYTF', '10.1038/s41586-021-03862-z'), ('CASSSGDGNYGYTF', '10.1038/s41586-021-03862-z'), ('CPSSSGDGNYGYTF', '10.1038/s41586-021-03862-z')]	Regulatory protein E2	HPV
	clone067742	ACGATACAGCGACGTA-1_2_1_2_2_1_1	TRAV21	TRAJ9	TRA	CAVDTGGFKTIF	1	QVDYYGLYY	0.419133	[('CAADTGGFKTIF', '10.1038/s41586-021-03862-z'), ('CAPDTGGFKTIF', '10.1038/s41586-021-03862-z'), ('CASDTGGFKTIF', '10.1038/s41586-021-03862-z'), ('CATDTGGFKTIF', '10.1038/s41586-021-03862-z'), ('CAVDTGGFKTIF', '10.1038/s41586-021-03862-z')]	Regulatory protein E2	HPV
	clone067742	ACGATACAGCGACGTA-1_2_1_2_2_1_1	TRBV27	TRBJ1-2	TRB	CASSSGDGNYGYTF	1	QVDYYGLYY	0.419133	[('CASSLGDGNYGYTF', '10.1038/s41586-021-03862-z'), ('CASSPVDGNYGYTF', '10.1038/s41586-021-03862-z'), ('CASSSADGNYGYTF', '10.1038/s41586-021-03862-z'), ('CASSSGDGNYGYTF', '10.1038/s41586-021-03862-z'), ('CPSSSGDGNYGYTF', '10.1038/s41586-021-03862-z')]	Regulatory protein E2	HPV
	clone067743	ACGCCAGGTCCGAAGA-1_2_1_2_2_1_1	TRAV21	TRAJ9	TRA	CAVDTGGFKTIF	1	QVDYYGLYY	0.419133	[('CAADTGGFKTIF', '10.1038/s41586-021-03862-z'), ('CAPDTGGFKTIF', '10.1038/s41586-021-03862-z'), ('CASDTGGFKTIF', '10.1038/s41586-021-03862-z'), ('CATDTGGFKTIF', '10.1038/s41586-021-03862-z'), ('CAVDTGGFKTIF', '10.1038/s41586-021-03862-z')]	Regulatory protein E2	HPV
	clone067743	ACGCCAGGTCCGAAGA-1_2_1_2_2_1_1	TRBV27	TRBJ1-2	TRB	CASSSGDGNYGYTF	1	QVDYYGLYY	0.419133	[('CASSLGDGNYGYTF', '10.1038/s41586-021-03862-z'), ('CASSPVDGNYGYTF', '10.1038/s41586-021-03862-z'), ('CASSSADGNYGYTF', '10.1038/s41586-021-03862-z'), ('CASSSGDGNYGYTF', '10.1038/s41586-021-03862-z'), ('CPSSSGDGNYGYTF', '10.1038/s41586-021-03862-z')]	Regulatory protein E2	HPV
	clone067744	ACGGGCTTCGACCAGC-1_2_1_2_2_1_1	TRAV21	TRAJ9	TRA	CAVDTGGFKTIF	1	QVDYYGLYY	0.419133	[('CAADTGGFKTIF', '10.1038/s41586-021-03862-z'), ('CAPDTGGFKTIF', '10.1038/s41586-021-03862-z'), ('CASDTGGFKTIF', '10.1038/s41586-021-03862-z'), ('CATDTGGFKTIF', '10.1038/s41586-021-03862-z'), ('CAVDTGGFKTIF', '10.1038/s41586-021-03862-z')]	Regulatory protein E2	HPV
	clone067744	ACGGGCTTCGACCAGC-1_2_1_2_2_1_1	TRBV27	TRBJ1-2	TRB	CASSSGDGNYGYTF	1	QVDYYGLYY	0.419133	[('CASSLGDGNYGYTF', '10.1038/s41586-021-03862-z'), ('CASSPVDGNYGYTF', '10.1038/s41586-021-03862-z'), ('CASSSADGNYGYTF', '10.1038/s41586-021-03862-z'), ('CASSSGDGNYGYTF', '10.1038/s41586-021-03862-z'), ('CPSSSGDGNYGYTF', '10.1038/s41586-021-03862-z')]	Regulatory protein E2	HPV
	clone067745	ACGGGTCAGGAGTCTG-1_2_1_2_2_1_1	TRAV21	TRAJ9	TRA	CAVDTGGFKTIF	1	QVDYYGLYY	0.419133	[('CAADTGGFKTIF', '10.1038/s41586-021-03862-z'), ('CAPDTGGFKTIF', '10.1038/s41586-021-03862-z'), ('CASDTGGFKTIF', '10.1038/s41586-021-03862-z'), ('CATDTGGFKTIF', '10.1038/s41586-021-03862-z'), ('CAVDTGGFKTIF', '10.1038/s41586-021-03862-z')]	Regulatory protein E2	HPV
	clone067745	ACGGGTCAGGAGTCTG-1_2_1_2_2_1_1	TRBV27	TRBJ1-2	TRB	CASSSGDGNYGYTF	1	QVDYYGLYY	0.419133	[('CASSLGDGNYGYTF', '10.1038/s41586-021-03862-z'), ('CASSPVDGNYGYTF', '10.1038/s41586-021-03862-z'), ('CASSSADGNYGYTF', '10.1038/s41586-021-03862-z'), ('CASSSGDGNYGYTF', '10.1038/s41586-021-03862-z'), ('CPSSSGDGNYGYTF', '10.1038/s41586-021-03862-z')]	Regulatory protein E2	HPV
	clone067746	ACTGAACCAATTCCTT-1_2_1_2_2_1_1	TRAV21	TRAJ9	TRA	CAVDTGGFKTIF	1	QVDYYGLYY	0.419133	[('CAADTGGFKTIF', '10.1038/s41586-021-03862-z'), ('CAPDTGGFKTIF', '10.1038/s41586-021-03862-z'), ('CASDTGGFKTIF', '10.1038/s41586-021-03862-z'), ('CATDTGGFKTIF', '10.1038/s41586-021-03862-z'), ('CAVDTGGFKTIF', '10.1038/s41586-021-03862-z')]	Regulatory protein E2	HPV
	clone067746	ACTGAACCAATTCCTT-1_2_1_2_2_1_1	TRBV27	TRBJ1-2	TRB	CASSSGDGNYGYTF	1	QVDYYGLYY	0.419133	[('CASSLGDGNYGYTF', '10.1038/s41586-021-03862-z'), ('CASSPVDGNYGYTF', '10.1038/s41586-021-03862-z'), ('CASSSADGNYGYTF', '10.1038/s41586-021-03862-z'), ('CASSSGDGNYGYTF', '10.1038/s41586-021-03862-z'), ('CPSSSGDGNYGYTF', '10.1038/s41586-021-03862-z')]	Regulatory protein E2	HPV
	clone067747	ACTGAACGTGCACGAA-1_2_1_2_2_1_1	TRAV21	TRAJ9	TRA	CAVDTGGFKTIF	1	QVDYYGLYY	0.419133	[('CAADTGGFKTIF', '10.1038/s41586-021-03862-z'), ('CAPDTGGFKTIF', '10.1038/s41586-021-03862-z'), ('CASDTGGFKTIF', '10.1038/s41586-021-03862-z'), ('CATDTGGFKTIF', '10.1038/s41586-021-03862-z'), ('CAVDTGGFKTIF', '10.1038/s41586-021-03862-z')]	Regulatory protein E2	HPV
	clone067747	ACTGAACGTGCACGAA-1_2_1_2_2_1_1	TRBV27	TRBJ1-2	TRB	CASSSGDGNYGYTF	1	QVDYYGLYY	0.419133	[('CASSLGDGNYGYTF', '10.1038/s41586-021-03862-z'), ('CASSPVDGNYGYTF', '10.1038/s41586-021-03862-z'), ('CASSSADGNYGYTF', '10.1038/s41586-021-03862-z'), ('CASSSGDGNYGYTF', '10.1038/s41586-021-03862-z'), ('CPSSSGDGNYGYTF', '10.1038/s41586-021-03862-z')]	Regulatory protein E2	HPV
	clone067748	ACTGTCCTCACAGGCC-1_2_1_2_2_1_1	TRAV21	TRAJ9	TRA	CAVDTGGFKTIF	1	QVDYYGLYY	0.419133	[('CAADTGGFKTIF', '10.1038/s41586-021-03862-z'), ('CAPDTGGFKTIF', '10.1038/s41586-021-03862-z'), ('CASDTGGFKTIF', '10.1038/s41586-021-03862-z'), ('CATDTGGFKTIF', '10.1038/s41586-021-03862-z'), ('CAVDTGGFKTIF', '10.1038/s41586-021-03862-z')]	Regulatory protein E2	HPV
	clone067748	ACTGTCCTCACAGGCC-1_2_1_2_2_1_1	TRBV27	TRBJ1-2	TRB	CASSSGDGNYGYTF	1	QVDYYGLYY	0.419133	[('CASSLGDGNYGYTF', '10.1038/s41586-021-03862-z'), ('CASSPVDGNYGYTF', '10.1038/s41586-021-03862-z'), ('CASSSADGNYGYTF', '10.1038/s41586-021-03862-z'), ('CASSSGDGNYGYTF', '10.1038/s41586-021-03862-z'), ('CPSSSGDGNYGYTF', '10.1038/s41586-021-03862-z')]	Regulatory protein E2	HPV
	clone067749	ACTTTCATCGGTTAAC-1_2_1_2_2_1_1	TRAV21	TRAJ9	TRA	CAVDTGGFKTIF	1	QVDYYGLYY	0.419133	[('CAADTGGFKTIF', '10.1038/s41586-021-03862-z'), ('CAPDTGGFKTIF', '10.1038/s41586-021-03862-z'), ('CASDTGGFKTIF', '10.1038/s41586-021-03862-z'), ('CATDTGGFKTIF', '10.1038/s41586-021-03862-z'), ('CAVDTGGFKTIF', '10.1038/s41586-021-03862-z')]	Regulatory protein E2	HPV
	clone067749	ACTTTCATCGGTTAAC-1_2_1_2_2_1_1	TRBV27	TRBJ1-2	TRB	CASSSGDGNYGYTF	1	QVDYYGLYY	0.419133	[('CASSLGDGNYGYTF', '10.1038/s41586-021-03862-z'), ('CASSPVDGNYGYTF', '10.1038/s41586-021-03862-z'), ('CASSSADGNYGYTF', '10.1038/s41586-021-03862-z'), ('CASSSGDGNYGYTF', '10.1038/s41586-021-03862-z'), ('CPSSSGDGNYGYTF', '10.1038/s41586-021-03862-z')]	Regulatory protein E2	HPV
	clone067750	AGAATAGGTTCCCTTG-1_2_1_2_2_1_1	TRAV21	TRAJ9	TRA	CAVDTGGFKTIF	1	QVDYYGLYY	0.419133	[('CAADTGGFKTIF', '10.1038/s41586-021-03862-z'), ('CAPDTGGFKTIF', '10.1038/s41586-021-03862-z'), ('CASDTGGFKTIF', '10.1038/s41586-021-03862-z'), ('CATDTGGFKTIF', '10.1038/s41586-021-03862-z'), ('CAVDTGGFKTIF', '10.1038/s41586-021-03862-z')]	Regulatory protein E2	HPV
	clone067750	AGAATAGGTTCCCTTG-1_2_1_2_2_1_1	TRBV27	TRBJ1-2	TRB	CASSSGDGNYGYTF	1	QVDYYGLYY	0.419133	[('CASSLGDGNYGYTF', '10.1038/s41586-021-03862-z'), ('CASSPVDGNYGYTF', '10.1038/s41586-021-03862-z'), ('CASSSADGNYGYTF', '10.1038/s41586-021-03862-z'), ('CASSSGDGNYGYTF', '10.1038/s41586-021-03862-z'), ('CPSSSGDGNYGYTF', '10.1038/s41586-021-03862-z')]	Regulatory protein E2	HPV
	clone067751	AGACGTTAGTGAATTG-1_2_1_2_2_1_1	TRAV21	TRAJ9	TRA	CAVDTGGFKTIF	1	QVDYYGLYY	0.419133	[('CAADTGGFKTIF', '10.1038/s41586-021-03862-z'), ('CAPDTGGFKTIF', '10.1038/s41586-021-03862-z'), ('CASDTGGFKTIF', '10.1038/s41586-021-03862-z'), ('CATDTGGFKTIF', '10.1038/s41586-021-03862-z'), ('CAVDTGGFKTIF', '10.1038/s41586-021-03862-z')]	Regulatory protein E2	HPV
	clone067751	AGACGTTAGTGAATTG-1_2_1_2_2_1_1	TRBV27	TRBJ1-2	TRB	CASSSGDGNYGYTF	1	QVDYYGLYY	0.419133	[('CASSLGDGNYGYTF', '10.1038/s41586-021-03862-z'), ('CASSPVDGNYGYTF', '10.1038/s41586-021-03862-z'), ('CASSSADGNYGYTF', '10.1038/s41586-021-03862-z'), ('CASSSGDGNYGYTF', '10.1038/s41586-021-03862-z'), ('CPSSSGDGNYGYTF', '10.1038/s41586-021-03862-z')]	Regulatory protein E2	HPV
	clone067752	AGAGCTTAGGAGTACC-1_2_1_2_2_1_1	TRAV21	TRAJ9	TRA	CAVDTGGFKTIF	1	QVDYYGLYY	0.419133	[('CAADTGGFKTIF', '10.1038/s41586-021-03862-z'), ('CAPDTGGFKTIF', '10.1038/s41586-021-03862-z'), ('CASDTGGFKTIF', '10.1038/s41586-021-03862-z'), ('CATDTGGFKTIF', '10.1038/s41586-021-03862-z'), ('CAVDTGGFKTIF', '10.1038/s41586-021-03862-z')]	Regulatory protein E2	HPV
	clone067752	AGAGCTTAGGAGTACC-1_2_1_2_2_1_1	TRBV27	TRBJ1-2	TRB	CASSSGDGNYGYTF	1	QVDYYGLYY	0.419133	[('CASSLGDGNYGYTF', '10.1038/s41586-021-03862-z'), ('CASSPVDGNYGYTF', '10.1038/s41586-021-03862-z'), ('CASSSADGNYGYTF', '10.1038/s41586-021-03862-z'), ('CASSSGDGNYGYTF', '10.1038/s41586-021-03862-z'), ('CPSSSGDGNYGYTF', '10.1038/s41586-021-03862-z')]	Regulatory protein E2	HPV
	clone067753	AGGCCACAGGGCACTA-1_2_1_2_2_1_1	TRAV21	TRAJ9	TRA	CAVDTGGFKTIF	1	QVDYYGLYY	0.419133	[('CAADTGGFKTIF', '10.1038/s41586-021-03862-z'), ('CAPDTGGFKTIF', '10.1038/s41586-021-03862-z'), ('CASDTGGFKTIF', '10.1038/s41586-021-03862-z'), ('CATDTGGFKTIF', '10.1038/s41586-021-03862-z'), ('CAVDTGGFKTIF', '10.1038/s41586-021-03862-z')]	Regulatory protein E2	HPV
	clone067753	AGGCCACAGGGCACTA-1_2_1_2_2_1_1	TRBV27	TRBJ1-2	TRB	CASSSGDGNYGYTF	1	QVDYYGLYY	0.419133	[('CASSLGDGNYGYTF', '10.1038/s41586-021-03862-z'), ('CASSPVDGNYGYTF', '10.1038/s41586-021-03862-z'), ('CASSSADGNYGYTF', '10.1038/s41586-021-03862-z'), ('CASSSGDGNYGYTF', '10.1038/s41586-021-03862-z'), ('CPSSSGDGNYGYTF', '10.1038/s41586-021-03862-z')]	Regulatory protein E2	HPV
	clone067754	AGGCCGTAGAACAACT-1_2_1_2_2_1_1	TRAV21	TRAJ9	TRA	CAVDTGGFKTIF	1	QVDYYGLYY	0.419133	[('CAADTGGFKTIF', '10.1038/s41586-021-03862-z'), ('CAPDTGGFKTIF', '10.1038/s41586-021-03862-z'), ('CASDTGGFKTIF', '10.1038/s41586-021-03862-z'), ('CATDTGGFKTIF', '10.1038/s41586-021-03862-z'), ('CAVDTGGFKTIF', '10.1038/s41586-021-03862-z')]	Regulatory protein E2	HPV
	clone067754	AGGCCGTAGAACAACT-1_2_1_2_2_1_1	TRBV27	TRBJ1-2	TRB	CASSSGDGNYGYTF	1	QVDYYGLYY	0.419133	[('CASSLGDGNYGYTF', '10.1038/s41586-021-03862-z'), ('CASSPVDGNYGYTF', '10.1038/s41586-021-03862-z'), ('CASSSADGNYGYTF', '10.1038/s41586-021-03862-z'), ('CASSSGDGNYGYTF', '10.1038/s41586-021-03862-z'), ('CPSSSGDGNYGYTF', '10.1038/s41586-021-03862-z')]	Regulatory protein E2	HPV
	clone067755	AGGGAGTGTGATGATA-1_2_1_2_2_1_1	TRAV21	TRAJ9	TRA	CAVDTGGFKTIF	1	QVDYYGLYY	0.419133	[('CAADTGGFKTIF', '10.1038/s41586-021-03862-z'), ('CAPDTGGFKTIF', '10.1038/s41586-021-03862-z'), ('CASDTGGFKTIF', '10.1038/s41586-021-03862-z'), ('CATDTGGFKTIF', '10.1038/s41586-021-03862-z'), ('CAVDTGGFKTIF', '10.1038/s41586-021-03862-z')]	Regulatory protein E2	HPV
	clone067755	AGGGAGTGTGATGATA-1_2_1_2_2_1_1	TRBV27	TRBJ1-2	TRB	CASSSGDGNYGYTF	1	QVDYYGLYY	0.419133	[('CASSLGDGNYGYTF', '10.1038/s41586-021-03862-z'), ('CASSPVDGNYGYTF', '10.1038/s41586-021-03862-z'), ('CASSSADGNYGYTF', '10.1038/s41586-021-03862-z'), ('CASSSGDGNYGYTF', '10.1038/s41586-021-03862-z'), ('CPSSSGDGNYGYTF', '10.1038/s41586-021-03862-z')]	Regulatory protein E2	HPV
	clone067756	AGTTGGTAGTACGATA-1_2_1_2_2_1_1	TRAV21	TRAJ9	TRA	CAVDTGGFKTIF	1	QVDYYGLYY	0.419133	[('CAADTGGFKTIF', '10.1038/s41586-021-03862-z'), ('CAPDTGGFKTIF', '10.1038/s41586-021-03862-z'), ('CASDTGGFKTIF', '10.1038/s41586-021-03862-z'), ('CATDTGGFKTIF', '10.1038/s41586-021-03862-z'), ('CAVDTGGFKTIF', '10.1038/s41586-021-03862-z')]	Regulatory protein E2	HPV
	clone067756	AGTTGGTAGTACGATA-1_2_1_2_2_1_1	TRBV27	TRBJ1-2	TRB	CASSSGDGNYGYTF	1	QVDYYGLYY	0.419133	[('CASSLGDGNYGYTF', '10.1038/s41586-021-03862-z'), ('CASSPVDGNYGYTF', '10.1038/s41586-021-03862-z'), ('CASSSADGNYGYTF', '10.1038/s41586-021-03862-z'), ('CASSSGDGNYGYTF', '10.1038/s41586-021-03862-z'), ('CPSSSGDGNYGYTF', '10.1038/s41586-021-03862-z')]	Regulatory protein E2	HPV
	clone067757	ATAAGAGTCTCTGTCG-1_2_1_2_2_1_1	TRAV21	TRAJ9	TRA	CAVDTGGFKTIF	1	QVDYYGLYY	0.419133	[('CAADTGGFKTIF', '10.1038/s41586-021-03862-z'), ('CAPDTGGFKTIF', '10.1038/s41586-021-03862-z'), ('CASDTGGFKTIF', '10.1038/s41586-021-03862-z'), ('CATDTGGFKTIF', '10.1038/s41586-021-03862-z'), ('CAVDTGGFKTIF', '10.1038/s41586-021-03862-z')]	Regulatory protein E2	HPV
	clone067757	ATAAGAGTCTCTGTCG-1_2_1_2_2_1_1	TRBV27	TRBJ1-2	TRB	CASSSGDGNYGYTF	1	QVDYYGLYY	0.419133	[('CASSLGDGNYGYTF', '10.1038/s41586-021-03862-z'), ('CASSPVDGNYGYTF', '10.1038/s41586-021-03862-z'), ('CASSSADGNYGYTF', '10.1038/s41586-021-03862-z'), ('CASSSGDGNYGYTF', '10.1038/s41586-021-03862-z'), ('CPSSSGDGNYGYTF', '10.1038/s41586-021-03862-z')]	Regulatory protein E2	HPV
	clone067758	ATAGACCAGGAATCGC-1_2_1_2_2_1_1	TRAV21	TRAJ9	TRA	CAVDTGGFKTIF	1	QVDYYGLYY	0.419133	[('CAADTGGFKTIF', '10.1038/s41586-021-03862-z'), ('CAPDTGGFKTIF', '10.1038/s41586-021-03862-z'), ('CASDTGGFKTIF', '10.1038/s41586-021-03862-z'), ('CATDTGGFKTIF', '10.1038/s41586-021-03862-z'), ('CAVDTGGFKTIF', '10.1038/s41586-021-03862-z')]	Regulatory protein E2	HPV
	clone067758	ATAGACCAGGAATCGC-1_2_1_2_2_1_1	TRBV27	TRBJ1-2	TRB	CASSSGDGNYGYTF	1	QVDYYGLYY	0.419133	[('CASSLGDGNYGYTF', '10.1038/s41586-021-03862-z'), ('CASSPVDGNYGYTF', '10.1038/s41586-021-03862-z'), ('CASSSADGNYGYTF', '10.1038/s41586-021-03862-z'), ('CASSSGDGNYGYTF', '10.1038/s41586-021-03862-z'), ('CPSSSGDGNYGYTF', '10.1038/s41586-021-03862-z')]	Regulatory protein E2	HPV
	clone067759	ATCGAGTGTCCGAAGA-1_2_1_2_2_1_1	TRAV21	TRAJ9	TRA	CAVDTGGFKTIF	1	QVDYYGLYY	0.419133	[('CAADTGGFKTIF', '10.1038/s41586-021-03862-z'), ('CAPDTGGFKTIF', '10.1038/s41586-021-03862-z'), ('CASDTGGFKTIF', '10.1038/s41586-021-03862-z'), ('CATDTGGFKTIF', '10.1038/s41586-021-03862-z'), ('CAVDTGGFKTIF', '10.1038/s41586-021-03862-z')]	Regulatory protein E2	HPV
	clone067759	ATCGAGTGTCCGAAGA-1_2_1_2_2_1_1	TRBV27	TRBJ1-2	TRB	CASSSGDGNYGYTF	1	QVDYYGLYY	0.419133	[('CASSLGDGNYGYTF', '10.1038/s41586-021-03862-z'), ('CASSPVDGNYGYTF', '10.1038/s41586-021-03862-z'), ('CASSSADGNYGYTF', '10.1038/s41586-021-03862-z'), ('CASSSGDGNYGYTF', '10.1038/s41586-021-03862-z'), ('CPSSSGDGNYGYTF', '10.1038/s41586-021-03862-z')]	Regulatory protein E2	HPV
	clone067760	ATTACTCCAATGTTGC-1_2_1_2_2_1_1	TRAV21	TRAJ9	TRA	CAVDTGGFKTIF	1	QVDYYGLYY	0.419133	[('CAADTGGFKTIF', '10.1038/s41586-021-03862-z'), ('CAPDTGGFKTIF', '10.1038/s41586-021-03862-z'), ('CASDTGGFKTIF', '10.1038/s41586-021-03862-z'), ('CATDTGGFKTIF', '10.1038/s41586-021-03862-z'), ('CAVDTGGFKTIF', '10.1038/s41586-021-03862-z')]	Regulatory protein E2	HPV
	clone067760	ATTACTCCAATGTTGC-1_2_1_2_2_1_1	TRBV27	TRBJ1-2	TRB	CASSSGDGNYGYTF	1	QVDYYGLYY	0.419133	[('CASSLGDGNYGYTF', '10.1038/s41586-021-03862-z'), ('CASSPVDGNYGYTF', '10.1038/s41586-021-03862-z'), ('CASSSADGNYGYTF', '10.1038/s41586-021-03862-z'), ('CASSSGDGNYGYTF', '10.1038/s41586-021-03862-z'), ('CPSSSGDGNYGYTF', '10.1038/s41586-021-03862-z')]	Regulatory protein E2	HPV
	clone067761	CAAGGCCCAAAGAATC-1_2_1_2_2_1_1	TRAV21	TRAJ9	TRA	CAVDTGGFKTIF	1	QVDYYGLYY	0.419133	[('CAADTGGFKTIF', '10.1038/s41586-021-03862-z'), ('CAPDTGGFKTIF', '10.1038/s41586-021-03862-z'), ('CASDTGGFKTIF', '10.1038/s41586-021-03862-z'), ('CATDTGGFKTIF', '10.1038/s41586-021-03862-z'), ('CAVDTGGFKTIF', '10.1038/s41586-021-03862-z')]	Regulatory protein E2	HPV
	clone067761	CAAGGCCCAAAGAATC-1_2_1_2_2_1_1	TRBV27	TRBJ1-2	TRB	CASSSGDGNYGYTF	1	QVDYYGLYY	0.419133	[('CASSLGDGNYGYTF', '10.1038/s41586-021-03862-z'), ('CASSPVDGNYGYTF', '10.1038/s41586-021-03862-z'), ('CASSSADGNYGYTF', '10.1038/s41586-021-03862-z'), ('CASSSGDGNYGYTF', '10.1038/s41586-021-03862-z'), ('CPSSSGDGNYGYTF', '10.1038/s41586-021-03862-z')]	Regulatory protein E2	HPV
	clone067762	CACACAAGTCTCAACA-1_2_1_2_2_1_1	TRAV21	TRAJ9	TRA	CAVDTGGFKTIF	1	QVDYYGLYY	0.419133	[('CAADTGGFKTIF', '10.1038/s41586-021-03862-z'), ('CAPDTGGFKTIF', '10.1038/s41586-021-03862-z'), ('CASDTGGFKTIF', '10.1038/s41586-021-03862-z'), ('CATDTGGFKTIF', '10.1038/s41586-021-03862-z'), ('CAVDTGGFKTIF', '10.1038/s41586-021-03862-z')]	Regulatory protein E2	HPV
	clone067762	CACACAAGTCTCAACA-1_2_1_2_2_1_1	TRBV27	TRBJ1-2	TRB	CASSSGDGNYGYTF	1	QVDYYGLYY	0.419133	[('CASSLGDGNYGYTF', '10.1038/s41586-021-03862-z'), ('CASSPVDGNYGYTF', '10.1038/s41586-021-03862-z'), ('CASSSADGNYGYTF', '10.1038/s41586-021-03862-z'), ('CASSSGDGNYGYTF', '10.1038/s41586-021-03862-z'), ('CPSSSGDGNYGYTF', '10.1038/s41586-021-03862-z')]	Regulatory protein E2	HPV
	clone067763	CAGCATAAGCACCGTC-1_2_1_2_2_1_1	TRAV21	TRAJ9	TRA	CAVDTGGFKTIF	1	QVDYYGLYY	0.419133	[('CAADTGGFKTIF', '10.1038/s41586-021-03862-z'), ('CAPDTGGFKTIF', '10.1038/s41586-021-03862-z'), ('CASDTGGFKTIF', '10.1038/s41586-021-03862-z'), ('CATDTGGFKTIF', '10.1038/s41586-021-03862-z'), ('CAVDTGGFKTIF', '10.1038/s41586-021-03862-z')]	Regulatory protein E2	HPV
	clone067763	CAGCATAAGCACCGTC-1_2_1_2_2_1_1	TRBV27	TRBJ1-2	TRB	CASSSGDGNYGYTF	1	QVDYYGLYY	0.419133	[('CASSLGDGNYGYTF', '10.1038/s41586-021-03862-z'), ('CASSPVDGNYGYTF', '10.1038/s41586-021-03862-z'), ('CASSSADGNYGYTF', '10.1038/s41586-021-03862-z'), ('CASSSGDGNYGYTF', '10.1038/s41586-021-03862-z'), ('CPSSSGDGNYGYTF', '10.1038/s41586-021-03862-z')]	Regulatory protein E2	HPV
	clone067764	CATATTCAGTACACCT-1_2_1_2_2_1_1	TRAV21	TRAJ9	TRA	CAVDTGGFKTIF	1	QVDYYGLYY	0.419133	[('CAADTGGFKTIF', '10.1038/s41586-021-03862-z'), ('CAPDTGGFKTIF', '10.1038/s41586-021-03862-z'), ('CASDTGGFKTIF', '10.1038/s41586-021-03862-z'), ('CATDTGGFKTIF', '10.1038/s41586-021-03862-z'), ('CAVDTGGFKTIF', '10.1038/s41586-021-03862-z')]	Regulatory protein E2	HPV
	clone067764	CATATTCAGTACACCT-1_2_1_2_2_1_1	TRBV27	TRBJ1-2	TRB	CASSSGDGNYGYTF	1	QVDYYGLYY	0.419133	[('CASSLGDGNYGYTF', '10.1038/s41586-021-03862-z'), ('CASSPVDGNYGYTF', '10.1038/s41586-021-03862-z'), ('CASSSADGNYGYTF', '10.1038/s41586-021-03862-z'), ('CASSSGDGNYGYTF', '10.1038/s41586-021-03862-z'), ('CPSSSGDGNYGYTF', '10.1038/s41586-021-03862-z')]	Regulatory protein E2	HPV
	clone067765	CATCGGGCAACACGCC-1_2_1_2_2_1_1	TRAV21	TRAJ9	TRA	CAVDTGGFKTIF	1	QVDYYGLYY	0.419133	[('CAADTGGFKTIF', '10.1038/s41586-021-03862-z'), ('CAPDTGGFKTIF', '10.1038/s41586-021-03862-z'), ('CASDTGGFKTIF', '10.1038/s41586-021-03862-z'), ('CATDTGGFKTIF', '10.1038/s41586-021-03862-z'), ('CAVDTGGFKTIF', '10.1038/s41586-021-03862-z')]	Regulatory protein E2	HPV
	clone067765	CATCGGGCAACACGCC-1_2_1_2_2_1_1	TRBV27	TRBJ1-2	TRB	CASSSGDGNYGYTF	1	QVDYYGLYY	0.419133	[('CASSLGDGNYGYTF', '10.1038/s41586-021-03862-z'), ('CASSPVDGNYGYTF', '10.1038/s41586-021-03862-z'), ('CASSSADGNYGYTF', '10.1038/s41586-021-03862-z'), ('CASSSGDGNYGYTF', '10.1038/s41586-021-03862-z'), ('CPSSSGDGNYGYTF', '10.1038/s41586-021-03862-z')]	Regulatory protein E2	HPV
	clone067766	CCACCTAAGCCATCGC-1_2_1_2_2_1_1	TRAV21	TRAJ9	TRA	CAVDTGGFKTIF	1	QVDYYGLYY	0.419133	[('CAADTGGFKTIF', '10.1038/s41586-021-03862-z'), ('CAPDTGGFKTIF', '10.1038/s41586-021-03862-z'), ('CASDTGGFKTIF', '10.1038/s41586-021-03862-z'), ('CATDTGGFKTIF', '10.1038/s41586-021-03862-z'), ('CAVDTGGFKTIF', '10.1038/s41586-021-03862-z')]	Regulatory protein E2	HPV
	clone067766	CCACCTAAGCCATCGC-1_2_1_2_2_1_1	TRBV27	TRBJ1-2	TRB	CASSSGDGNYGYTF	1	QVDYYGLYY	0.419133	[('CASSLGDGNYGYTF', '10.1038/s41586-021-03862-z'), ('CASSPVDGNYGYTF', '10.1038/s41586-021-03862-z'), ('CASSSADGNYGYTF', '10.1038/s41586-021-03862-z'), ('CASSSGDGNYGYTF', '10.1038/s41586-021-03862-z'), ('CPSSSGDGNYGYTF', '10.1038/s41586-021-03862-z')]	Regulatory protein E2	HPV
	clone067767	CCCAGTTGTTTGGCGC-1_2_1_2_2_1_1	TRAV21	TRAJ9	TRA	CAVDTGGFKTIF	1	QVDYYGLYY	0.419133	[('CAADTGGFKTIF', '10.1038/s41586-021-03862-z'), ('CAPDTGGFKTIF', '10.1038/s41586-021-03862-z'), ('CASDTGGFKTIF', '10.1038/s41586-021-03862-z'), ('CATDTGGFKTIF', '10.1038/s41586-021-03862-z'), ('CAVDTGGFKTIF', '10.1038/s41586-021-03862-z')]	Regulatory protein E2	HPV
	clone067767	CCCAGTTGTTTGGCGC-1_2_1_2_2_1_1	TRBV27	TRBJ1-2	TRB	CASSSGDGNYGYTF	1	QVDYYGLYY	0.419133	[('CASSLGDGNYGYTF', '10.1038/s41586-021-03862-z'), ('CASSPVDGNYGYTF', '10.1038/s41586-021-03862-z'), ('CASSSADGNYGYTF', '10.1038/s41586-021-03862-z'), ('CASSSGDGNYGYTF', '10.1038/s41586-021-03862-z'), ('CPSSSGDGNYGYTF', '10.1038/s41586-021-03862-z')]	Regulatory protein E2	HPV
	clone067768	CCTAGCTTCTGTGCAA-1_2_1_2_2_1_1	TRAV21	TRAJ9	TRA	CAVDTGGFKTIF	1	QVDYYGLYY	0.419133	[('CAADTGGFKTIF', '10.1038/s41586-021-03862-z'), ('CAPDTGGFKTIF', '10.1038/s41586-021-03862-z'), ('CASDTGGFKTIF', '10.1038/s41586-021-03862-z'), ('CATDTGGFKTIF', '10.1038/s41586-021-03862-z'), ('CAVDTGGFKTIF', '10.1038/s41586-021-03862-z')]	Regulatory protein E2	HPV
	clone067768	CCTAGCTTCTGTGCAA-1_2_1_2_2_1_1	TRBV27	TRBJ1-2	TRB	CASSSGDGNYGYTF	1	QVDYYGLYY	0.419133	[('CASSLGDGNYGYTF', '10.1038/s41586-021-03862-z'), ('CASSPVDGNYGYTF', '10.1038/s41586-021-03862-z'), ('CASSSADGNYGYTF', '10.1038/s41586-021-03862-z'), ('CASSSGDGNYGYTF', '10.1038/s41586-021-03862-z'), ('CPSSSGDGNYGYTF', '10.1038/s41586-021-03862-z')]	Regulatory protein E2	HPV
	clone067769	CCTTCGAAGAACTGTA-1_2_1_2_2_1_1	TRAV21	TRAJ9	TRA	CAVDTGGFKTIF	1	QVDYYGLYY	0.419133	[('CAADTGGFKTIF', '10.1038/s41586-021-03862-z'), ('CAPDTGGFKTIF', '10.1038/s41586-021-03862-z'), ('CASDTGGFKTIF', '10.1038/s41586-021-03862-z'), ('CATDTGGFKTIF', '10.1038/s41586-021-03862-z'), ('CAVDTGGFKTIF', '10.1038/s41586-021-03862-z')]	Regulatory protein E2	HPV
	clone067769	CCTTCGAAGAACTGTA-1_2_1_2_2_1_1	TRBV27	TRBJ1-2	TRB	CASSSGDGNYGYTF	1	QVDYYGLYY	0.419133	[('CASSLGDGNYGYTF', '10.1038/s41586-021-03862-z'), ('CASSPVDGNYGYTF', '10.1038/s41586-021-03862-z'), ('CASSSADGNYGYTF', '10.1038/s41586-021-03862-z'), ('CASSSGDGNYGYTF', '10.1038/s41586-021-03862-z'), ('CPSSSGDGNYGYTF', '10.1038/s41586-021-03862-z')]	Regulatory protein E2	HPV
	clone067770	CGAATGTGTGCAACTT-1_2_1_2_2_1_1	TRAV21	TRAJ9	TRA	CAVDTGGFKTIF	1	QVDYYGLYY	0.419133	[('CAADTGGFKTIF', '10.1038/s41586-021-03862-z'), ('CAPDTGGFKTIF', '10.1038/s41586-021-03862-z'), ('CASDTGGFKTIF', '10.1038/s41586-021-03862-z'), ('CATDTGGFKTIF', '10.1038/s41586-021-03862-z'), ('CAVDTGGFKTIF', '10.1038/s41586-021-03862-z')]	Regulatory protein E2	HPV
	clone067770	CGAATGTGTGCAACTT-1_2_1_2_2_1_1	TRBV27	TRBJ1-2	TRB	CASSSGDGNYGYTF	1	QVDYYGLYY	0.419133	[('CASSLGDGNYGYTF', '10.1038/s41586-021-03862-z'), ('CASSPVDGNYGYTF', '10.1038/s41586-021-03862-z'), ('CASSSADGNYGYTF', '10.1038/s41586-021-03862-z'), ('CASSSGDGNYGYTF', '10.1038/s41586-021-03862-z'), ('CPSSSGDGNYGYTF', '10.1038/s41586-021-03862-z')]	Regulatory protein E2	HPV
	clone067771	CGGACTGCACGAAATA-1_2_1_2_2_1_1	TRAV21	TRAJ9	TRA	CAVDTGGFKTIF	1	QVDYYGLYY	0.419133	[('CAADTGGFKTIF', '10.1038/s41586-021-03862-z'), ('CAPDTGGFKTIF', '10.1038/s41586-021-03862-z'), ('CASDTGGFKTIF', '10.1038/s41586-021-03862-z'), ('CATDTGGFKTIF', '10.1038/s41586-021-03862-z'), ('CAVDTGGFKTIF', '10.1038/s41586-021-03862-z')]	Regulatory protein E2	HPV
	clone067771	CGGACTGCACGAAATA-1_2_1_2_2_1_1	TRBV27	TRBJ1-2	TRB	CASSSGDGNYGYTF	1	QVDYYGLYY	0.419133	[('CASSLGDGNYGYTF', '10.1038/s41586-021-03862-z'), ('CASSPVDGNYGYTF', '10.1038/s41586-021-03862-z'), ('CASSSADGNYGYTF', '10.1038/s41586-021-03862-z'), ('CASSSGDGNYGYTF', '10.1038/s41586-021-03862-z'), ('CPSSSGDGNYGYTF', '10.1038/s41586-021-03862-z')]	Regulatory protein E2	HPV
	clone067772	CGGGTCAGTACATCCA-1_2_1_2_2_1_1	TRAV21	TRAJ9	TRA	CAVDTGGFKTIF	1	QVDYYGLYY	0.419133	[('CAADTGGFKTIF', '10.1038/s41586-021-03862-z'), ('CAPDTGGFKTIF', '10.1038/s41586-021-03862-z'), ('CASDTGGFKTIF', '10.1038/s41586-021-03862-z'), ('CATDTGGFKTIF', '10.1038/s41586-021-03862-z'), ('CAVDTGGFKTIF', '10.1038/s41586-021-03862-z')]	Regulatory protein E2	HPV
	clone067772	CGGGTCAGTACATCCA-1_2_1_2_2_1_1	TRBV27	TRBJ1-2	TRB	CASSSGDGNYGYTF	1	QVDYYGLYY	0.419133	[('CASSLGDGNYGYTF', '10.1038/s41586-021-03862-z'), ('CASSPVDGNYGYTF', '10.1038/s41586-021-03862-z'), ('CASSSADGNYGYTF', '10.1038/s41586-021-03862-z'), ('CASSSGDGNYGYTF', '10.1038/s41586-021-03862-z'), ('CPSSSGDGNYGYTF', '10.1038/s41586-021-03862-z')]	Regulatory protein E2	HPV
	clone067773	CGTAGGCTCGGCGGTT-1_2_1_2_2_1_1	TRAV21	TRAJ9	TRA	CAVDTGGFKTIF	1	QVDYYGLYY	0.419133	[('CAADTGGFKTIF', '10.1038/s41586-021-03862-z'), ('CAPDTGGFKTIF', '10.1038/s41586-021-03862-z'), ('CASDTGGFKTIF', '10.1038/s41586-021-03862-z'), ('CATDTGGFKTIF', '10.1038/s41586-021-03862-z'), ('CAVDTGGFKTIF', '10.1038/s41586-021-03862-z')]	Regulatory protein E2	HPV
	clone067773	CGTAGGCTCGGCGGTT-1_2_1_2_2_1_1	TRBV27	TRBJ1-2	TRB	CASSSGDGNYGYTF	1	QVDYYGLYY	0.419133	[('CASSLGDGNYGYTF', '10.1038/s41586-021-03862-z'), ('CASSPVDGNYGYTF', '10.1038/s41586-021-03862-z'), ('CASSSADGNYGYTF', '10.1038/s41586-021-03862-z'), ('CASSSGDGNYGYTF', '10.1038/s41586-021-03862-z'), ('CPSSSGDGNYGYTF', '10.1038/s41586-021-03862-z')]	Regulatory protein E2	HPV
	clone067774	CGTGAGCTCTTGTACT-1_2_1_2_2_1_1	TRAV21	TRAJ9	TRA	CAVDTGGFKTIF	1	QVDYYGLYY	0.419133	[('CAADTGGFKTIF', '10.1038/s41586-021-03862-z'), ('CAPDTGGFKTIF', '10.1038/s41586-021-03862-z'), ('CASDTGGFKTIF', '10.1038/s41586-021-03862-z'), ('CATDTGGFKTIF', '10.1038/s41586-021-03862-z'), ('CAVDTGGFKTIF', '10.1038/s41586-021-03862-z')]	Regulatory protein E2	HPV
	clone067774	CGTGAGCTCTTGTACT-1_2_1_2_2_1_1	TRBV27	TRBJ1-2	TRB	CASSSGDGNYGYTF	1	QVDYYGLYY	0.419133	[('CASSLGDGNYGYTF', '10.1038/s41586-021-03862-z'), ('CASSPVDGNYGYTF', '10.1038/s41586-021-03862-z'), ('CASSSADGNYGYTF', '10.1038/s41586-021-03862-z'), ('CASSSGDGNYGYTF', '10.1038/s41586-021-03862-z'), ('CPSSSGDGNYGYTF', '10.1038/s41586-021-03862-z')]	Regulatory protein E2	HPV
	clone067775	CGTGTAAAGGTTCCTA-1_2_1_2_2_1_1	TRAV21	TRAJ9	TRA	CAVDTGGFKTIF	1	QVDYYGLYY	0.419133	[('CAADTGGFKTIF', '10.1038/s41586-021-03862-z'), ('CAPDTGGFKTIF', '10.1038/s41586-021-03862-z'), ('CASDTGGFKTIF', '10.1038/s41586-021-03862-z'), ('CATDTGGFKTIF', '10.1038/s41586-021-03862-z'), ('CAVDTGGFKTIF', '10.1038/s41586-021-03862-z')]	Regulatory protein E2	HPV
	clone067775	CGTGTAAAGGTTCCTA-1_2_1_2_2_1_1	TRBV27	TRBJ1-2	TRB	CASSSGDGNYGYTF	1	QVDYYGLYY	0.419133	[('CASSLGDGNYGYTF', '10.1038/s41586-021-03862-z'), ('CASSPVDGNYGYTF', '10.1038/s41586-021-03862-z'), ('CASSSADGNYGYTF', '10.1038/s41586-021-03862-z'), ('CASSSGDGNYGYTF', '10.1038/s41586-021-03862-z'), ('CPSSSGDGNYGYTF', '10.1038/s41586-021-03862-z')]	Regulatory protein E2	HPV
	clone067776	CTACACCTCGTGGACC-1_2_1_2_2_1_1	TRAV21	TRAJ9	TRA	CAVDTGGFKTIF	1	QVDYYGLYY	0.419133	[('CAADTGGFKTIF', '10.1038/s41586-021-03862-z'), ('CAPDTGGFKTIF', '10.1038/s41586-021-03862-z'), ('CASDTGGFKTIF', '10.1038/s41586-021-03862-z'), ('CATDTGGFKTIF', '10.1038/s41586-021-03862-z'), ('CAVDTGGFKTIF', '10.1038/s41586-021-03862-z')]	Regulatory protein E2	HPV
	clone067776	CTACACCTCGTGGACC-1_2_1_2_2_1_1	TRBV27	TRBJ1-2	TRB	CASSSGDGNYGYTF	1	QVDYYGLYY	0.419133	[('CASSLGDGNYGYTF', '10.1038/s41586-021-03862-z'), ('CASSPVDGNYGYTF', '10.1038/s41586-021-03862-z'), ('CASSSADGNYGYTF', '10.1038/s41586-021-03862-z'), ('CASSSGDGNYGYTF', '10.1038/s41586-021-03862-z'), ('CPSSSGDGNYGYTF', '10.1038/s41586-021-03862-z')]	Regulatory protein E2	HPV
	clone067777	CTACATTTCTTGAGAC-1_2_1_2_2_1_1	TRAV21	TRAJ9	TRA	CAVDTGGFKTIF	1	QVDYYGLYY	0.419133	[('CAADTGGFKTIF', '10.1038/s41586-021-03862-z'), ('CAPDTGGFKTIF', '10.1038/s41586-021-03862-z'), ('CASDTGGFKTIF', '10.1038/s41586-021-03862-z'), ('CATDTGGFKTIF', '10.1038/s41586-021-03862-z'), ('CAVDTGGFKTIF', '10.1038/s41586-021-03862-z')]	Regulatory protein E2	HPV
	clone067777	CTACATTTCTTGAGAC-1_2_1_2_2_1_1	TRBV27	TRBJ1-2	TRB	CASSSGDGNYGYTF	1	QVDYYGLYY	0.419133	[('CASSLGDGNYGYTF', '10.1038/s41586-021-03862-z'), ('CASSPVDGNYGYTF', '10.1038/s41586-021-03862-z'), ('CASSSADGNYGYTF', '10.1038/s41586-021-03862-z'), ('CASSSGDGNYGYTF', '10.1038/s41586-021-03862-z'), ('CPSSSGDGNYGYTF', '10.1038/s41586-021-03862-z')]	Regulatory protein E2	HPV
	clone067778	CTGAAGTCATGTTGAC-1_2_1_2_2_1_1	TRAV21	TRAJ9	TRA	CAVDTGGFKTIF	1	QVDYYGLYY	0.419133	[('CAADTGGFKTIF', '10.1038/s41586-021-03862-z'), ('CAPDTGGFKTIF', '10.1038/s41586-021-03862-z'), ('CASDTGGFKTIF', '10.1038/s41586-021-03862-z'), ('CATDTGGFKTIF', '10.1038/s41586-021-03862-z'), ('CAVDTGGFKTIF', '10.1038/s41586-021-03862-z')]	Regulatory protein E2	HPV
	clone067778	CTGAAGTCATGTTGAC-1_2_1_2_2_1_1	TRBV27	TRBJ1-2	TRB	CASSSGDGNYGYTF	1	QVDYYGLYY	0.419133	[('CASSLGDGNYGYTF', '10.1038/s41586-021-03862-z'), ('CASSPVDGNYGYTF', '10.1038/s41586-021-03862-z'), ('CASSSADGNYGYTF', '10.1038/s41586-021-03862-z'), ('CASSSGDGNYGYTF', '10.1038/s41586-021-03862-z'), ('CPSSSGDGNYGYTF', '10.1038/s41586-021-03862-z')]	Regulatory protein E2	HPV
	clone067779	CTGATCCAGAAGGCCT-1_2_1_2_2_1_1	TRAV21	TRAJ9	TRA	CAVDTGGFKTIF	1	QVDYYGLYY	0.419133	[('CAADTGGFKTIF', '10.1038/s41586-021-03862-z'), ('CAPDTGGFKTIF', '10.1038/s41586-021-03862-z'), ('CASDTGGFKTIF', '10.1038/s41586-021-03862-z'), ('CATDTGGFKTIF', '10.1038/s41586-021-03862-z'), ('CAVDTGGFKTIF', '10.1038/s41586-021-03862-z')]	Regulatory protein E2	HPV
	clone067779	CTGATCCAGAAGGCCT-1_2_1_2_2_1_1	TRBV27	TRBJ1-2	TRB	CASSSGDGNYGYTF	1	QVDYYGLYY	0.419133	[('CASSLGDGNYGYTF', '10.1038/s41586-021-03862-z'), ('CASSPVDGNYGYTF', '10.1038/s41586-021-03862-z'), ('CASSSADGNYGYTF', '10.1038/s41586-021-03862-z'), ('CASSSGDGNYGYTF', '10.1038/s41586-021-03862-z'), ('CPSSSGDGNYGYTF', '10.1038/s41586-021-03862-z')]	Regulatory protein E2	HPV
	clone067780	CTGCGGAAGGATTCGG-1_2_1_2_2_1_1	TRAV21	TRAJ9	TRA	CAVDTGGFKTIF	1	QVDYYGLYY	0.419133	[('CAADTGGFKTIF', '10.1038/s41586-021-03862-z'), ('CAPDTGGFKTIF', '10.1038/s41586-021-03862-z'), ('CASDTGGFKTIF', '10.1038/s41586-021-03862-z'), ('CATDTGGFKTIF', '10.1038/s41586-021-03862-z'), ('CAVDTGGFKTIF', '10.1038/s41586-021-03862-z')]	Regulatory protein E2	HPV
	clone067780	CTGCGGAAGGATTCGG-1_2_1_2_2_1_1	TRBV27	TRBJ1-2	TRB	CASSSGDGNYGYTF	1	QVDYYGLYY	0.419133	[('CASSLGDGNYGYTF', '10.1038/s41586-021-03862-z'), ('CASSPVDGNYGYTF', '10.1038/s41586-021-03862-z'), ('CASSSADGNYGYTF', '10.1038/s41586-021-03862-z'), ('CASSSGDGNYGYTF', '10.1038/s41586-021-03862-z'), ('CPSSSGDGNYGYTF', '10.1038/s41586-021-03862-z')]	Regulatory protein E2	HPV
	clone067781	CTTAACTCAGGGCATA-1_2_1_2_2_1_1	TRAV21	TRAJ9	TRA	CAVDTGGFKTIF	1	QVDYYGLYY	0.419133	[('CAADTGGFKTIF', '10.1038/s41586-021-03862-z'), ('CAPDTGGFKTIF', '10.1038/s41586-021-03862-z'), ('CASDTGGFKTIF', '10.1038/s41586-021-03862-z'), ('CATDTGGFKTIF', '10.1038/s41586-021-03862-z'), ('CAVDTGGFKTIF', '10.1038/s41586-021-03862-z')]	Regulatory protein E2	HPV
	clone067781	CTTAACTCAGGGCATA-1_2_1_2_2_1_1	TRBV27	TRBJ1-2	TRB	CASSSGDGNYGYTF	1	QVDYYGLYY	0.419133	[('CASSLGDGNYGYTF', '10.1038/s41586-021-03862-z'), ('CASSPVDGNYGYTF', '10.1038/s41586-021-03862-z'), ('CASSSADGNYGYTF', '10.1038/s41586-021-03862-z'), ('CASSSGDGNYGYTF', '10.1038/s41586-021-03862-z'), ('CPSSSGDGNYGYTF', '10.1038/s41586-021-03862-z')]	Regulatory protein E2	HPV
	clone067782	GAATAAGCATCAGTCA-1_2_1_2_2_1_1	TRAV21	TRAJ9	TRA	CAVDTGGFKTIF	1	QVDYYGLYY	0.419133	[('CAADTGGFKTIF', '10.1038/s41586-021-03862-z'), ('CAPDTGGFKTIF', '10.1038/s41586-021-03862-z'), ('CASDTGGFKTIF', '10.1038/s41586-021-03862-z'), ('CATDTGGFKTIF', '10.1038/s41586-021-03862-z'), ('CAVDTGGFKTIF', '10.1038/s41586-021-03862-z')]	Regulatory protein E2	HPV
	clone067782	GAATAAGCATCAGTCA-1_2_1_2_2_1_1	TRBV27	TRBJ1-2	TRB	CASSSGDGNYGYTF	1	QVDYYGLYY	0.419133	[('CASSLGDGNYGYTF', '10.1038/s41586-021-03862-z'), ('CASSPVDGNYGYTF', '10.1038/s41586-021-03862-z'), ('CASSSADGNYGYTF', '10.1038/s41586-021-03862-z'), ('CASSSGDGNYGYTF', '10.1038/s41586-021-03862-z'), ('CPSSSGDGNYGYTF', '10.1038/s41586-021-03862-z')]	Regulatory protein E2	HPV
	clone067783	GAGCAGACAAGGTGTG-1_2_1_2_2_1_1	TRAV21	TRAJ9	TRA	CAVDTGGFKTIF	1	QVDYYGLYY	0.419133	[('CAADTGGFKTIF', '10.1038/s41586-021-03862-z'), ('CAPDTGGFKTIF', '10.1038/s41586-021-03862-z'), ('CASDTGGFKTIF', '10.1038/s41586-021-03862-z'), ('CATDTGGFKTIF', '10.1038/s41586-021-03862-z'), ('CAVDTGGFKTIF', '10.1038/s41586-021-03862-z')]	Regulatory protein E2	HPV
	clone067783	GAGCAGACAAGGTGTG-1_2_1_2_2_1_1	TRBV27	TRBJ1-2	TRB	CASSSGDGNYGYTF	1	QVDYYGLYY	0.419133	[('CASSLGDGNYGYTF', '10.1038/s41586-021-03862-z'), ('CASSPVDGNYGYTF', '10.1038/s41586-021-03862-z'), ('CASSSADGNYGYTF', '10.1038/s41586-021-03862-z'), ('CASSSGDGNYGYTF', '10.1038/s41586-021-03862-z'), ('CPSSSGDGNYGYTF', '10.1038/s41586-021-03862-z')]	Regulatory protein E2	HPV
	clone067784	GAGGTGATCAACGAAA-1_2_1_2_2_1_1	TRAV21	TRAJ9	TRA	CAVDTGGFKTIF	1	QVDYYGLYY	0.419133	[('CAADTGGFKTIF', '10.1038/s41586-021-03862-z'), ('CAPDTGGFKTIF', '10.1038/s41586-021-03862-z'), ('CASDTGGFKTIF', '10.1038/s41586-021-03862-z'), ('CATDTGGFKTIF', '10.1038/s41586-021-03862-z'), ('CAVDTGGFKTIF', '10.1038/s41586-021-03862-z')]	Regulatory protein E2	HPV
	clone067784	GAGGTGATCAACGAAA-1_2_1_2_2_1_1	TRBV27	TRBJ1-2	TRB	CASSSGDGNYGYTF	1	QVDYYGLYY	0.419133	[('CASSLGDGNYGYTF', '10.1038/s41586-021-03862-z'), ('CASSPVDGNYGYTF', '10.1038/s41586-021-03862-z'), ('CASSSADGNYGYTF', '10.1038/s41586-021-03862-z'), ('CASSSGDGNYGYTF', '10.1038/s41586-021-03862-z'), ('CPSSSGDGNYGYTF', '10.1038/s41586-021-03862-z')]	Regulatory protein E2	HPV
	clone067785	GATCAGTCACGTCAGC-1_2_1_2_2_1_1	TRAV21	TRAJ9	TRA	CAVDTGGFKTIF	1	QVDYYGLYY	0.419133	[('CAADTGGFKTIF', '10.1038/s41586-021-03862-z'), ('CAPDTGGFKTIF', '10.1038/s41586-021-03862-z'), ('CASDTGGFKTIF', '10.1038/s41586-021-03862-z'), ('CATDTGGFKTIF', '10.1038/s41586-021-03862-z'), ('CAVDTGGFKTIF', '10.1038/s41586-021-03862-z')]	Regulatory protein E2	HPV
	clone067785	GATCAGTCACGTCAGC-1_2_1_2_2_1_1	TRBV27	TRBJ1-2	TRB	CASSSGDGNYGYTF	1	QVDYYGLYY	0.419133	[('CASSLGDGNYGYTF', '10.1038/s41586-021-03862-z'), ('CASSPVDGNYGYTF', '10.1038/s41586-021-03862-z'), ('CASSSADGNYGYTF', '10.1038/s41586-021-03862-z'), ('CASSSGDGNYGYTF', '10.1038/s41586-021-03862-z'), ('CPSSSGDGNYGYTF', '10.1038/s41586-021-03862-z')]	Regulatory protein E2	HPV
	clone067786	GATCGATCAGGTTTCA-1_2_1_2_2_1_1	TRAV21	TRAJ9	TRA	CAVDTGGFKTIF	1	QVDYYGLYY	0.419133	[('CAADTGGFKTIF', '10.1038/s41586-021-03862-z'), ('CAPDTGGFKTIF', '10.1038/s41586-021-03862-z'), ('CASDTGGFKTIF', '10.1038/s41586-021-03862-z'), ('CATDTGGFKTIF', '10.1038/s41586-021-03862-z'), ('CAVDTGGFKTIF', '10.1038/s41586-021-03862-z')]	Regulatory protein E2	HPV
	clone067786	GATCGATCAGGTTTCA-1_2_1_2_2_1_1	TRBV27	TRBJ1-2	TRB	CASSSGDGNYGYTF	1	QVDYYGLYY	0.419133	[('CASSLGDGNYGYTF', '10.1038/s41586-021-03862-z'), ('CASSPVDGNYGYTF', '10.1038/s41586-021-03862-z'), ('CASSSADGNYGYTF', '10.1038/s41586-021-03862-z'), ('CASSSGDGNYGYTF', '10.1038/s41586-021-03862-z'), ('CPSSSGDGNYGYTF', '10.1038/s41586-021-03862-z')]	Regulatory protein E2	HPV
	clone067787	GATCGCGGTTAAGACA-1_2_1_2_2_1_1	TRAV21	TRAJ9	TRA	CAVDTGGFKTIF	1	QVDYYGLYY	0.419133	[('CAADTGGFKTIF', '10.1038/s41586-021-03862-z'), ('CAPDTGGFKTIF', '10.1038/s41586-021-03862-z'), ('CASDTGGFKTIF', '10.1038/s41586-021-03862-z'), ('CATDTGGFKTIF', '10.1038/s41586-021-03862-z'), ('CAVDTGGFKTIF', '10.1038/s41586-021-03862-z')]	Regulatory protein E2	HPV
	clone067787	GATCGCGGTTAAGACA-1_2_1_2_2_1_1	TRBV27	TRBJ1-2	TRB	CASSSGDGNYGYTF	1	QVDYYGLYY	0.419133	[('CASSLGDGNYGYTF', '10.1038/s41586-021-03862-z'), ('CASSPVDGNYGYTF', '10.1038/s41586-021-03862-z'), ('CASSSADGNYGYTF', '10.1038/s41586-021-03862-z'), ('CASSSGDGNYGYTF', '10.1038/s41586-021-03862-z'), ('CPSSSGDGNYGYTF', '10.1038/s41586-021-03862-z')]	Regulatory protein E2	HPV
	clone067788	GCACATATCTGCAAGT-1_2_1_2_2_1_1	TRAV21	TRAJ9	TRA	CAVDTGGFKTIF	1	QVDYYGLYY	0.419133	[('CAADTGGFKTIF', '10.1038/s41586-021-03862-z'), ('CAPDTGGFKTIF', '10.1038/s41586-021-03862-z'), ('CASDTGGFKTIF', '10.1038/s41586-021-03862-z'), ('CATDTGGFKTIF', '10.1038/s41586-021-03862-z'), ('CAVDTGGFKTIF', '10.1038/s41586-021-03862-z')]	Regulatory protein E2	HPV
	clone067788	GCACATATCTGCAAGT-1_2_1_2_2_1_1	TRBV27	TRBJ1-2	TRB	CASSSGDGNYGYTF	1	QVDYYGLYY	0.419133	[('CASSLGDGNYGYTF', '10.1038/s41586-021-03862-z'), ('CASSPVDGNYGYTF', '10.1038/s41586-021-03862-z'), ('CASSSADGNYGYTF', '10.1038/s41586-021-03862-z'), ('CASSSGDGNYGYTF', '10.1038/s41586-021-03862-z'), ('CPSSSGDGNYGYTF', '10.1038/s41586-021-03862-z')]	Regulatory protein E2	HPV
	clone067789	GCAGTTATCCGAGCCA-1_2_1_2_2_1_1	TRAV21	TRAJ9	TRA	CAVDTGGFKTIF	1	QVDYYGLYY	0.419133	[('CAADTGGFKTIF', '10.1038/s41586-021-03862-z'), ('CAPDTGGFKTIF', '10.1038/s41586-021-03862-z'), ('CASDTGGFKTIF', '10.1038/s41586-021-03862-z'), ('CATDTGGFKTIF', '10.1038/s41586-021-03862-z'), ('CAVDTGGFKTIF', '10.1038/s41586-021-03862-z')]	Regulatory protein E2	HPV
	clone067789	GCAGTTATCCGAGCCA-1_2_1_2_2_1_1	TRBV27	TRBJ1-2	TRB	CASSSGDGNYGYTF	1	QVDYYGLYY	0.419133	[('CASSLGDGNYGYTF', '10.1038/s41586-021-03862-z'), ('CASSPVDGNYGYTF', '10.1038/s41586-021-03862-z'), ('CASSSADGNYGYTF', '10.1038/s41586-021-03862-z'), ('CASSSGDGNYGYTF', '10.1038/s41586-021-03862-z'), ('CPSSSGDGNYGYTF', '10.1038/s41586-021-03862-z')]	Regulatory protein E2	HPV
	clone067790	GCATGCGAGGCATGTG-1_2_1_2_2_1_1	TRAV21	TRAJ9	TRA	CAVDTGGFKTIF	1	QVDYYGLYY	0.419133	[('CAADTGGFKTIF', '10.1038/s41586-021-03862-z'), ('CAPDTGGFKTIF', '10.1038/s41586-021-03862-z'), ('CASDTGGFKTIF', '10.1038/s41586-021-03862-z'), ('CATDTGGFKTIF', '10.1038/s41586-021-03862-z'), ('CAVDTGGFKTIF', '10.1038/s41586-021-03862-z')]	Regulatory protein E2	HPV
	clone067790	GCATGCGAGGCATGTG-1_2_1_2_2_1_1	TRBV27	TRBJ1-2	TRB	CASSSGDGNYGYTF	1	QVDYYGLYY	0.419133	[('CASSLGDGNYGYTF', '10.1038/s41586-021-03862-z'), ('CASSPVDGNYGYTF', '10.1038/s41586-021-03862-z'), ('CASSSADGNYGYTF', '10.1038/s41586-021-03862-z'), ('CASSSGDGNYGYTF', '10.1038/s41586-021-03862-z'), ('CPSSSGDGNYGYTF', '10.1038/s41586-021-03862-z')]	Regulatory protein E2	HPV
	clone067791	GCATGCGGTCATTAGC-1_2_1_2_2_1_1	TRAV21	TRAJ9	TRA	CAVDTGGFKTIF	1	QVDYYGLYY	0.419133	[('CAADTGGFKTIF', '10.1038/s41586-021-03862-z'), ('CAPDTGGFKTIF', '10.1038/s41586-021-03862-z'), ('CASDTGGFKTIF', '10.1038/s41586-021-03862-z'), ('CATDTGGFKTIF', '10.1038/s41586-021-03862-z'), ('CAVDTGGFKTIF', '10.1038/s41586-021-03862-z')]	Regulatory protein E2	HPV
	clone067791	GCATGCGGTCATTAGC-1_2_1_2_2_1_1	TRBV27	TRBJ1-2	TRB	CASSSGDGNYGYTF	1	QVDYYGLYY	0.419133	[('CASSLGDGNYGYTF', '10.1038/s41586-021-03862-z'), ('CASSPVDGNYGYTF', '10.1038/s41586-021-03862-z'), ('CASSSADGNYGYTF', '10.1038/s41586-021-03862-z'), ('CASSSGDGNYGYTF', '10.1038/s41586-021-03862-z'), ('CPSSSGDGNYGYTF', '10.1038/s41586-021-03862-z')]	Regulatory protein E2	HPV
	clone067792	GCATGTAAGAGCAATT-1_2_1_2_2_1_1	TRAV21	TRAJ9	TRA	CAVDTGGFKTIF	1	QVDYYGLYY	0.419133	[('CAADTGGFKTIF', '10.1038/s41586-021-03862-z'), ('CAPDTGGFKTIF', '10.1038/s41586-021-03862-z'), ('CASDTGGFKTIF', '10.1038/s41586-021-03862-z'), ('CATDTGGFKTIF', '10.1038/s41586-021-03862-z'), ('CAVDTGGFKTIF', '10.1038/s41586-021-03862-z')]	Regulatory protein E2	HPV
	clone067792	GCATGTAAGAGCAATT-1_2_1_2_2_1_1	TRBV27	TRBJ1-2	TRB	CASSSGDGNYGYTF	1	QVDYYGLYY	0.419133	[('CASSLGDGNYGYTF', '10.1038/s41586-021-03862-z'), ('CASSPVDGNYGYTF', '10.1038/s41586-021-03862-z'), ('CASSSADGNYGYTF', '10.1038/s41586-021-03862-z'), ('CASSSGDGNYGYTF', '10.1038/s41586-021-03862-z'), ('CPSSSGDGNYGYTF', '10.1038/s41586-021-03862-z')]	Regulatory protein E2	HPV
	clone067793	GCATGTATCGCAAGCC-1_2_1_2_2_1_1	TRAV21	TRAJ9	TRA	CAVDTGGFKTIF	1	QVDYYGLYY	0.419133	[('CAADTGGFKTIF', '10.1038/s41586-021-03862-z'), ('CAPDTGGFKTIF', '10.1038/s41586-021-03862-z'), ('CASDTGGFKTIF', '10.1038/s41586-021-03862-z'), ('CATDTGGFKTIF', '10.1038/s41586-021-03862-z'), ('CAVDTGGFKTIF', '10.1038/s41586-021-03862-z')]	Regulatory protein E2	HPV
	clone067793	GCATGTATCGCAAGCC-1_2_1_2_2_1_1	TRBV27	TRBJ1-2	TRB	CASSSGDGNYGYTF	1	QVDYYGLYY	0.419133	[('CASSLGDGNYGYTF', '10.1038/s41586-021-03862-z'), ('CASSPVDGNYGYTF', '10.1038/s41586-021-03862-z'), ('CASSSADGNYGYTF', '10.1038/s41586-021-03862-z'), ('CASSSGDGNYGYTF', '10.1038/s41586-021-03862-z'), ('CPSSSGDGNYGYTF', '10.1038/s41586-021-03862-z')]	Regulatory protein E2	HPV
	clone067794	GCATGTATCTGATACG-1_2_1_2_2_1_1	TRAV21	TRAJ9	TRA	CAVDTGGFKTIF	1	QVDYYGLYY	0.419133	[('CAADTGGFKTIF', '10.1038/s41586-021-03862-z'), ('CAPDTGGFKTIF', '10.1038/s41586-021-03862-z'), ('CASDTGGFKTIF', '10.1038/s41586-021-03862-z'), ('CATDTGGFKTIF', '10.1038/s41586-021-03862-z'), ('CAVDTGGFKTIF', '10.1038/s41586-021-03862-z')]	Regulatory protein E2	HPV
	clone067794	GCATGTATCTGATACG-1_2_1_2_2_1_1	TRBV27	TRBJ1-2	TRB	CASSSGDGNYGYTF	1	QVDYYGLYY	0.419133	[('CASSLGDGNYGYTF', '10.1038/s41586-021-03862-z'), ('CASSPVDGNYGYTF', '10.1038/s41586-021-03862-z'), ('CASSSADGNYGYTF', '10.1038/s41586-021-03862-z'), ('CASSSGDGNYGYTF', '10.1038/s41586-021-03862-z'), ('CPSSSGDGNYGYTF', '10.1038/s41586-021-03862-z')]	Regulatory protein E2	HPV
	clone067796	GCGCAACGTGTTCTTT-1_2_1_2_2_1_1	TRAV21	TRAJ9	TRA	CAVDTGGFKTIF	1	QVDYYGLYY	0.419133	[('CAADTGGFKTIF', '10.1038/s41586-021-03862-z'), ('CAPDTGGFKTIF', '10.1038/s41586-021-03862-z'), ('CASDTGGFKTIF', '10.1038/s41586-021-03862-z'), ('CATDTGGFKTIF', '10.1038/s41586-021-03862-z'), ('CAVDTGGFKTIF', '10.1038/s41586-021-03862-z')]	Regulatory protein E2	HPV
	clone067796	GCGCAACGTGTTCTTT-1_2_1_2_2_1_1	TRBV27	TRBJ1-2	TRB	CASSSGDGNYGYTF	1	QVDYYGLYY	0.419133	[('CASSLGDGNYGYTF', '10.1038/s41586-021-03862-z'), ('CASSPVDGNYGYTF', '10.1038/s41586-021-03862-z'), ('CASSSADGNYGYTF', '10.1038/s41586-021-03862-z'), ('CASSSGDGNYGYTF', '10.1038/s41586-021-03862-z'), ('CPSSSGDGNYGYTF', '10.1038/s41586-021-03862-z')]	Regulatory protein E2	HPV
	clone067797	GCGCCAAGTTCGTGAT-1_2_1_2_2_1_1	TRAV21	TRAJ9	TRA	CAVDTGGFKTIF	1	QVDYYGLYY	0.419133	[('CAADTGGFKTIF', '10.1038/s41586-021-03862-z'), ('CAPDTGGFKTIF', '10.1038/s41586-021-03862-z'), ('CASDTGGFKTIF', '10.1038/s41586-021-03862-z'), ('CATDTGGFKTIF', '10.1038/s41586-021-03862-z'), ('CAVDTGGFKTIF', '10.1038/s41586-021-03862-z')]	Regulatory protein E2	HPV
	clone067797	GCGCCAAGTTCGTGAT-1_2_1_2_2_1_1	TRBV27	TRBJ1-2	TRB	CASSSGDGNYGYTF	1	QVDYYGLYY	0.419133	[('CASSLGDGNYGYTF', '10.1038/s41586-021-03862-z'), ('CASSPVDGNYGYTF', '10.1038/s41586-021-03862-z'), ('CASSSADGNYGYTF', '10.1038/s41586-021-03862-z'), ('CASSSGDGNYGYTF', '10.1038/s41586-021-03862-z'), ('CPSSSGDGNYGYTF', '10.1038/s41586-021-03862-z')]	Regulatory protein E2	HPV
	clone067798	GCGCGATCAAGGTTCT-1_2_1_2_2_1_1	TRAV21	TRAJ9	TRA	CAVDTGGFKTIF	1	QVDYYGLYY	0.419133	[('CAADTGGFKTIF', '10.1038/s41586-021-03862-z'), ('CAPDTGGFKTIF', '10.1038/s41586-021-03862-z'), ('CASDTGGFKTIF', '10.1038/s41586-021-03862-z'), ('CATDTGGFKTIF', '10.1038/s41586-021-03862-z'), ('CAVDTGGFKTIF', '10.1038/s41586-021-03862-z')]	Regulatory protein E2	HPV
	clone067798	GCGCGATCAAGGTTCT-1_2_1_2_2_1_1	TRBV27	TRBJ1-2	TRB	CASSSGDGNYGYTF	1	QVDYYGLYY	0.419133	[('CASSLGDGNYGYTF', '10.1038/s41586-021-03862-z'), ('CASSPVDGNYGYTF', '10.1038/s41586-021-03862-z'), ('CASSSADGNYGYTF', '10.1038/s41586-021-03862-z'), ('CASSSGDGNYGYTF', '10.1038/s41586-021-03862-z'), ('CPSSSGDGNYGYTF', '10.1038/s41586-021-03862-z')]	Regulatory protein E2	HPV
	clone067799	GCGGGTTTCATAGCAC-1_2_1_2_2_1_1	TRAV21	TRAJ9	TRA	CAVDTGGFKTIF	1	QVDYYGLYY	0.419133	[('CAADTGGFKTIF', '10.1038/s41586-021-03862-z'), ('CAPDTGGFKTIF', '10.1038/s41586-021-03862-z'), ('CASDTGGFKTIF', '10.1038/s41586-021-03862-z'), ('CATDTGGFKTIF', '10.1038/s41586-021-03862-z'), ('CAVDTGGFKTIF', '10.1038/s41586-021-03862-z')]	Regulatory protein E2	HPV
	clone067799	GCGGGTTTCATAGCAC-1_2_1_2_2_1_1	TRBV27	TRBJ1-2	TRB	CASSSGDGNYGYTF	1	QVDYYGLYY	0.419133	[('CASSLGDGNYGYTF', '10.1038/s41586-021-03862-z'), ('CASSPVDGNYGYTF', '10.1038/s41586-021-03862-z'), ('CASSSADGNYGYTF', '10.1038/s41586-021-03862-z'), ('CASSSGDGNYGYTF', '10.1038/s41586-021-03862-z'), ('CPSSSGDGNYGYTF', '10.1038/s41586-021-03862-z')]	Regulatory protein E2	HPV
	clone067800	GCTCCTAGTATAAACG-1_2_1_2_2_1_1	TRAV21	TRAJ9	TRA	CAVDTGGFKTIF	1	QVDYYGLYY	0.419133	[('CAADTGGFKTIF', '10.1038/s41586-021-03862-z'), ('CAPDTGGFKTIF', '10.1038/s41586-021-03862-z'), ('CASDTGGFKTIF', '10.1038/s41586-021-03862-z'), ('CATDTGGFKTIF', '10.1038/s41586-021-03862-z'), ('CAVDTGGFKTIF', '10.1038/s41586-021-03862-z')]	Regulatory protein E2	HPV
	clone067800	GCTCCTAGTATAAACG-1_2_1_2_2_1_1	TRBV27	TRBJ1-2	TRB	CASSSGDGNYGYTF	1	QVDYYGLYY	0.419133	[('CASSLGDGNYGYTF', '10.1038/s41586-021-03862-z'), ('CASSPVDGNYGYTF', '10.1038/s41586-021-03862-z'), ('CASSSADGNYGYTF', '10.1038/s41586-021-03862-z'), ('CASSSGDGNYGYTF', '10.1038/s41586-021-03862-z'), ('CPSSSGDGNYGYTF', '10.1038/s41586-021-03862-z')]	Regulatory protein E2	HPV
	clone067801	GGATTACAGAATTGTG-1_2_1_2_2_1_1	TRAV21	TRAJ9	TRA	CAVDTGGFKTIF	1	QVDYYGLYY	0.419133	[('CAADTGGFKTIF', '10.1038/s41586-021-03862-z'), ('CAPDTGGFKTIF', '10.1038/s41586-021-03862-z'), ('CASDTGGFKTIF', '10.1038/s41586-021-03862-z'), ('CATDTGGFKTIF', '10.1038/s41586-021-03862-z'), ('CAVDTGGFKTIF', '10.1038/s41586-021-03862-z')]	Regulatory protein E2	HPV
	clone067801	GGATTACAGAATTGTG-1_2_1_2_2_1_1	TRBV27	TRBJ1-2	TRB	CASSSGDGNYGYTF	1	QVDYYGLYY	0.419133	[('CASSLGDGNYGYTF', '10.1038/s41586-021-03862-z'), ('CASSPVDGNYGYTF', '10.1038/s41586-021-03862-z'), ('CASSSADGNYGYTF', '10.1038/s41586-021-03862-z'), ('CASSSGDGNYGYTF', '10.1038/s41586-021-03862-z'), ('CPSSSGDGNYGYTF', '10.1038/s41586-021-03862-z')]	Regulatory protein E2	HPV
	clone067802	GGCGACTAGCGTGTCC-1_2_1_2_2_1_1	TRAV21	TRAJ9	TRA	CAVDTGGFKTIF	1	QVDYYGLYY	0.419133	[('CAADTGGFKTIF', '10.1038/s41586-021-03862-z'), ('CAPDTGGFKTIF', '10.1038/s41586-021-03862-z'), ('CASDTGGFKTIF', '10.1038/s41586-021-03862-z'), ('CATDTGGFKTIF', '10.1038/s41586-021-03862-z'), ('CAVDTGGFKTIF', '10.1038/s41586-021-03862-z')]	Regulatory protein E2	HPV
	clone067802	GGCGACTAGCGTGTCC-1_2_1_2_2_1_1	TRBV27	TRBJ1-2	TRB	CASSSGDGNYGYTF	1	QVDYYGLYY	0.419133	[('CASSLGDGNYGYTF', '10.1038/s41586-021-03862-z'), ('CASSPVDGNYGYTF', '10.1038/s41586-021-03862-z'), ('CASSSADGNYGYTF', '10.1038/s41586-021-03862-z'), ('CASSSGDGNYGYTF', '10.1038/s41586-021-03862-z'), ('CPSSSGDGNYGYTF', '10.1038/s41586-021-03862-z')]	Regulatory protein E2	HPV
	clone067803	GGCGTGTGTATCGCAT-1_2_1_2_2_1_1	TRAV21	TRAJ9	TRA	CAVDTGGFKTIF	1	QVDYYGLYY	0.419133	[('CAADTGGFKTIF', '10.1038/s41586-021-03862-z'), ('CAPDTGGFKTIF', '10.1038/s41586-021-03862-z'), ('CASDTGGFKTIF', '10.1038/s41586-021-03862-z'), ('CATDTGGFKTIF', '10.1038/s41586-021-03862-z'), ('CAVDTGGFKTIF', '10.1038/s41586-021-03862-z')]	Regulatory protein E2	HPV
	clone067803	GGCGTGTGTATCGCAT-1_2_1_2_2_1_1	TRBV27	TRBJ1-2	TRB	CASSSGDGNYGYTF	1	QVDYYGLYY	0.419133	[('CASSLGDGNYGYTF', '10.1038/s41586-021-03862-z'), ('CASSPVDGNYGYTF', '10.1038/s41586-021-03862-z'), ('CASSSADGNYGYTF', '10.1038/s41586-021-03862-z'), ('CASSSGDGNYGYTF', '10.1038/s41586-021-03862-z'), ('CPSSSGDGNYGYTF', '10.1038/s41586-021-03862-z')]	Regulatory protein E2	HPV
	clone067804	GGCGTGTTCACGCGGT-1_2_1_2_2_1_1	TRAV21	TRAJ9	TRA	CAVDTGGFKTIF	1	QVDYYGLYY	0.419133	[('CAADTGGFKTIF', '10.1038/s41586-021-03862-z'), ('CAPDTGGFKTIF', '10.1038/s41586-021-03862-z'), ('CASDTGGFKTIF', '10.1038/s41586-021-03862-z'), ('CATDTGGFKTIF', '10.1038/s41586-021-03862-z'), ('CAVDTGGFKTIF', '10.1038/s41586-021-03862-z')]	Regulatory protein E2	HPV
	clone067804	GGCGTGTTCACGCGGT-1_2_1_2_2_1_1	TRBV27	TRBJ1-2	TRB	CASSSGDGNYGYTF	1	QVDYYGLYY	0.419133	[('CASSLGDGNYGYTF', '10.1038/s41586-021-03862-z'), ('CASSPVDGNYGYTF', '10.1038/s41586-021-03862-z'), ('CASSSADGNYGYTF', '10.1038/s41586-021-03862-z'), ('CASSSGDGNYGYTF', '10.1038/s41586-021-03862-z'), ('CPSSSGDGNYGYTF', '10.1038/s41586-021-03862-z')]	Regulatory protein E2	HPV
	clone067805	GGGCATCAGCTTCGCG-1_2_1_2_2_1_1	TRAV21	TRAJ9	TRA	CAVDTGGFKTIF	1	QVDYYGLYY	0.419133	[('CAADTGGFKTIF', '10.1038/s41586-021-03862-z'), ('CAPDTGGFKTIF', '10.1038/s41586-021-03862-z'), ('CASDTGGFKTIF', '10.1038/s41586-021-03862-z'), ('CATDTGGFKTIF', '10.1038/s41586-021-03862-z'), ('CAVDTGGFKTIF', '10.1038/s41586-021-03862-z')]	Regulatory protein E2	HPV
	clone067805	GGGCATCAGCTTCGCG-1_2_1_2_2_1_1	TRBV27	TRBJ1-2	TRB	CASSSGDGNYGYTF	1	QVDYYGLYY	0.419133	[('CASSLGDGNYGYTF', '10.1038/s41586-021-03862-z'), ('CASSPVDGNYGYTF', '10.1038/s41586-021-03862-z'), ('CASSSADGNYGYTF', '10.1038/s41586-021-03862-z'), ('CASSSGDGNYGYTF', '10.1038/s41586-021-03862-z'), ('CPSSSGDGNYGYTF', '10.1038/s41586-021-03862-z')]	Regulatory protein E2	HPV
	clone067806	GGGTCTGGTTGATTGC-1_2_1_2_2_1_1	TRAV21	TRAJ9	TRA	CAVDTGGFKTIF	1	QVDYYGLYY	0.419133	[('CAADTGGFKTIF', '10.1038/s41586-021-03862-z'), ('CAPDTGGFKTIF', '10.1038/s41586-021-03862-z'), ('CASDTGGFKTIF', '10.1038/s41586-021-03862-z'), ('CATDTGGFKTIF', '10.1038/s41586-021-03862-z'), ('CAVDTGGFKTIF', '10.1038/s41586-021-03862-z')]	Regulatory protein E2	HPV
	clone067806	GGGTCTGGTTGATTGC-1_2_1_2_2_1_1	TRBV27	TRBJ1-2	TRB	CASSSGDGNYGYTF	1	QVDYYGLYY	0.419133	[('CASSLGDGNYGYTF', '10.1038/s41586-021-03862-z'), ('CASSPVDGNYGYTF', '10.1038/s41586-021-03862-z'), ('CASSSADGNYGYTF', '10.1038/s41586-021-03862-z'), ('CASSSGDGNYGYTF', '10.1038/s41586-021-03862-z'), ('CPSSSGDGNYGYTF', '10.1038/s41586-021-03862-z')]	Regulatory protein E2	HPV
	clone067807	GGTGAAGAGGTAGCCA-1_2_1_2_2_1_1	TRAV21	TRAJ9	TRA	CAVDTGGFKTIF	1	QVDYYGLYY	0.419133	[('CAADTGGFKTIF', '10.1038/s41586-021-03862-z'), ('CAPDTGGFKTIF', '10.1038/s41586-021-03862-z'), ('CASDTGGFKTIF', '10.1038/s41586-021-03862-z'), ('CATDTGGFKTIF', '10.1038/s41586-021-03862-z'), ('CAVDTGGFKTIF', '10.1038/s41586-021-03862-z')]	Regulatory protein E2	HPV
	clone067807	GGTGAAGAGGTAGCCA-1_2_1_2_2_1_1	TRBV27	TRBJ1-2	TRB	CASSSGDGNYGYTF	1	QVDYYGLYY	0.419133	[('CASSLGDGNYGYTF', '10.1038/s41586-021-03862-z'), ('CASSPVDGNYGYTF', '10.1038/s41586-021-03862-z'), ('CASSSADGNYGYTF', '10.1038/s41586-021-03862-z'), ('CASSSGDGNYGYTF', '10.1038/s41586-021-03862-z'), ('CPSSSGDGNYGYTF', '10.1038/s41586-021-03862-z')]	Regulatory protein E2	HPV
	clone067808	GGTGCGTAGGCGTACA-1_2_1_2_2_1_1	TRAV21	TRAJ9	TRA	CAVDTGGFKTIF	1	QVDYYGLYY	0.419133	[('CAADTGGFKTIF', '10.1038/s41586-021-03862-z'), ('CAPDTGGFKTIF', '10.1038/s41586-021-03862-z'), ('CASDTGGFKTIF', '10.1038/s41586-021-03862-z'), ('CATDTGGFKTIF', '10.1038/s41586-021-03862-z'), ('CAVDTGGFKTIF', '10.1038/s41586-021-03862-z')]	Regulatory protein E2	HPV
	clone067808	GGTGCGTAGGCGTACA-1_2_1_2_2_1_1	TRBV27	TRBJ1-2	TRB	CASSSGDGNYGYTF	1	QVDYYGLYY	0.419133	[('CASSLGDGNYGYTF', '10.1038/s41586-021-03862-z'), ('CASSPVDGNYGYTF', '10.1038/s41586-021-03862-z'), ('CASSSADGNYGYTF', '10.1038/s41586-021-03862-z'), ('CASSSGDGNYGYTF', '10.1038/s41586-021-03862-z'), ('CPSSSGDGNYGYTF', '10.1038/s41586-021-03862-z')]	Regulatory protein E2	HPV
	clone067809	GGTGTTAGTAGGGTAC-1_2_1_2_2_1_1	TRAV21	TRAJ9	TRA	CAVDTGGFKTIF	1	QVDYYGLYY	0.419133	[('CAADTGGFKTIF', '10.1038/s41586-021-03862-z'), ('CAPDTGGFKTIF', '10.1038/s41586-021-03862-z'), ('CASDTGGFKTIF', '10.1038/s41586-021-03862-z'), ('CATDTGGFKTIF', '10.1038/s41586-021-03862-z'), ('CAVDTGGFKTIF', '10.1038/s41586-021-03862-z')]	Regulatory protein E2	HPV
	clone067809	GGTGTTAGTAGGGTAC-1_2_1_2_2_1_1	TRBV27	TRBJ1-2	TRB	CASSSGDGNYGYTF	1	QVDYYGLYY	0.419133	[('CASSLGDGNYGYTF', '10.1038/s41586-021-03862-z'), ('CASSPVDGNYGYTF', '10.1038/s41586-021-03862-z'), ('CASSSADGNYGYTF', '10.1038/s41586-021-03862-z'), ('CASSSGDGNYGYTF', '10.1038/s41586-021-03862-z'), ('CPSSSGDGNYGYTF', '10.1038/s41586-021-03862-z')]	Regulatory protein E2	HPV
	clone067810	GTACTCCAGCCATCGC-1_2_1_2_2_1_1	TRAV21	TRAJ9	TRA	CAVDTGGFKTIF	1	QVDYYGLYY	0.419133	[('CAADTGGFKTIF', '10.1038/s41586-021-03862-z'), ('CAPDTGGFKTIF', '10.1038/s41586-021-03862-z'), ('CASDTGGFKTIF', '10.1038/s41586-021-03862-z'), ('CATDTGGFKTIF', '10.1038/s41586-021-03862-z'), ('CAVDTGGFKTIF', '10.1038/s41586-021-03862-z')]	Regulatory protein E2	HPV
	clone067810	GTACTCCAGCCATCGC-1_2_1_2_2_1_1	TRBV27	TRBJ1-2	TRB	CASSSGDGNYGYTF	1	QVDYYGLYY	0.419133	[('CASSLGDGNYGYTF', '10.1038/s41586-021-03862-z'), ('CASSPVDGNYGYTF', '10.1038/s41586-021-03862-z'), ('CASSSADGNYGYTF', '10.1038/s41586-021-03862-z'), ('CASSSGDGNYGYTF', '10.1038/s41586-021-03862-z'), ('CPSSSGDGNYGYTF', '10.1038/s41586-021-03862-z')]	Regulatory protein E2	HPV
	clone067811	GTACTTTCAAGCCCAC-1_2_1_2_2_1_1	TRAV21	TRAJ9	TRA	CAVDTGGFKTIF	1	QVDYYGLYY	0.419133	[('CAADTGGFKTIF', '10.1038/s41586-021-03862-z'), ('CAPDTGGFKTIF', '10.1038/s41586-021-03862-z'), ('CASDTGGFKTIF', '10.1038/s41586-021-03862-z'), ('CATDTGGFKTIF', '10.1038/s41586-021-03862-z'), ('CAVDTGGFKTIF', '10.1038/s41586-021-03862-z')]	Regulatory protein E2	HPV
	clone067811	GTACTTTCAAGCCCAC-1_2_1_2_2_1_1	TRBV27	TRBJ1-2	TRB	CASSSGDGNYGYTF	1	QVDYYGLYY	0.419133	[('CASSLGDGNYGYTF', '10.1038/s41586-021-03862-z'), ('CASSPVDGNYGYTF', '10.1038/s41586-021-03862-z'), ('CASSSADGNYGYTF', '10.1038/s41586-021-03862-z'), ('CASSSGDGNYGYTF', '10.1038/s41586-021-03862-z'), ('CPSSSGDGNYGYTF', '10.1038/s41586-021-03862-z')]	Regulatory protein E2	HPV
	clone067812	GTAGGCCCATGATCCA-1_2_1_2_2_1_1	TRAV21	TRAJ9	TRA	CAVDTGGFKTIF	1	QVDYYGLYY	0.419133	[('CAADTGGFKTIF', '10.1038/s41586-021-03862-z'), ('CAPDTGGFKTIF', '10.1038/s41586-021-03862-z'), ('CASDTGGFKTIF', '10.1038/s41586-021-03862-z'), ('CATDTGGFKTIF', '10.1038/s41586-021-03862-z'), ('CAVDTGGFKTIF', '10.1038/s41586-021-03862-z')]	Regulatory protein E2	HPV
	clone067812	GTAGGCCCATGATCCA-1_2_1_2_2_1_1	TRBV27	TRBJ1-2	TRB	CASSSGDGNYGYTF	1	QVDYYGLYY	0.419133	[('CASSLGDGNYGYTF', '10.1038/s41586-021-03862-z'), ('CASSPVDGNYGYTF', '10.1038/s41586-021-03862-z'), ('CASSSADGNYGYTF', '10.1038/s41586-021-03862-z'), ('CASSSGDGNYGYTF', '10.1038/s41586-021-03862-z'), ('CPSSSGDGNYGYTF', '10.1038/s41586-021-03862-z')]	Regulatory protein E2	HPV
	clone067813	GTATTCTTCCGCAAGC-1_2_1_2_2_1_1	TRAV21	TRAJ9	TRA	CAVDTGGFKTIF	1	QVDYYGLYY	0.419133	[('CAADTGGFKTIF', '10.1038/s41586-021-03862-z'), ('CAPDTGGFKTIF', '10.1038/s41586-021-03862-z'), ('CASDTGGFKTIF', '10.1038/s41586-021-03862-z'), ('CATDTGGFKTIF', '10.1038/s41586-021-03862-z'), ('CAVDTGGFKTIF', '10.1038/s41586-021-03862-z')]	Regulatory protein E2	HPV
	clone067813	GTATTCTTCCGCAAGC-1_2_1_2_2_1_1	TRBV27	TRBJ1-2	TRB	CASSSGDGNYGYTF	1	QVDYYGLYY	0.419133	[('CASSLGDGNYGYTF', '10.1038/s41586-021-03862-z'), ('CASSPVDGNYGYTF', '10.1038/s41586-021-03862-z'), ('CASSSADGNYGYTF', '10.1038/s41586-021-03862-z'), ('CASSSGDGNYGYTF', '10.1038/s41586-021-03862-z'), ('CPSSSGDGNYGYTF', '10.1038/s41586-021-03862-z')]	Regulatory protein E2	HPV
	clone067814	GTGTGCGGTGTGAATA-1_2_1_2_2_1_1	TRAV21	TRAJ9	TRA	CAVDTGGFKTIF	1	QVDYYGLYY	0.419133	[('CAADTGGFKTIF', '10.1038/s41586-021-03862-z'), ('CAPDTGGFKTIF', '10.1038/s41586-021-03862-z'), ('CASDTGGFKTIF', '10.1038/s41586-021-03862-z'), ('CATDTGGFKTIF', '10.1038/s41586-021-03862-z'), ('CAVDTGGFKTIF', '10.1038/s41586-021-03862-z')]	Regulatory protein E2	HPV
	clone067814	GTGTGCGGTGTGAATA-1_2_1_2_2_1_1	TRBV27	TRBJ1-2	TRB	CASSSGDGNYGYTF	1	QVDYYGLYY	0.419133	[('CASSLGDGNYGYTF', '10.1038/s41586-021-03862-z'), ('CASSPVDGNYGYTF', '10.1038/s41586-021-03862-z'), ('CASSSADGNYGYTF', '10.1038/s41586-021-03862-z'), ('CASSSGDGNYGYTF', '10.1038/s41586-021-03862-z'), ('CPSSSGDGNYGYTF', '10.1038/s41586-021-03862-z')]	Regulatory protein E2	HPV
	clone067815	GTGTTAGGTAGGAGTC-1_2_1_2_2_1_1	TRAV21	TRAJ9	TRA	CAVDTGGFKTIF	1	QVDYYGLYY	0.419133	[('CAADTGGFKTIF', '10.1038/s41586-021-03862-z'), ('CAPDTGGFKTIF', '10.1038/s41586-021-03862-z'), ('CASDTGGFKTIF', '10.1038/s41586-021-03862-z'), ('CATDTGGFKTIF', '10.1038/s41586-021-03862-z'), ('CAVDTGGFKTIF', '10.1038/s41586-021-03862-z')]	Regulatory protein E2	HPV
	clone067815	GTGTTAGGTAGGAGTC-1_2_1_2_2_1_1	TRBV27	TRBJ1-2	TRB	CASSSGDGNYGYTF	1	QVDYYGLYY	0.419133	[('CASSLGDGNYGYTF', '10.1038/s41586-021-03862-z'), ('CASSPVDGNYGYTF', '10.1038/s41586-021-03862-z'), ('CASSSADGNYGYTF', '10.1038/s41586-021-03862-z'), ('CASSSGDGNYGYTF', '10.1038/s41586-021-03862-z'), ('CPSSSGDGNYGYTF', '10.1038/s41586-021-03862-z')]	Regulatory protein E2	HPV
	clone067816	GTTACAGGTTGATTGC-1_2_1_2_2_1_1	TRAV21	TRAJ9	TRA	CAVDTGGFKTIF	1	QVDYYGLYY	0.419133	[('CAADTGGFKTIF', '10.1038/s41586-021-03862-z'), ('CAPDTGGFKTIF', '10.1038/s41586-021-03862-z'), ('CASDTGGFKTIF', '10.1038/s41586-021-03862-z'), ('CATDTGGFKTIF', '10.1038/s41586-021-03862-z'), ('CAVDTGGFKTIF', '10.1038/s41586-021-03862-z')]	Regulatory protein E2	HPV
	clone067816	GTTACAGGTTGATTGC-1_2_1_2_2_1_1	TRBV27	TRBJ1-2	TRB	CASSSGDGNYGYTF	1	QVDYYGLYY	0.419133	[('CASSLGDGNYGYTF', '10.1038/s41586-021-03862-z'), ('CASSPVDGNYGYTF', '10.1038/s41586-021-03862-z'), ('CASSSADGNYGYTF', '10.1038/s41586-021-03862-z'), ('CASSSGDGNYGYTF', '10.1038/s41586-021-03862-z'), ('CPSSSGDGNYGYTF', '10.1038/s41586-021-03862-z')]	Regulatory protein E2	HPV
	clone067817	GTTCATTAGCTTCGCG-1_2_1_2_2_1_1	TRAV21	TRAJ9	TRA	CAVDTGGFKTIF	1	QVDYYGLYY	0.419133	[('CAADTGGFKTIF', '10.1038/s41586-021-03862-z'), ('CAPDTGGFKTIF', '10.1038/s41586-021-03862-z'), ('CASDTGGFKTIF', '10.1038/s41586-021-03862-z'), ('CATDTGGFKTIF', '10.1038/s41586-021-03862-z'), ('CAVDTGGFKTIF', '10.1038/s41586-021-03862-z')]	Regulatory protein E2	HPV
	clone067817	GTTCATTAGCTTCGCG-1_2_1_2_2_1_1	TRBV27	TRBJ1-2	TRB	CASSSGDGNYGYTF	1	QVDYYGLYY	0.419133	[('CASSLGDGNYGYTF', '10.1038/s41586-021-03862-z'), ('CASSPVDGNYGYTF', '10.1038/s41586-021-03862-z'), ('CASSSADGNYGYTF', '10.1038/s41586-021-03862-z'), ('CASSSGDGNYGYTF', '10.1038/s41586-021-03862-z'), ('CPSSSGDGNYGYTF', '10.1038/s41586-021-03862-z')]	Regulatory protein E2	HPV
	clone067818	TAAGAGAGTTAAGATG-1_2_1_2_2_1_1	TRAV21	TRAJ9	TRA	CAVDTGGFKTIF	1	QVDYYGLYY	0.419133	[('CAADTGGFKTIF', '10.1038/s41586-021-03862-z'), ('CAPDTGGFKTIF', '10.1038/s41586-021-03862-z'), ('CASDTGGFKTIF', '10.1038/s41586-021-03862-z'), ('CATDTGGFKTIF', '10.1038/s41586-021-03862-z'), ('CAVDTGGFKTIF', '10.1038/s41586-021-03862-z')]	Regulatory protein E2	HPV
	clone067818	TAAGAGAGTTAAGATG-1_2_1_2_2_1_1	TRBV27	TRBJ1-2	TRB	CASSSGDGNYGYTF	1	QVDYYGLYY	0.419133	[('CASSLGDGNYGYTF', '10.1038/s41586-021-03862-z'), ('CASSPVDGNYGYTF', '10.1038/s41586-021-03862-z'), ('CASSSADGNYGYTF', '10.1038/s41586-021-03862-z'), ('CASSSGDGNYGYTF', '10.1038/s41586-021-03862-z'), ('CPSSSGDGNYGYTF', '10.1038/s41586-021-03862-z')]	Regulatory protein E2	HPV
	clone067819	TAAGAGAGTTATCACG-1_2_1_2_2_1_1	TRAV21	TRAJ9	TRA	CAVDTGGFKTIF	1	QVDYYGLYY	0.419133	[('CAADTGGFKTIF', '10.1038/s41586-021-03862-z'), ('CAPDTGGFKTIF', '10.1038/s41586-021-03862-z'), ('CASDTGGFKTIF', '10.1038/s41586-021-03862-z'), ('CATDTGGFKTIF', '10.1038/s41586-021-03862-z'), ('CAVDTGGFKTIF', '10.1038/s41586-021-03862-z')]	Regulatory protein E2	HPV
	clone067819	TAAGAGAGTTATCACG-1_2_1_2_2_1_1	TRBV27	TRBJ1-2	TRB	CASSSGDGNYGYTF	1	QVDYYGLYY	0.419133	[('CASSLGDGNYGYTF', '10.1038/s41586-021-03862-z'), ('CASSPVDGNYGYTF', '10.1038/s41586-021-03862-z'), ('CASSSADGNYGYTF', '10.1038/s41586-021-03862-z'), ('CASSSGDGNYGYTF', '10.1038/s41586-021-03862-z'), ('CPSSSGDGNYGYTF', '10.1038/s41586-021-03862-z')]	Regulatory protein E2	HPV
	clone067820	TACCTATAGATAGTCA-1_2_1_2_2_1_1	TRAV21	TRAJ9	TRA	CAVDTGGFKTIF	1	QVDYYGLYY	0.419133	[('CAADTGGFKTIF', '10.1038/s41586-021-03862-z'), ('CAPDTGGFKTIF', '10.1038/s41586-021-03862-z'), ('CASDTGGFKTIF', '10.1038/s41586-021-03862-z'), ('CATDTGGFKTIF', '10.1038/s41586-021-03862-z'), ('CAVDTGGFKTIF', '10.1038/s41586-021-03862-z')]	Regulatory protein E2	HPV
	clone067820	TACCTATAGATAGTCA-1_2_1_2_2_1_1	TRBV27	TRBJ1-2	TRB	CASSSGDGNYGYTF	1	QVDYYGLYY	0.419133	[('CASSLGDGNYGYTF', '10.1038/s41586-021-03862-z'), ('CASSPVDGNYGYTF', '10.1038/s41586-021-03862-z'), ('CASSSADGNYGYTF', '10.1038/s41586-021-03862-z'), ('CASSSGDGNYGYTF', '10.1038/s41586-021-03862-z'), ('CPSSSGDGNYGYTF', '10.1038/s41586-021-03862-z')]	Regulatory protein E2	HPV
	clone067821	TACCTTAGTTCGGGCT-1_2_1_2_2_1_1	TRAV21	TRAJ9	TRA	CAVDTGGFKTIF	1	QVDYYGLYY	0.419133	[('CAADTGGFKTIF', '10.1038/s41586-021-03862-z'), ('CAPDTGGFKTIF', '10.1038/s41586-021-03862-z'), ('CASDTGGFKTIF', '10.1038/s41586-021-03862-z'), ('CATDTGGFKTIF', '10.1038/s41586-021-03862-z'), ('CAVDTGGFKTIF', '10.1038/s41586-021-03862-z')]	Regulatory protein E2	HPV
	clone067821	TACCTTAGTTCGGGCT-1_2_1_2_2_1_1	TRBV27	TRBJ1-2	TRB	CASSSGDGNYGYTF	1	QVDYYGLYY	0.419133	[('CASSLGDGNYGYTF', '10.1038/s41586-021-03862-z'), ('CASSPVDGNYGYTF', '10.1038/s41586-021-03862-z'), ('CASSSADGNYGYTF', '10.1038/s41586-021-03862-z'), ('CASSSGDGNYGYTF', '10.1038/s41586-021-03862-z'), ('CPSSSGDGNYGYTF', '10.1038/s41586-021-03862-z')]	Regulatory protein E2	HPV
	clone067822	TACTTACTCCCTGACT-1_2_1_2_2_1_1	TRAV21	TRAJ9	TRA	CAVDTGGFKTIF	1	QVDYYGLYY	0.419133	[('CAADTGGFKTIF', '10.1038/s41586-021-03862-z'), ('CAPDTGGFKTIF', '10.1038/s41586-021-03862-z'), ('CASDTGGFKTIF', '10.1038/s41586-021-03862-z'), ('CATDTGGFKTIF', '10.1038/s41586-021-03862-z'), ('CAVDTGGFKTIF', '10.1038/s41586-021-03862-z')]	Regulatory protein E2	HPV
	clone067822	TACTTACTCCCTGACT-1_2_1_2_2_1_1	TRBV27	TRBJ1-2	TRB	CASSSGDGNYGYTF	1	QVDYYGLYY	0.419133	[('CASSLGDGNYGYTF', '10.1038/s41586-021-03862-z'), ('CASSPVDGNYGYTF', '10.1038/s41586-021-03862-z'), ('CASSSADGNYGYTF', '10.1038/s41586-021-03862-z'), ('CASSSGDGNYGYTF', '10.1038/s41586-021-03862-z'), ('CPSSSGDGNYGYTF', '10.1038/s41586-021-03862-z')]	Regulatory protein E2	HPV
	clone067823	TAGTTGGCACGCATCG-1_2_1_2_2_1_1	TRAV21	TRAJ9	TRA	CAVDTGGFKTIF	1	QVDYYGLYY	0.419133	[('CAADTGGFKTIF', '10.1038/s41586-021-03862-z'), ('CAPDTGGFKTIF', '10.1038/s41586-021-03862-z'), ('CASDTGGFKTIF', '10.1038/s41586-021-03862-z'), ('CATDTGGFKTIF', '10.1038/s41586-021-03862-z'), ('CAVDTGGFKTIF', '10.1038/s41586-021-03862-z')]	Regulatory protein E2	HPV
	clone067823	TAGTTGGCACGCATCG-1_2_1_2_2_1_1	TRBV27	TRBJ1-2	TRB	CASSSGDGNYGYTF	1	QVDYYGLYY	0.419133	[('CASSLGDGNYGYTF', '10.1038/s41586-021-03862-z'), ('CASSPVDGNYGYTF', '10.1038/s41586-021-03862-z'), ('CASSSADGNYGYTF', '10.1038/s41586-021-03862-z'), ('CASSSGDGNYGYTF', '10.1038/s41586-021-03862-z'), ('CPSSSGDGNYGYTF', '10.1038/s41586-021-03862-z')]	Regulatory protein E2	HPV
	clone067824	TATCTCAGTTCCAACA-1_2_1_2_2_1_1	TRAV21	TRAJ9	TRA	CAVDTGGFKTIF	1	QVDYYGLYY	0.419133	[('CAADTGGFKTIF', '10.1038/s41586-021-03862-z'), ('CAPDTGGFKTIF', '10.1038/s41586-021-03862-z'), ('CASDTGGFKTIF', '10.1038/s41586-021-03862-z'), ('CATDTGGFKTIF', '10.1038/s41586-021-03862-z'), ('CAVDTGGFKTIF', '10.1038/s41586-021-03862-z')]	Regulatory protein E2	HPV
	clone067824	TATCTCAGTTCCAACA-1_2_1_2_2_1_1	TRBV27	TRBJ1-2	TRB	CASSSGDGNYGYTF	1	QVDYYGLYY	0.419133	[('CASSLGDGNYGYTF', '10.1038/s41586-021-03862-z'), ('CASSPVDGNYGYTF', '10.1038/s41586-021-03862-z'), ('CASSSADGNYGYTF', '10.1038/s41586-021-03862-z'), ('CASSSGDGNYGYTF', '10.1038/s41586-021-03862-z'), ('CPSSSGDGNYGYTF', '10.1038/s41586-021-03862-z')]	Regulatory protein E2	HPV
	clone067825	TCAATCTTCCGTAGGC-1_2_1_2_2_1_1	TRAV21	TRAJ9	TRA	CAVDTGGFKTIF	1	QVDYYGLYY	0.419133	[('CAADTGGFKTIF', '10.1038/s41586-021-03862-z'), ('CAPDTGGFKTIF', '10.1038/s41586-021-03862-z'), ('CASDTGGFKTIF', '10.1038/s41586-021-03862-z'), ('CATDTGGFKTIF', '10.1038/s41586-021-03862-z'), ('CAVDTGGFKTIF', '10.1038/s41586-021-03862-z')]	Regulatory protein E2	HPV
	clone067825	TCAATCTTCCGTAGGC-1_2_1_2_2_1_1	TRBV27	TRBJ1-2	TRB	CASSSGDGNYGYTF	1	QVDYYGLYY	0.419133	[('CASSLGDGNYGYTF', '10.1038/s41586-021-03862-z'), ('CASSPVDGNYGYTF', '10.1038/s41586-021-03862-z'), ('CASSSADGNYGYTF', '10.1038/s41586-021-03862-z'), ('CASSSGDGNYGYTF', '10.1038/s41586-021-03862-z'), ('CPSSSGDGNYGYTF', '10.1038/s41586-021-03862-z')]	Regulatory protein E2	HPV
	clone067826	TCAGCTCGTATAGGGC-1_2_1_2_2_1_1	TRAV21	TRAJ9	TRA	CAVDTGGFKTIF	1	QVDYYGLYY	0.419133	[('CAADTGGFKTIF', '10.1038/s41586-021-03862-z'), ('CAPDTGGFKTIF', '10.1038/s41586-021-03862-z'), ('CASDTGGFKTIF', '10.1038/s41586-021-03862-z'), ('CATDTGGFKTIF', '10.1038/s41586-021-03862-z'), ('CAVDTGGFKTIF', '10.1038/s41586-021-03862-z')]	Regulatory protein E2	HPV
	clone067826	TCAGCTCGTATAGGGC-1_2_1_2_2_1_1	TRBV27	TRBJ1-2	TRB	CASSSGDGNYGYTF	1	QVDYYGLYY	0.419133	[('CASSLGDGNYGYTF', '10.1038/s41586-021-03862-z'), ('CASSPVDGNYGYTF', '10.1038/s41586-021-03862-z'), ('CASSSADGNYGYTF', '10.1038/s41586-021-03862-z'), ('CASSSGDGNYGYTF', '10.1038/s41586-021-03862-z'), ('CPSSSGDGNYGYTF', '10.1038/s41586-021-03862-z')]	Regulatory protein E2	HPV
	clone067827	TCCCGATGTACCGCTG-1_2_1_2_2_1_1	TRAV21	TRAJ9	TRA	CAVDTGGFKTIF	1	QVDYYGLYY	0.419133	[('CAADTGGFKTIF', '10.1038/s41586-021-03862-z'), ('CAPDTGGFKTIF', '10.1038/s41586-021-03862-z'), ('CASDTGGFKTIF', '10.1038/s41586-021-03862-z'), ('CATDTGGFKTIF', '10.1038/s41586-021-03862-z'), ('CAVDTGGFKTIF', '10.1038/s41586-021-03862-z')]	Regulatory protein E2	HPV
	clone067827	TCCCGATGTACCGCTG-1_2_1_2_2_1_1	TRBV27	TRBJ1-2	TRB	CASSSGDGNYGYTF	1	QVDYYGLYY	0.419133	[('CASSLGDGNYGYTF', '10.1038/s41586-021-03862-z'), ('CASSPVDGNYGYTF', '10.1038/s41586-021-03862-z'), ('CASSSADGNYGYTF', '10.1038/s41586-021-03862-z'), ('CASSSGDGNYGYTF', '10.1038/s41586-021-03862-z'), ('CPSSSGDGNYGYTF', '10.1038/s41586-021-03862-z')]	Regulatory protein E2	HPV
	clone067828	TCCCGATTCCTGCTTG-1_2_1_2_2_1_1	TRAV21	TRAJ9	TRA	CAVDTGGFKTIF	1	QVDYYGLYY	0.419133	[('CAADTGGFKTIF', '10.1038/s41586-021-03862-z'), ('CAPDTGGFKTIF', '10.1038/s41586-021-03862-z'), ('CASDTGGFKTIF', '10.1038/s41586-021-03862-z'), ('CATDTGGFKTIF', '10.1038/s41586-021-03862-z'), ('CAVDTGGFKTIF', '10.1038/s41586-021-03862-z')]	Regulatory protein E2	HPV
	clone067828	TCCCGATTCCTGCTTG-1_2_1_2_2_1_1	TRBV27	TRBJ1-2	TRB	CASSSGDGNYGYTF	1	QVDYYGLYY	0.419133	[('CASSLGDGNYGYTF', '10.1038/s41586-021-03862-z'), ('CASSPVDGNYGYTF', '10.1038/s41586-021-03862-z'), ('CASSSADGNYGYTF', '10.1038/s41586-021-03862-z'), ('CASSSGDGNYGYTF', '10.1038/s41586-021-03862-z'), ('CPSSSGDGNYGYTF', '10.1038/s41586-021-03862-z')]	Regulatory protein E2	HPV
	clone067829	TCGAGGCAGCGATCCC-1_2_1_2_2_1_1	TRAV21	TRAJ9	TRA	CAVDTGGFKTIF	1	QVDYYGLYY	0.419133	[('CAADTGGFKTIF', '10.1038/s41586-021-03862-z'), ('CAPDTGGFKTIF', '10.1038/s41586-021-03862-z'), ('CASDTGGFKTIF', '10.1038/s41586-021-03862-z'), ('CATDTGGFKTIF', '10.1038/s41586-021-03862-z'), ('CAVDTGGFKTIF', '10.1038/s41586-021-03862-z')]	Regulatory protein E2	HPV
	clone067829	TCGAGGCAGCGATCCC-1_2_1_2_2_1_1	TRBV27	TRBJ1-2	TRB	CASSSGDGNYGYTF	1	QVDYYGLYY	0.419133	[('CASSLGDGNYGYTF', '10.1038/s41586-021-03862-z'), ('CASSPVDGNYGYTF', '10.1038/s41586-021-03862-z'), ('CASSSADGNYGYTF', '10.1038/s41586-021-03862-z'), ('CASSSGDGNYGYTF', '10.1038/s41586-021-03862-z'), ('CPSSSGDGNYGYTF', '10.1038/s41586-021-03862-z')]	Regulatory protein E2	HPV
	clone067830	TCGCGTTAGTTAGCGG-1_2_1_2_2_1_1	TRAV21	TRAJ9	TRA	CAVDTGGFKTIF	1	QVDYYGLYY	0.419133	[('CAADTGGFKTIF', '10.1038/s41586-021-03862-z'), ('CAPDTGGFKTIF', '10.1038/s41586-021-03862-z'), ('CASDTGGFKTIF', '10.1038/s41586-021-03862-z'), ('CATDTGGFKTIF', '10.1038/s41586-021-03862-z'), ('CAVDTGGFKTIF', '10.1038/s41586-021-03862-z')]	Regulatory protein E2	HPV
	clone067830	TCGCGTTAGTTAGCGG-1_2_1_2_2_1_1	TRBV27	TRBJ1-2	TRB	CASSSGDGNYGYTF	1	QVDYYGLYY	0.419133	[('CASSLGDGNYGYTF', '10.1038/s41586-021-03862-z'), ('CASSPVDGNYGYTF', '10.1038/s41586-021-03862-z'), ('CASSSADGNYGYTF', '10.1038/s41586-021-03862-z'), ('CASSSGDGNYGYTF', '10.1038/s41586-021-03862-z'), ('CPSSSGDGNYGYTF', '10.1038/s41586-021-03862-z')]	Regulatory protein E2	HPV
	clone067831	TCGGGACCAGTGGGAT-1_2_1_2_2_1_1	TRAV21	TRAJ9	TRA	CAVDTGGFKTIF	1	QVDYYGLYY	0.419133	[('CAADTGGFKTIF', '10.1038/s41586-021-03862-z'), ('CAPDTGGFKTIF', '10.1038/s41586-021-03862-z'), ('CASDTGGFKTIF', '10.1038/s41586-021-03862-z'), ('CATDTGGFKTIF', '10.1038/s41586-021-03862-z'), ('CAVDTGGFKTIF', '10.1038/s41586-021-03862-z')]	Regulatory protein E2	HPV
	clone067831	TCGGGACCAGTGGGAT-1_2_1_2_2_1_1	TRBV27	TRBJ1-2	TRB	CASSSGDGNYGYTF	1	QVDYYGLYY	0.419133	[('CASSLGDGNYGYTF', '10.1038/s41586-021-03862-z'), ('CASSPVDGNYGYTF', '10.1038/s41586-021-03862-z'), ('CASSSADGNYGYTF', '10.1038/s41586-021-03862-z'), ('CASSSGDGNYGYTF', '10.1038/s41586-021-03862-z'), ('CPSSSGDGNYGYTF', '10.1038/s41586-021-03862-z')]	Regulatory protein E2	HPV
	clone067832	TGACTTTAGCCAGAAC-1_2_1_2_2_1_1	TRAV21	TRAJ9	TRA	CAVDTGGFKTIF	1	QVDYYGLYY	0.419133	[('CAADTGGFKTIF', '10.1038/s41586-021-03862-z'), ('CAPDTGGFKTIF', '10.1038/s41586-021-03862-z'), ('CASDTGGFKTIF', '10.1038/s41586-021-03862-z'), ('CATDTGGFKTIF', '10.1038/s41586-021-03862-z'), ('CAVDTGGFKTIF', '10.1038/s41586-021-03862-z')]	Regulatory protein E2	HPV
	clone067832	TGACTTTAGCCAGAAC-1_2_1_2_2_1_1	TRBV27	TRBJ1-2	TRB	CASSSGDGNYGYTF	1	QVDYYGLYY	0.419133	[('CASSLGDGNYGYTF', '10.1038/s41586-021-03862-z'), ('CASSPVDGNYGYTF', '10.1038/s41586-021-03862-z'), ('CASSSADGNYGYTF', '10.1038/s41586-021-03862-z'), ('CASSSGDGNYGYTF', '10.1038/s41586-021-03862-z'), ('CPSSSGDGNYGYTF', '10.1038/s41586-021-03862-z')]	Regulatory protein E2	HPV
	clone067833	TGCGTGGGTAATAGCA-1_2_1_2_2_1_1	TRAV21	TRAJ9	TRA	CAVDTGGFKTIF	1	QVDYYGLYY	0.419133	[('CAADTGGFKTIF', '10.1038/s41586-021-03862-z'), ('CAPDTGGFKTIF', '10.1038/s41586-021-03862-z'), ('CASDTGGFKTIF', '10.1038/s41586-021-03862-z'), ('CATDTGGFKTIF', '10.1038/s41586-021-03862-z'), ('CAVDTGGFKTIF', '10.1038/s41586-021-03862-z')]	Regulatory protein E2	HPV
	clone067833	TGCGTGGGTAATAGCA-1_2_1_2_2_1_1	TRBV27	TRBJ1-2	TRB	CASSSGDGNYGYTF	1	QVDYYGLYY	0.419133	[('CASSLGDGNYGYTF', '10.1038/s41586-021-03862-z'), ('CASSPVDGNYGYTF', '10.1038/s41586-021-03862-z'), ('CASSSADGNYGYTF', '10.1038/s41586-021-03862-z'), ('CASSSGDGNYGYTF', '10.1038/s41586-021-03862-z'), ('CPSSSGDGNYGYTF', '10.1038/s41586-021-03862-z')]	Regulatory protein E2	HPV
	clone067834	TGCTACCCACCACGTG-1_2_1_2_2_1_1	TRAV21	TRAJ9	TRA	CAVDTGGFKTIF	1	QVDYYGLYY	0.419133	[('CAADTGGFKTIF', '10.1038/s41586-021-03862-z'), ('CAPDTGGFKTIF', '10.1038/s41586-021-03862-z'), ('CASDTGGFKTIF', '10.1038/s41586-021-03862-z'), ('CATDTGGFKTIF', '10.1038/s41586-021-03862-z'), ('CAVDTGGFKTIF', '10.1038/s41586-021-03862-z')]	Regulatory protein E2	HPV
	clone067834	TGCTACCCACCACGTG-1_2_1_2_2_1_1	TRBV27	TRBJ1-2	TRB	CASSSGDGNYGYTF	1	QVDYYGLYY	0.419133	[('CASSLGDGNYGYTF', '10.1038/s41586-021-03862-z'), ('CASSPVDGNYGYTF', '10.1038/s41586-021-03862-z'), ('CASSSADGNYGYTF', '10.1038/s41586-021-03862-z'), ('CASSSGDGNYGYTF', '10.1038/s41586-021-03862-z'), ('CPSSSGDGNYGYTF', '10.1038/s41586-021-03862-z')]	Regulatory protein E2	HPV
	clone067836	TGGCTGGGTTAAGATG-1_2_1_2_2_1_1	TRAV21	TRAJ9	TRA	CAVDTGGFKTIF	1	QVDYYGLYY	0.419133	[('CAADTGGFKTIF', '10.1038/s41586-021-03862-z'), ('CAPDTGGFKTIF', '10.1038/s41586-021-03862-z'), ('CASDTGGFKTIF', '10.1038/s41586-021-03862-z'), ('CATDTGGFKTIF', '10.1038/s41586-021-03862-z'), ('CAVDTGGFKTIF', '10.1038/s41586-021-03862-z')]	Regulatory protein E2	HPV
	clone067836	TGGCTGGGTTAAGATG-1_2_1_2_2_1_1	TRBV27	TRBJ1-2	TRB	CASSSGDGNYGYTF	1	QVDYYGLYY	0.419133	[('CASSLGDGNYGYTF', '10.1038/s41586-021-03862-z'), ('CASSPVDGNYGYTF', '10.1038/s41586-021-03862-z'), ('CASSSADGNYGYTF', '10.1038/s41586-021-03862-z'), ('CASSSGDGNYGYTF', '10.1038/s41586-021-03862-z'), ('CPSSSGDGNYGYTF', '10.1038/s41586-021-03862-z')]	Regulatory protein E2	HPV
	clone067837	TGGTTCCGTATGAAAC-1_2_1_2_2_1_1	TRAV21	TRAJ9	TRA	CAVDTGGFKTIF	1	QVDYYGLYY	0.419133	[('CAADTGGFKTIF', '10.1038/s41586-021-03862-z'), ('CAPDTGGFKTIF', '10.1038/s41586-021-03862-z'), ('CASDTGGFKTIF', '10.1038/s41586-021-03862-z'), ('CATDTGGFKTIF', '10.1038/s41586-021-03862-z'), ('CAVDTGGFKTIF', '10.1038/s41586-021-03862-z')]	Regulatory protein E2	HPV
	clone067837	TGGTTCCGTATGAAAC-1_2_1_2_2_1_1	TRBV27	TRBJ1-2	TRB	CASSSGDGNYGYTF	1	QVDYYGLYY	0.419133	[('CASSLGDGNYGYTF', '10.1038/s41586-021-03862-z'), ('CASSPVDGNYGYTF', '10.1038/s41586-021-03862-z'), ('CASSSADGNYGYTF', '10.1038/s41586-021-03862-z'), ('CASSSGDGNYGYTF', '10.1038/s41586-021-03862-z'), ('CPSSSGDGNYGYTF', '10.1038/s41586-021-03862-z')]	Regulatory protein E2	HPV
	clone067838	TGTCCCAAGTGAACGC-1_2_1_2_2_1_1	TRAV21	TRAJ9	TRA	CAVDTGGFKTIF	1	QVDYYGLYY	0.419133	[('CAADTGGFKTIF', '10.1038/s41586-021-03862-z'), ('CAPDTGGFKTIF', '10.1038/s41586-021-03862-z'), ('CASDTGGFKTIF', '10.1038/s41586-021-03862-z'), ('CATDTGGFKTIF', '10.1038/s41586-021-03862-z'), ('CAVDTGGFKTIF', '10.1038/s41586-021-03862-z')]	Regulatory protein E2	HPV
	clone067838	TGTCCCAAGTGAACGC-1_2_1_2_2_1_1	TRBV27	TRBJ1-2	TRB	CASSSGDGNYGYTF	1	QVDYYGLYY	0.419133	[('CASSLGDGNYGYTF', '10.1038/s41586-021-03862-z'), ('CASSPVDGNYGYTF', '10.1038/s41586-021-03862-z'), ('CASSSADGNYGYTF', '10.1038/s41586-021-03862-z'), ('CASSSGDGNYGYTF', '10.1038/s41586-021-03862-z'), ('CPSSSGDGNYGYTF', '10.1038/s41586-021-03862-z')]	Regulatory protein E2	HPV
	clone067839	TGTCCCAGTCTCTCGT-1_2_1_2_2_1_1	TRAV21	TRAJ9	TRA	CAVDTGGFKTIF	1	QVDYYGLYY	0.419133	[('CAADTGGFKTIF', '10.1038/s41586-021-03862-z'), ('CAPDTGGFKTIF', '10.1038/s41586-021-03862-z'), ('CASDTGGFKTIF', '10.1038/s41586-021-03862-z'), ('CATDTGGFKTIF', '10.1038/s41586-021-03862-z'), ('CAVDTGGFKTIF', '10.1038/s41586-021-03862-z')]	Regulatory protein E2	HPV
	clone067839	TGTCCCAGTCTCTCGT-1_2_1_2_2_1_1	TRBV27	TRBJ1-2	TRB	CASSSGDGNYGYTF	1	QVDYYGLYY	0.419133	[('CASSLGDGNYGYTF', '10.1038/s41586-021-03862-z'), ('CASSPVDGNYGYTF', '10.1038/s41586-021-03862-z'), ('CASSSADGNYGYTF', '10.1038/s41586-021-03862-z'), ('CASSSGDGNYGYTF', '10.1038/s41586-021-03862-z'), ('CPSSSGDGNYGYTF', '10.1038/s41586-021-03862-z')]	Regulatory protein E2	HPV
	clone067840	TTAGGCATCTACCAGA-1_2_1_2_2_1_1	TRAV21	TRAJ9	TRA	CAVDTGGFKTIF	1	QVDYYGLYY	0.419133	[('CAADTGGFKTIF', '10.1038/s41586-021-03862-z'), ('CAPDTGGFKTIF', '10.1038/s41586-021-03862-z'), ('CASDTGGFKTIF', '10.1038/s41586-021-03862-z'), ('CATDTGGFKTIF', '10.1038/s41586-021-03862-z'), ('CAVDTGGFKTIF', '10.1038/s41586-021-03862-z')]	Regulatory protein E2	HPV
	clone067840	TTAGGCATCTACCAGA-1_2_1_2_2_1_1	TRBV27	TRBJ1-2	TRB	CASSSGDGNYGYTF	1	QVDYYGLYY	0.419133	[('CASSLGDGNYGYTF', '10.1038/s41586-021-03862-z'), ('CASSPVDGNYGYTF', '10.1038/s41586-021-03862-z'), ('CASSSADGNYGYTF', '10.1038/s41586-021-03862-z'), ('CASSSGDGNYGYTF', '10.1038/s41586-021-03862-z'), ('CPSSSGDGNYGYTF', '10.1038/s41586-021-03862-z')]	Regulatory protein E2	HPV
	clone067841	TTCTCAATCATTATCC-1_2_1_2_2_1_1	TRAV21	TRAJ9	TRA	CAVDTGGFKTIF	1	QVDYYGLYY	0.419133	[('CAADTGGFKTIF', '10.1038/s41586-021-03862-z'), ('CAPDTGGFKTIF', '10.1038/s41586-021-03862-z'), ('CASDTGGFKTIF', '10.1038/s41586-021-03862-z'), ('CATDTGGFKTIF', '10.1038/s41586-021-03862-z'), ('CAVDTGGFKTIF', '10.1038/s41586-021-03862-z')]	Regulatory protein E2	HPV
	clone067841	TTCTCAATCATTATCC-1_2_1_2_2_1_1	TRBV27	TRBJ1-2	TRB	CASSSGDGNYGYTF	1	QVDYYGLYY	0.419133	[('CASSLGDGNYGYTF', '10.1038/s41586-021-03862-z'), ('CASSPVDGNYGYTF', '10.1038/s41586-021-03862-z'), ('CASSSADGNYGYTF', '10.1038/s41586-021-03862-z'), ('CASSSGDGNYGYTF', '10.1038/s41586-021-03862-z'), ('CPSSSGDGNYGYTF', '10.1038/s41586-021-03862-z')]	Regulatory protein E2	HPV
	clone067842	TTTCCTCCAGGTCTCG-1_2_1_2_2_1_1	TRAV21	TRAJ9	TRA	CAVDTGGFKTIF	1	QVDYYGLYY	0.419133	[('CAADTGGFKTIF', '10.1038/s41586-021-03862-z'), ('CAPDTGGFKTIF', '10.1038/s41586-021-03862-z'), ('CASDTGGFKTIF', '10.1038/s41586-021-03862-z'), ('CATDTGGFKTIF', '10.1038/s41586-021-03862-z'), ('CAVDTGGFKTIF', '10.1038/s41586-021-03862-z')]	Regulatory protein E2	HPV
	clone067842	TTTCCTCCAGGTCTCG-1_2_1_2_2_1_1	TRBV27	TRBJ1-2	TRB	CASSSGDGNYGYTF	1	QVDYYGLYY	0.419133	[('CASSLGDGNYGYTF', '10.1038/s41586-021-03862-z'), ('CASSPVDGNYGYTF', '10.1038/s41586-021-03862-z'), ('CASSSADGNYGYTF', '10.1038/s41586-021-03862-z'), ('CASSSGDGNYGYTF', '10.1038/s41586-021-03862-z'), ('CPSSSGDGNYGYTF', '10.1038/s41586-021-03862-z')]	Regulatory protein E2	HPV
	clone067843	TTTGCGCGTCATCGGC-1_2_1_2_2_1_1	TRAV21	TRAJ9	TRA	CAVDTGGFKTIF	1	QVDYYGLYY	0.419133	[('CAADTGGFKTIF', '10.1038/s41586-021-03862-z'), ('CAPDTGGFKTIF', '10.1038/s41586-021-03862-z'), ('CASDTGGFKTIF', '10.1038/s41586-021-03862-z'), ('CATDTGGFKTIF', '10.1038/s41586-021-03862-z'), ('CAVDTGGFKTIF', '10.1038/s41586-021-03862-z')]	Regulatory protein E2	HPV
	clone067843	TTTGCGCGTCATCGGC-1_2_1_2_2_1_1	TRBV27	TRBJ1-2	TRB	CASSSGDGNYGYTF	1	QVDYYGLYY	0.419133	[('CASSLGDGNYGYTF', '10.1038/s41586-021-03862-z'), ('CASSPVDGNYGYTF', '10.1038/s41586-021-03862-z'), ('CASSSADGNYGYTF', '10.1038/s41586-021-03862-z'), ('CASSSGDGNYGYTF', '10.1038/s41586-021-03862-z'), ('CPSSSGDGNYGYTF', '10.1038/s41586-021-03862-z')]	Regulatory protein E2	HPV
	clone098720	AACACGTCAAGCGCTC-1_1_1_2_2_1_1	TRAV21	TRAJ9	TRA	CAVDTGGFKTIF	1	QVDYYGLYY	0.419133	[('CAADTGGFKTIF', '10.1038/s41586-021-03862-z'), ('CAPDTGGFKTIF', '10.1038/s41586-021-03862-z'), ('CASDTGGFKTIF', '10.1038/s41586-021-03862-z'), ('CATDTGGFKTIF', '10.1038/s41586-021-03862-z'), ('CAVDTGGFKTIF', '10.1038/s41586-021-03862-z')]	Regulatory protein E2	HPV
	clone098720	AACACGTCAAGCGCTC-1_1_1_2_2_1_1	TRBV27	TRBJ1-2	TRB	CASSSGDGNYGYTF	1	QVDYYGLYY	0.419133	[('CASSLGDGNYGYTF', '10.1038/s41586-021-03862-z'), ('CASSPVDGNYGYTF', '10.1038/s41586-021-03862-z'), ('CASSSADGNYGYTF', '10.1038/s41586-021-03862-z'), ('CASSSGDGNYGYTF', '10.1038/s41586-021-03862-z'), ('CPSSSGDGNYGYTF', '10.1038/s41586-021-03862-z')]	Regulatory protein E2	HPV
	clone098721	AACTCAGGTGTAAGTA-1_1_1_2_2_1_1	TRAV21	TRAJ9	TRA	CAVDTGGFKTIF	1	QVDYYGLYY	0.419133	[('CAADTGGFKTIF', '10.1038/s41586-021-03862-z'), ('CAPDTGGFKTIF', '10.1038/s41586-021-03862-z'), ('CASDTGGFKTIF', '10.1038/s41586-021-03862-z'), ('CATDTGGFKTIF', '10.1038/s41586-021-03862-z'), ('CAVDTGGFKTIF', '10.1038/s41586-021-03862-z')]	Regulatory protein E2	HPV
	clone098721	AACTCAGGTGTAAGTA-1_1_1_2_2_1_1	TRBV27	TRBJ1-2	TRB	CASSSGDGNYGYTF	1	QVDYYGLYY	0.419133	[('CASSLGDGNYGYTF', '10.1038/s41586-021-03862-z'), ('CASSPVDGNYGYTF', '10.1038/s41586-021-03862-z'), ('CASSSADGNYGYTF', '10.1038/s41586-021-03862-z'), ('CASSSGDGNYGYTF', '10.1038/s41586-021-03862-z'), ('CPSSSGDGNYGYTF', '10.1038/s41586-021-03862-z')]	Regulatory protein E2	HPV
	clone098722	ACACCAAAGTGGGCTA-1_1_1_2_2_1_1	TRAV21	TRAJ9	TRA	CAVDTGGFKTIF	1	QVDYYGLYY	0.419133	[('CAADTGGFKTIF', '10.1038/s41586-021-03862-z'), ('CAPDTGGFKTIF', '10.1038/s41586-021-03862-z'), ('CASDTGGFKTIF', '10.1038/s41586-021-03862-z'), ('CATDTGGFKTIF', '10.1038/s41586-021-03862-z'), ('CAVDTGGFKTIF', '10.1038/s41586-021-03862-z')]	Regulatory protein E2	HPV
	clone098722	ACACCAAAGTGGGCTA-1_1_1_2_2_1_1	TRBV27	TRBJ1-2	TRB	CASSSGDGNYGYTF	1	QVDYYGLYY	0.419133	[('CASSLGDGNYGYTF', '10.1038/s41586-021-03862-z'), ('CASSPVDGNYGYTF', '10.1038/s41586-021-03862-z'), ('CASSSADGNYGYTF', '10.1038/s41586-021-03862-z'), ('CASSSGDGNYGYTF', '10.1038/s41586-021-03862-z'), ('CPSSSGDGNYGYTF', '10.1038/s41586-021-03862-z')]	Regulatory protein E2	HPV
	clone098723	ACACTGACACGTGAGA-1_1_1_2_2_1_1	TRAV21	TRAJ9	TRA	CAVDTGGFKTIF	1	QVDYYGLYY	0.419133	[('CAADTGGFKTIF', '10.1038/s41586-021-03862-z'), ('CAPDTGGFKTIF', '10.1038/s41586-021-03862-z'), ('CASDTGGFKTIF', '10.1038/s41586-021-03862-z'), ('CATDTGGFKTIF', '10.1038/s41586-021-03862-z'), ('CAVDTGGFKTIF', '10.1038/s41586-021-03862-z')]	Regulatory protein E2	HPV
	clone098723	ACACTGACACGTGAGA-1_1_1_2_2_1_1	TRBV27	TRBJ1-2	TRB	CASSSGDGNYGYTF	1	QVDYYGLYY	0.419133	[('CASSLGDGNYGYTF', '10.1038/s41586-021-03862-z'), ('CASSPVDGNYGYTF', '10.1038/s41586-021-03862-z'), ('CASSSADGNYGYTF', '10.1038/s41586-021-03862-z'), ('CASSSGDGNYGYTF', '10.1038/s41586-021-03862-z'), ('CPSSSGDGNYGYTF', '10.1038/s41586-021-03862-z')]	Regulatory protein E2	HPV
	clone098724	ATTCTACAGTCTCGGC-1_1_1_2_2_1_1	TRAV21	TRAJ9	TRA	CAVDTGGFKTIF	1	QVDYYGLYY	0.419133	[('CAADTGGFKTIF', '10.1038/s41586-021-03862-z'), ('CAPDTGGFKTIF', '10.1038/s41586-021-03862-z'), ('CASDTGGFKTIF', '10.1038/s41586-021-03862-z'), ('CATDTGGFKTIF', '10.1038/s41586-021-03862-z'), ('CAVDTGGFKTIF', '10.1038/s41586-021-03862-z')]	Regulatory protein E2	HPV
	clone098724	ATTCTACAGTCTCGGC-1_1_1_2_2_1_1	TRBV27	TRBJ1-2	TRB	CASSSGDGNYGYTF	1	QVDYYGLYY	0.419133	[('CASSLGDGNYGYTF', '10.1038/s41586-021-03862-z'), ('CASSPVDGNYGYTF', '10.1038/s41586-021-03862-z'), ('CASSSADGNYGYTF', '10.1038/s41586-021-03862-z'), ('CASSSGDGNYGYTF', '10.1038/s41586-021-03862-z'), ('CPSSSGDGNYGYTF', '10.1038/s41586-021-03862-z')]	Regulatory protein E2	HPV
	clone098725	CACCACTGTCCCTACT-1_1_1_2_2_1_1	TRAV21	TRAJ9	TRA	CAVDTGGFKTIF	1	QVDYYGLYY	0.419133	[('CAADTGGFKTIF', '10.1038/s41586-021-03862-z'), ('CAPDTGGFKTIF', '10.1038/s41586-021-03862-z'), ('CASDTGGFKTIF', '10.1038/s41586-021-03862-z'), ('CATDTGGFKTIF', '10.1038/s41586-021-03862-z'), ('CAVDTGGFKTIF', '10.1038/s41586-021-03862-z')]	Regulatory protein E2	HPV
	clone098725	CACCACTGTCCCTACT-1_1_1_2_2_1_1	TRBV27	TRBJ1-2	TRB	CASSSGDGNYGYTF	1	QVDYYGLYY	0.419133	[('CASSLGDGNYGYTF', '10.1038/s41586-021-03862-z'), ('CASSPVDGNYGYTF', '10.1038/s41586-021-03862-z'), ('CASSSADGNYGYTF', '10.1038/s41586-021-03862-z'), ('CASSSGDGNYGYTF', '10.1038/s41586-021-03862-z'), ('CPSSSGDGNYGYTF', '10.1038/s41586-021-03862-z')]	Regulatory protein E2	HPV
	clone098726	CCATTCGCATCCGGGT-1_1_1_2_2_1_1	TRAV21	TRAJ9	TRA	CAVDTGGFKTIF	1	QVDYYGLYY	0.419133	[('CAADTGGFKTIF', '10.1038/s41586-021-03862-z'), ('CAPDTGGFKTIF', '10.1038/s41586-021-03862-z'), ('CASDTGGFKTIF', '10.1038/s41586-021-03862-z'), ('CATDTGGFKTIF', '10.1038/s41586-021-03862-z'), ('CAVDTGGFKTIF', '10.1038/s41586-021-03862-z')]	Regulatory protein E2	HPV
	clone098726	CCATTCGCATCCGGGT-1_1_1_2_2_1_1	TRBV27	TRBJ1-2	TRB	CASSSGDGNYGYTF	1	QVDYYGLYY	0.419133	[('CASSLGDGNYGYTF', '10.1038/s41586-021-03862-z'), ('CASSPVDGNYGYTF', '10.1038/s41586-021-03862-z'), ('CASSSADGNYGYTF', '10.1038/s41586-021-03862-z'), ('CASSSGDGNYGYTF', '10.1038/s41586-021-03862-z'), ('CPSSSGDGNYGYTF', '10.1038/s41586-021-03862-z')]	Regulatory protein E2	HPV
	clone098729	CCTAGCTGTCCGAAGA-1_1_1_2_2_1_1	TRAV21	TRAJ9	TRA	CAVDTGGFKTIF	1	QVDYYGLYY	0.419133	[('CAADTGGFKTIF', '10.1038/s41586-021-03862-z'), ('CAPDTGGFKTIF', '10.1038/s41586-021-03862-z'), ('CASDTGGFKTIF', '10.1038/s41586-021-03862-z'), ('CATDTGGFKTIF', '10.1038/s41586-021-03862-z'), ('CAVDTGGFKTIF', '10.1038/s41586-021-03862-z')]	Regulatory protein E2	HPV
	clone098729	CCTAGCTGTCCGAAGA-1_1_1_2_2_1_1	TRBV27	TRBJ1-2	TRB	CASSSGDGNYGYTF	1	QVDYYGLYY	0.419133	[('CASSLGDGNYGYTF', '10.1038/s41586-021-03862-z'), ('CASSPVDGNYGYTF', '10.1038/s41586-021-03862-z'), ('CASSSADGNYGYTF', '10.1038/s41586-021-03862-z'), ('CASSSGDGNYGYTF', '10.1038/s41586-021-03862-z'), ('CPSSSGDGNYGYTF', '10.1038/s41586-021-03862-z')]	Regulatory protein E2	HPV
	clone098731	GGACATTTCACGGTTA-1_1_1_2_2_1_1	TRAV21	TRAJ9	TRA	CAVDTGGFKTIF	1	QVDYYGLYY	0.419133	[('CAADTGGFKTIF', '10.1038/s41586-021-03862-z'), ('CAPDTGGFKTIF', '10.1038/s41586-021-03862-z'), ('CASDTGGFKTIF', '10.1038/s41586-021-03862-z'), ('CATDTGGFKTIF', '10.1038/s41586-021-03862-z'), ('CAVDTGGFKTIF', '10.1038/s41586-021-03862-z')]	Regulatory protein E2	HPV
	clone098731	GGACATTTCACGGTTA-1_1_1_2_2_1_1	TRBV27	TRBJ1-2	TRB	CASSSGDGNYGYTF	1	QVDYYGLYY	0.419133	[('CASSLGDGNYGYTF', '10.1038/s41586-021-03862-z'), ('CASSPVDGNYGYTF', '10.1038/s41586-021-03862-z'), ('CASSSADGNYGYTF', '10.1038/s41586-021-03862-z'), ('CASSSGDGNYGYTF', '10.1038/s41586-021-03862-z'), ('CPSSSGDGNYGYTF', '10.1038/s41586-021-03862-z')]	Regulatory protein E2	HPV
	clone098733	AACACGTAGCGATCCC-1_2_1_2_2_1_1	TRAV21	TRAJ9	TRA	CAVDTGGFKTIF	1	QVDYYGLYY	0.419133	[('CAADTGGFKTIF', '10.1038/s41586-021-03862-z'), ('CAPDTGGFKTIF', '10.1038/s41586-021-03862-z'), ('CASDTGGFKTIF', '10.1038/s41586-021-03862-z'), ('CATDTGGFKTIF', '10.1038/s41586-021-03862-z'), ('CAVDTGGFKTIF', '10.1038/s41586-021-03862-z')]	Regulatory protein E2	HPV
	clone098733	AACACGTAGCGATCCC-1_2_1_2_2_1_1	TRBV27	TRBJ1-2	TRB	CASSSGDGNYGYTF	1	QVDYYGLYY	0.419133	[('CASSLGDGNYGYTF', '10.1038/s41586-021-03862-z'), ('CASSPVDGNYGYTF', '10.1038/s41586-021-03862-z'), ('CASSSADGNYGYTF', '10.1038/s41586-021-03862-z'), ('CASSSGDGNYGYTF', '10.1038/s41586-021-03862-z'), ('CPSSSGDGNYGYTF', '10.1038/s41586-021-03862-z')]	Regulatory protein E2	HPV
	clone098734	AACTTTCGTAACGCGA-1_2_1_2_2_1_1	TRAV21	TRAJ9	TRA	CAVDTGGFKTIF	1	QVDYYGLYY	0.419133	[('CAADTGGFKTIF', '10.1038/s41586-021-03862-z'), ('CAPDTGGFKTIF', '10.1038/s41586-021-03862-z'), ('CASDTGGFKTIF', '10.1038/s41586-021-03862-z'), ('CATDTGGFKTIF', '10.1038/s41586-021-03862-z'), ('CAVDTGGFKTIF', '10.1038/s41586-021-03862-z')]	Regulatory protein E2	HPV
	clone098734	AACTTTCGTAACGCGA-1_2_1_2_2_1_1	TRBV27	TRBJ1-2	TRB	CASSSGDGNYGYTF	1	QVDYYGLYY	0.419133	[('CASSLGDGNYGYTF', '10.1038/s41586-021-03862-z'), ('CASSPVDGNYGYTF', '10.1038/s41586-021-03862-z'), ('CASSSADGNYGYTF', '10.1038/s41586-021-03862-z'), ('CASSSGDGNYGYTF', '10.1038/s41586-021-03862-z'), ('CPSSSGDGNYGYTF', '10.1038/s41586-021-03862-z')]	Regulatory protein E2	HPV
	clone098735	AAGACCTCATAGGATA-1_2_1_2_2_1_1	TRAV21	TRAJ9	TRA	CAVDTGGFKTIF	1	QVDYYGLYY	0.419133	[('CAADTGGFKTIF', '10.1038/s41586-021-03862-z'), ('CAPDTGGFKTIF', '10.1038/s41586-021-03862-z'), ('CASDTGGFKTIF', '10.1038/s41586-021-03862-z'), ('CATDTGGFKTIF', '10.1038/s41586-021-03862-z'), ('CAVDTGGFKTIF', '10.1038/s41586-021-03862-z')]	Regulatory protein E2	HPV
	clone098735	AAGACCTCATAGGATA-1_2_1_2_2_1_1	TRBV27	TRBJ1-2	TRB	CASSSGDGNYGYTF	1	QVDYYGLYY	0.419133	[('CASSLGDGNYGYTF', '10.1038/s41586-021-03862-z'), ('CASSPVDGNYGYTF', '10.1038/s41586-021-03862-z'), ('CASSSADGNYGYTF', '10.1038/s41586-021-03862-z'), ('CASSSGDGNYGYTF', '10.1038/s41586-021-03862-z'), ('CPSSSGDGNYGYTF', '10.1038/s41586-021-03862-z')]	Regulatory protein E2	HPV
	clone098736	AAGACCTTCTCTTATG-1_2_1_2_2_1_1	TRAV21	TRAJ9	TRA	CAVDTGGFKTIF	1	QVDYYGLYY	0.419133	[('CAADTGGFKTIF', '10.1038/s41586-021-03862-z'), ('CAPDTGGFKTIF', '10.1038/s41586-021-03862-z'), ('CASDTGGFKTIF', '10.1038/s41586-021-03862-z'), ('CATDTGGFKTIF', '10.1038/s41586-021-03862-z'), ('CAVDTGGFKTIF', '10.1038/s41586-021-03862-z')]	Regulatory protein E2	HPV
	clone098736	AAGACCTTCTCTTATG-1_2_1_2_2_1_1	TRBV27	TRBJ1-2	TRB	CASSSGDGNYGYTF	1	QVDYYGLYY	0.419133	[('CASSLGDGNYGYTF', '10.1038/s41586-021-03862-z'), ('CASSPVDGNYGYTF', '10.1038/s41586-021-03862-z'), ('CASSSADGNYGYTF', '10.1038/s41586-021-03862-z'), ('CASSSGDGNYGYTF', '10.1038/s41586-021-03862-z'), ('CPSSSGDGNYGYTF', '10.1038/s41586-021-03862-z')]	Regulatory protein E2	HPV
	clone098738	AAGGAGCTCCAAACTG-1_2_1_2_2_1_1	TRAV21	TRAJ9	TRA	CAVDTGGFKTIF	1	QVDYYGLYY	0.419133	[('CAADTGGFKTIF', '10.1038/s41586-021-03862-z'), ('CAPDTGGFKTIF', '10.1038/s41586-021-03862-z'), ('CASDTGGFKTIF', '10.1038/s41586-021-03862-z'), ('CATDTGGFKTIF', '10.1038/s41586-021-03862-z'), ('CAVDTGGFKTIF', '10.1038/s41586-021-03862-z')]	Regulatory protein E2	HPV
	clone098738	AAGGAGCTCCAAACTG-1_2_1_2_2_1_1	TRBV27	TRBJ1-2	TRB	CASSSGDGNYGYTF	1	QVDYYGLYY	0.419133	[('CASSLGDGNYGYTF', '10.1038/s41586-021-03862-z'), ('CASSPVDGNYGYTF', '10.1038/s41586-021-03862-z'), ('CASSSADGNYGYTF', '10.1038/s41586-021-03862-z'), ('CASSSGDGNYGYTF', '10.1038/s41586-021-03862-z'), ('CPSSSGDGNYGYTF', '10.1038/s41586-021-03862-z')]	Regulatory protein E2	HPV
	clone098739	AATCCAGAGGACACCA-1_2_1_2_2_1_1	TRAV21	TRAJ9	TRA	CAVDTGGFKTIF	1	QVDYYGLYY	0.419133	[('CAADTGGFKTIF', '10.1038/s41586-021-03862-z'), ('CAPDTGGFKTIF', '10.1038/s41586-021-03862-z'), ('CASDTGGFKTIF', '10.1038/s41586-021-03862-z'), ('CATDTGGFKTIF', '10.1038/s41586-021-03862-z'), ('CAVDTGGFKTIF', '10.1038/s41586-021-03862-z')]	Regulatory protein E2	HPV
	clone098739	AATCCAGAGGACACCA-1_2_1_2_2_1_1	TRBV27	TRBJ1-2	TRB	CASSSGDGNYGYTF	1	QVDYYGLYY	0.419133	[('CASSLGDGNYGYTF', '10.1038/s41586-021-03862-z'), ('CASSPVDGNYGYTF', '10.1038/s41586-021-03862-z'), ('CASSSADGNYGYTF', '10.1038/s41586-021-03862-z'), ('CASSSGDGNYGYTF', '10.1038/s41586-021-03862-z'), ('CPSSSGDGNYGYTF', '10.1038/s41586-021-03862-z')]	Regulatory protein E2	HPV
	clone098740	ACAGCTAAGTTAAGTG-1_2_1_2_2_1_1	TRAV21	TRAJ9	TRA	CAVDTGGFKTIF	1	QVDYYGLYY	0.419133	[('CAADTGGFKTIF', '10.1038/s41586-021-03862-z'), ('CAPDTGGFKTIF', '10.1038/s41586-021-03862-z'), ('CASDTGGFKTIF', '10.1038/s41586-021-03862-z'), ('CATDTGGFKTIF', '10.1038/s41586-021-03862-z'), ('CAVDTGGFKTIF', '10.1038/s41586-021-03862-z')]	Regulatory protein E2	HPV
	clone098740	ACAGCTAAGTTAAGTG-1_2_1_2_2_1_1	TRBV27	TRBJ1-2	TRB	CASSSGDGNYGYTF	1	QVDYYGLYY	0.419133	[('CASSLGDGNYGYTF', '10.1038/s41586-021-03862-z'), ('CASSPVDGNYGYTF', '10.1038/s41586-021-03862-z'), ('CASSSADGNYGYTF', '10.1038/s41586-021-03862-z'), ('CASSSGDGNYGYTF', '10.1038/s41586-021-03862-z'), ('CPSSSGDGNYGYTF', '10.1038/s41586-021-03862-z')]	Regulatory protein E2	HPV
	clone098741	ACATACGGTCTTGTCC-1_2_1_2_2_1_1	TRAV21	TRAJ9	TRA	CAVDTGGFKTIF	1	QVDYYGLYY	0.419133	[('CAADTGGFKTIF', '10.1038/s41586-021-03862-z'), ('CAPDTGGFKTIF', '10.1038/s41586-021-03862-z'), ('CASDTGGFKTIF', '10.1038/s41586-021-03862-z'), ('CATDTGGFKTIF', '10.1038/s41586-021-03862-z'), ('CAVDTGGFKTIF', '10.1038/s41586-021-03862-z')]	Regulatory protein E2	HPV
	clone098741	ACATACGGTCTTGTCC-1_2_1_2_2_1_1	TRBV27	TRBJ1-2	TRB	CASSSGDGNYGYTF	1	QVDYYGLYY	0.419133	[('CASSLGDGNYGYTF', '10.1038/s41586-021-03862-z'), ('CASSPVDGNYGYTF', '10.1038/s41586-021-03862-z'), ('CASSSADGNYGYTF', '10.1038/s41586-021-03862-z'), ('CASSSGDGNYGYTF', '10.1038/s41586-021-03862-z'), ('CPSSSGDGNYGYTF', '10.1038/s41586-021-03862-z')]	Regulatory protein E2	HPV
	clone098742	ACCAGTAAGTCCGGTC-1_2_1_2_2_1_1	TRAV21	TRAJ9	TRA	CAVDTGGFKTIF	1	QVDYYGLYY	0.419133	[('CAADTGGFKTIF', '10.1038/s41586-021-03862-z'), ('CAPDTGGFKTIF', '10.1038/s41586-021-03862-z'), ('CASDTGGFKTIF', '10.1038/s41586-021-03862-z'), ('CATDTGGFKTIF', '10.1038/s41586-021-03862-z'), ('CAVDTGGFKTIF', '10.1038/s41586-021-03862-z')]	Regulatory protein E2	HPV
	clone098742	ACCAGTAAGTCCGGTC-1_2_1_2_2_1_1	TRBV27	TRBJ1-2	TRB	CASSSGDGNYGYTF	1	QVDYYGLYY	0.419133	[('CASSLGDGNYGYTF', '10.1038/s41586-021-03862-z'), ('CASSPVDGNYGYTF', '10.1038/s41586-021-03862-z'), ('CASSSADGNYGYTF', '10.1038/s41586-021-03862-z'), ('CASSSGDGNYGYTF', '10.1038/s41586-021-03862-z'), ('CPSSSGDGNYGYTF', '10.1038/s41586-021-03862-z')]	Regulatory protein E2	HPV
	clone098743	ACCAGTACAGCCACCA-1_2_1_2_2_1_1	TRAV21	TRAJ9	TRA	CAVDTGGFKTIF	1	QVDYYGLYY	0.419133	[('CAADTGGFKTIF', '10.1038/s41586-021-03862-z'), ('CAPDTGGFKTIF', '10.1038/s41586-021-03862-z'), ('CASDTGGFKTIF', '10.1038/s41586-021-03862-z'), ('CATDTGGFKTIF', '10.1038/s41586-021-03862-z'), ('CAVDTGGFKTIF', '10.1038/s41586-021-03862-z')]	Regulatory protein E2	HPV
	clone098743	ACCAGTACAGCCACCA-1_2_1_2_2_1_1	TRBV27	TRBJ1-2	TRB	CASSSGDGNYGYTF	1	QVDYYGLYY	0.419133	[('CASSLGDGNYGYTF', '10.1038/s41586-021-03862-z'), ('CASSPVDGNYGYTF', '10.1038/s41586-021-03862-z'), ('CASSSADGNYGYTF', '10.1038/s41586-021-03862-z'), ('CASSSGDGNYGYTF', '10.1038/s41586-021-03862-z'), ('CPSSSGDGNYGYTF', '10.1038/s41586-021-03862-z')]	Regulatory protein E2	HPV
	clone098744	ACGGAGAGTCGCATAT-1_2_1_2_2_1_1	TRAV21	TRAJ9	TRA	CAVDTGGFKTIF	1	QVDYYGLYY	0.419133	[('CAADTGGFKTIF', '10.1038/s41586-021-03862-z'), ('CAPDTGGFKTIF', '10.1038/s41586-021-03862-z'), ('CASDTGGFKTIF', '10.1038/s41586-021-03862-z'), ('CATDTGGFKTIF', '10.1038/s41586-021-03862-z'), ('CAVDTGGFKTIF', '10.1038/s41586-021-03862-z')]	Regulatory protein E2	HPV
	clone098744	ACGGAGAGTCGCATAT-1_2_1_2_2_1_1	TRBV27	TRBJ1-2	TRB	CASSSGDGNYGYTF	1	QVDYYGLYY	0.419133	[('CASSLGDGNYGYTF', '10.1038/s41586-021-03862-z'), ('CASSPVDGNYGYTF', '10.1038/s41586-021-03862-z'), ('CASSSADGNYGYTF', '10.1038/s41586-021-03862-z'), ('CASSSGDGNYGYTF', '10.1038/s41586-021-03862-z'), ('CPSSSGDGNYGYTF', '10.1038/s41586-021-03862-z')]	Regulatory protein E2	HPV
	clone098745	ACTGAACCAAGCGCTC-1_2_1_2_2_1_1	TRAV21	TRAJ9	TRA	CAVDTGGFKTIF	1	QVDYYGLYY	0.419133	[('CAADTGGFKTIF', '10.1038/s41586-021-03862-z'), ('CAPDTGGFKTIF', '10.1038/s41586-021-03862-z'), ('CASDTGGFKTIF', '10.1038/s41586-021-03862-z'), ('CATDTGGFKTIF', '10.1038/s41586-021-03862-z'), ('CAVDTGGFKTIF', '10.1038/s41586-021-03862-z')]	Regulatory protein E2	HPV
	clone098745	ACTGAACCAAGCGCTC-1_2_1_2_2_1_1	TRBV27	TRBJ1-2	TRB	CASSSGDGNYGYTF	1	QVDYYGLYY	0.419133	[('CASSLGDGNYGYTF', '10.1038/s41586-021-03862-z'), ('CASSPVDGNYGYTF', '10.1038/s41586-021-03862-z'), ('CASSSADGNYGYTF', '10.1038/s41586-021-03862-z'), ('CASSSGDGNYGYTF', '10.1038/s41586-021-03862-z'), ('CPSSSGDGNYGYTF', '10.1038/s41586-021-03862-z')]	Regulatory protein E2	HPV
	clone098746	AGAGTGGGTTAGGGTG-1_2_1_2_2_1_1	TRAV21	TRAJ9	TRA	CAVDTGGFKTIF	1	QVDYYGLYY	0.419133	[('CAADTGGFKTIF', '10.1038/s41586-021-03862-z'), ('CAPDTGGFKTIF', '10.1038/s41586-021-03862-z'), ('CASDTGGFKTIF', '10.1038/s41586-021-03862-z'), ('CATDTGGFKTIF', '10.1038/s41586-021-03862-z'), ('CAVDTGGFKTIF', '10.1038/s41586-021-03862-z')]	Regulatory protein E2	HPV
	clone098746	AGAGTGGGTTAGGGTG-1_2_1_2_2_1_1	TRBV27	TRBJ1-2	TRB	CASSSGDGNYGYTF	1	QVDYYGLYY	0.419133	[('CASSLGDGNYGYTF', '10.1038/s41586-021-03862-z'), ('CASSPVDGNYGYTF', '10.1038/s41586-021-03862-z'), ('CASSSADGNYGYTF', '10.1038/s41586-021-03862-z'), ('CASSSGDGNYGYTF', '10.1038/s41586-021-03862-z'), ('CPSSSGDGNYGYTF', '10.1038/s41586-021-03862-z')]	Regulatory protein E2	HPV
	clone098747	AGTGAGGTCGCAAGCC-1_2_1_2_2_1_1	TRAV21	TRAJ9	TRA	CAVDTGGFKTIF	1	QVDYYGLYY	0.419133	[('CAADTGGFKTIF', '10.1038/s41586-021-03862-z'), ('CAPDTGGFKTIF', '10.1038/s41586-021-03862-z'), ('CASDTGGFKTIF', '10.1038/s41586-021-03862-z'), ('CATDTGGFKTIF', '10.1038/s41586-021-03862-z'), ('CAVDTGGFKTIF', '10.1038/s41586-021-03862-z')]	Regulatory protein E2	HPV
	clone098747	AGTGAGGTCGCAAGCC-1_2_1_2_2_1_1	TRBV27	TRBJ1-2	TRB	CASSSGDGNYGYTF	1	QVDYYGLYY	0.419133	[('CASSLGDGNYGYTF', '10.1038/s41586-021-03862-z'), ('CASSPVDGNYGYTF', '10.1038/s41586-021-03862-z'), ('CASSSADGNYGYTF', '10.1038/s41586-021-03862-z'), ('CASSSGDGNYGYTF', '10.1038/s41586-021-03862-z'), ('CPSSSGDGNYGYTF', '10.1038/s41586-021-03862-z')]	Regulatory protein E2	HPV
	clone098748	AGTTGGTAGCGATATA-1_2_1_2_2_1_1	TRAV21	TRAJ9	TRA	CAVDTGGFKTIF	1	QVDYYGLYY	0.419133	[('CAADTGGFKTIF', '10.1038/s41586-021-03862-z'), ('CAPDTGGFKTIF', '10.1038/s41586-021-03862-z'), ('CASDTGGFKTIF', '10.1038/s41586-021-03862-z'), ('CATDTGGFKTIF', '10.1038/s41586-021-03862-z'), ('CAVDTGGFKTIF', '10.1038/s41586-021-03862-z')]	Regulatory protein E2	HPV
	clone098748	AGTTGGTAGCGATATA-1_2_1_2_2_1_1	TRBV27	TRBJ1-2	TRB	CASSSGDGNYGYTF	1	QVDYYGLYY	0.419133	[('CASSLGDGNYGYTF', '10.1038/s41586-021-03862-z'), ('CASSPVDGNYGYTF', '10.1038/s41586-021-03862-z'), ('CASSSADGNYGYTF', '10.1038/s41586-021-03862-z'), ('CASSSGDGNYGYTF', '10.1038/s41586-021-03862-z'), ('CPSSSGDGNYGYTF', '10.1038/s41586-021-03862-z')]	Regulatory protein E2	HPV
	clone098749	AGTTGGTCAGCTGGCT-1_2_1_2_2_1_1	TRAV21	TRAJ9	TRA	CAVDTGGFKTIF	1	QVDYYGLYY	0.419133	[('CAADTGGFKTIF', '10.1038/s41586-021-03862-z'), ('CAPDTGGFKTIF', '10.1038/s41586-021-03862-z'), ('CASDTGGFKTIF', '10.1038/s41586-021-03862-z'), ('CATDTGGFKTIF', '10.1038/s41586-021-03862-z'), ('CAVDTGGFKTIF', '10.1038/s41586-021-03862-z')]	Regulatory protein E2	HPV
	clone098749	AGTTGGTCAGCTGGCT-1_2_1_2_2_1_1	TRBV27	TRBJ1-2	TRB	CASSSGDGNYGYTF	1	QVDYYGLYY	0.419133	[('CASSLGDGNYGYTF', '10.1038/s41586-021-03862-z'), ('CASSPVDGNYGYTF', '10.1038/s41586-021-03862-z'), ('CASSSADGNYGYTF', '10.1038/s41586-021-03862-z'), ('CASSSGDGNYGYTF', '10.1038/s41586-021-03862-z'), ('CPSSSGDGNYGYTF', '10.1038/s41586-021-03862-z')]	Regulatory protein E2	HPV
	clone098750	ATAACGCCACACCGCA-1_2_1_2_2_1_1	TRAV21	TRAJ9	TRA	CAVDTGGFKTIF	1	QVDYYGLYY	0.419133	[('CAADTGGFKTIF', '10.1038/s41586-021-03862-z'), ('CAPDTGGFKTIF', '10.1038/s41586-021-03862-z'), ('CASDTGGFKTIF', '10.1038/s41586-021-03862-z'), ('CATDTGGFKTIF', '10.1038/s41586-021-03862-z'), ('CAVDTGGFKTIF', '10.1038/s41586-021-03862-z')]	Regulatory protein E2	HPV
	clone098750	ATAACGCCACACCGCA-1_2_1_2_2_1_1	TRBV27	TRBJ1-2	TRB	CASSSGDGNYGYTF	1	QVDYYGLYY	0.419133	[('CASSLGDGNYGYTF', '10.1038/s41586-021-03862-z'), ('CASSPVDGNYGYTF', '10.1038/s41586-021-03862-z'), ('CASSSADGNYGYTF', '10.1038/s41586-021-03862-z'), ('CASSSGDGNYGYTF', '10.1038/s41586-021-03862-z'), ('CPSSSGDGNYGYTF', '10.1038/s41586-021-03862-z')]	Regulatory protein E2	HPV
	clone098751	ATAAGAGGTCGCGAAA-1_2_1_2_2_1_1	TRAV21	TRAJ9	TRA	CAVDTGGFKTIF	1	QVDYYGLYY	0.419133	[('CAADTGGFKTIF', '10.1038/s41586-021-03862-z'), ('CAPDTGGFKTIF', '10.1038/s41586-021-03862-z'), ('CASDTGGFKTIF', '10.1038/s41586-021-03862-z'), ('CATDTGGFKTIF', '10.1038/s41586-021-03862-z'), ('CAVDTGGFKTIF', '10.1038/s41586-021-03862-z')]	Regulatory protein E2	HPV
	clone098751	ATAAGAGGTCGCGAAA-1_2_1_2_2_1_1	TRBV27	TRBJ1-2	TRB	CASSSGDGNYGYTF	1	QVDYYGLYY	0.419133	[('CASSLGDGNYGYTF', '10.1038/s41586-021-03862-z'), ('CASSPVDGNYGYTF', '10.1038/s41586-021-03862-z'), ('CASSSADGNYGYTF', '10.1038/s41586-021-03862-z'), ('CASSSGDGNYGYTF', '10.1038/s41586-021-03862-z'), ('CPSSSGDGNYGYTF', '10.1038/s41586-021-03862-z')]	Regulatory protein E2	HPV
	clone098752	ATCCGAATCGGCGCTA-1_2_1_2_2_1_1	TRAV21	TRAJ9	TRA	CAVDTGGFKTIF	1	QVDYYGLYY	0.419133	[('CAADTGGFKTIF', '10.1038/s41586-021-03862-z'), ('CAPDTGGFKTIF', '10.1038/s41586-021-03862-z'), ('CASDTGGFKTIF', '10.1038/s41586-021-03862-z'), ('CATDTGGFKTIF', '10.1038/s41586-021-03862-z'), ('CAVDTGGFKTIF', '10.1038/s41586-021-03862-z')]	Regulatory protein E2	HPV
	clone098752	ATCCGAATCGGCGCTA-1_2_1_2_2_1_1	TRBV27	TRBJ1-2	TRB	CASSSGDGNYGYTF	1	QVDYYGLYY	0.419133	[('CASSLGDGNYGYTF', '10.1038/s41586-021-03862-z'), ('CASSPVDGNYGYTF', '10.1038/s41586-021-03862-z'), ('CASSSADGNYGYTF', '10.1038/s41586-021-03862-z'), ('CASSSGDGNYGYTF', '10.1038/s41586-021-03862-z'), ('CPSSSGDGNYGYTF', '10.1038/s41586-021-03862-z')]	Regulatory protein E2	HPV
	clone098753	ATCTGCCTCATCGGAT-1_2_1_2_2_1_1	TRAV21	TRAJ9	TRA	CAVDTGGFKTIF	1	QVDYYGLYY	0.419133	[('CAADTGGFKTIF', '10.1038/s41586-021-03862-z'), ('CAPDTGGFKTIF', '10.1038/s41586-021-03862-z'), ('CASDTGGFKTIF', '10.1038/s41586-021-03862-z'), ('CATDTGGFKTIF', '10.1038/s41586-021-03862-z'), ('CAVDTGGFKTIF', '10.1038/s41586-021-03862-z')]	Regulatory protein E2	HPV
	clone098753	ATCTGCCTCATCGGAT-1_2_1_2_2_1_1	TRBV27	TRBJ1-2	TRB	CASSSGDGNYGYTF	1	QVDYYGLYY	0.419133	[('CASSLGDGNYGYTF', '10.1038/s41586-021-03862-z'), ('CASSPVDGNYGYTF', '10.1038/s41586-021-03862-z'), ('CASSSADGNYGYTF', '10.1038/s41586-021-03862-z'), ('CASSSGDGNYGYTF', '10.1038/s41586-021-03862-z'), ('CPSSSGDGNYGYTF', '10.1038/s41586-021-03862-z')]	Regulatory protein E2	HPV
	clone098754	ATTTCTGCAGGTGGAT-1_2_1_2_2_1_1	TRAV21	TRAJ9	TRA	CAVDTGGFKTIF	1	QVDYYGLYY	0.419133	[('CAADTGGFKTIF', '10.1038/s41586-021-03862-z'), ('CAPDTGGFKTIF', '10.1038/s41586-021-03862-z'), ('CASDTGGFKTIF', '10.1038/s41586-021-03862-z'), ('CATDTGGFKTIF', '10.1038/s41586-021-03862-z'), ('CAVDTGGFKTIF', '10.1038/s41586-021-03862-z')]	Regulatory protein E2	HPV
	clone098754	ATTTCTGCAGGTGGAT-1_2_1_2_2_1_1	TRBV27	TRBJ1-2	TRB	CASSSGDGNYGYTF	1	QVDYYGLYY	0.419133	[('CASSLGDGNYGYTF', '10.1038/s41586-021-03862-z'), ('CASSPVDGNYGYTF', '10.1038/s41586-021-03862-z'), ('CASSSADGNYGYTF', '10.1038/s41586-021-03862-z'), ('CASSSGDGNYGYTF', '10.1038/s41586-021-03862-z'), ('CPSSSGDGNYGYTF', '10.1038/s41586-021-03862-z')]	Regulatory protein E2	HPV
	clone098755	ATTTCTGGTCGAGTTT-1_2_1_2_2_1_1	TRAV21	TRAJ9	TRA	CAVDTGGFKTIF	1	QVDYYGLYY	0.419133	[('CAADTGGFKTIF', '10.1038/s41586-021-03862-z'), ('CAPDTGGFKTIF', '10.1038/s41586-021-03862-z'), ('CASDTGGFKTIF', '10.1038/s41586-021-03862-z'), ('CATDTGGFKTIF', '10.1038/s41586-021-03862-z'), ('CAVDTGGFKTIF', '10.1038/s41586-021-03862-z')]	Regulatory protein E2	HPV
	clone098755	ATTTCTGGTCGAGTTT-1_2_1_2_2_1_1	TRBV27	TRBJ1-2	TRB	CASSSGDGNYGYTF	1	QVDYYGLYY	0.419133	[('CASSLGDGNYGYTF', '10.1038/s41586-021-03862-z'), ('CASSPVDGNYGYTF', '10.1038/s41586-021-03862-z'), ('CASSSADGNYGYTF', '10.1038/s41586-021-03862-z'), ('CASSSGDGNYGYTF', '10.1038/s41586-021-03862-z'), ('CPSSSGDGNYGYTF', '10.1038/s41586-021-03862-z')]	Regulatory protein E2	HPV
	clone098756	CAACCTCGTCGTCTTC-1_2_1_2_2_1_1	TRAV21	TRAJ9	TRA	CAVDTGGFKTIF	1	QVDYYGLYY	0.419133	[('CAADTGGFKTIF', '10.1038/s41586-021-03862-z'), ('CAPDTGGFKTIF', '10.1038/s41586-021-03862-z'), ('CASDTGGFKTIF', '10.1038/s41586-021-03862-z'), ('CATDTGGFKTIF', '10.1038/s41586-021-03862-z'), ('CAVDTGGFKTIF', '10.1038/s41586-021-03862-z')]	Regulatory protein E2	HPV
	clone098756	CAACCTCGTCGTCTTC-1_2_1_2_2_1_1	TRBV27	TRBJ1-2	TRB	CASSSGDGNYGYTF	1	QVDYYGLYY	0.419133	[('CASSLGDGNYGYTF', '10.1038/s41586-021-03862-z'), ('CASSPVDGNYGYTF', '10.1038/s41586-021-03862-z'), ('CASSSADGNYGYTF', '10.1038/s41586-021-03862-z'), ('CASSSGDGNYGYTF', '10.1038/s41586-021-03862-z'), ('CPSSSGDGNYGYTF', '10.1038/s41586-021-03862-z')]	Regulatory protein E2	HPV
	clone098757	CAACTAGCACCTGGTG-1_2_1_2_2_1_1	TRAV21	TRAJ9	TRA	CAVDTGGFKTIF	1	QVDYYGLYY	0.419133	[('CAADTGGFKTIF', '10.1038/s41586-021-03862-z'), ('CAPDTGGFKTIF', '10.1038/s41586-021-03862-z'), ('CASDTGGFKTIF', '10.1038/s41586-021-03862-z'), ('CATDTGGFKTIF', '10.1038/s41586-021-03862-z'), ('CAVDTGGFKTIF', '10.1038/s41586-021-03862-z')]	Regulatory protein E2	HPV
	clone098757	CAACTAGCACCTGGTG-1_2_1_2_2_1_1	TRBV27	TRBJ1-2	TRB	CASSSGDGNYGYTF	1	QVDYYGLYY	0.419133	[('CASSLGDGNYGYTF', '10.1038/s41586-021-03862-z'), ('CASSPVDGNYGYTF', '10.1038/s41586-021-03862-z'), ('CASSSADGNYGYTF', '10.1038/s41586-021-03862-z'), ('CASSSGDGNYGYTF', '10.1038/s41586-021-03862-z'), ('CPSSSGDGNYGYTF', '10.1038/s41586-021-03862-z')]	Regulatory protein E2	HPV
	clone098758	CAACTAGCAGGGTATG-1_2_1_2_2_1_1	TRAV21	TRAJ9	TRA	CAVDTGGFKTIF	1	QVDYYGLYY	0.419133	[('CAADTGGFKTIF', '10.1038/s41586-021-03862-z'), ('CAPDTGGFKTIF', '10.1038/s41586-021-03862-z'), ('CASDTGGFKTIF', '10.1038/s41586-021-03862-z'), ('CATDTGGFKTIF', '10.1038/s41586-021-03862-z'), ('CAVDTGGFKTIF', '10.1038/s41586-021-03862-z')]	Regulatory protein E2	HPV
	clone098758	CAACTAGCAGGGTATG-1_2_1_2_2_1_1	TRBV27	TRBJ1-2	TRB	CASSSGDGNYGYTF	1	QVDYYGLYY	0.419133	[('CASSLGDGNYGYTF', '10.1038/s41586-021-03862-z'), ('CASSPVDGNYGYTF', '10.1038/s41586-021-03862-z'), ('CASSSADGNYGYTF', '10.1038/s41586-021-03862-z'), ('CASSSGDGNYGYTF', '10.1038/s41586-021-03862-z'), ('CPSSSGDGNYGYTF', '10.1038/s41586-021-03862-z')]	Regulatory protein E2	HPV
	clone098759	CAAGATCTCGAGAACG-1_2_1_2_2_1_1	TRAV21	TRAJ9	TRA	CAVDTGGFKTIF	1	QVDYYGLYY	0.419133	[('CAADTGGFKTIF', '10.1038/s41586-021-03862-z'), ('CAPDTGGFKTIF', '10.1038/s41586-021-03862-z'), ('CASDTGGFKTIF', '10.1038/s41586-021-03862-z'), ('CATDTGGFKTIF', '10.1038/s41586-021-03862-z'), ('CAVDTGGFKTIF', '10.1038/s41586-021-03862-z')]	Regulatory protein E2	HPV
	clone098759	CAAGATCTCGAGAACG-1_2_1_2_2_1_1	TRBV27	TRBJ1-2	TRB	CASSSGDGNYGYTF	1	QVDYYGLYY	0.419133	[('CASSLGDGNYGYTF', '10.1038/s41586-021-03862-z'), ('CASSPVDGNYGYTF', '10.1038/s41586-021-03862-z'), ('CASSSADGNYGYTF', '10.1038/s41586-021-03862-z'), ('CASSSGDGNYGYTF', '10.1038/s41586-021-03862-z'), ('CPSSSGDGNYGYTF', '10.1038/s41586-021-03862-z')]	Regulatory protein E2	HPV
	clone098760	CACAAACCACCTATCC-1_2_1_2_2_1_1	TRAV21	TRAJ9	TRA	CAVDTGGFKTIF	1	QVDYYGLYY	0.419133	[('CAADTGGFKTIF', '10.1038/s41586-021-03862-z'), ('CAPDTGGFKTIF', '10.1038/s41586-021-03862-z'), ('CASDTGGFKTIF', '10.1038/s41586-021-03862-z'), ('CATDTGGFKTIF', '10.1038/s41586-021-03862-z'), ('CAVDTGGFKTIF', '10.1038/s41586-021-03862-z')]	Regulatory protein E2	HPV
	clone098760	CACAAACCACCTATCC-1_2_1_2_2_1_1	TRBV27	TRBJ1-2	TRB	CASSSGDGNYGYTF	1	QVDYYGLYY	0.419133	[('CASSLGDGNYGYTF', '10.1038/s41586-021-03862-z'), ('CASSPVDGNYGYTF', '10.1038/s41586-021-03862-z'), ('CASSSADGNYGYTF', '10.1038/s41586-021-03862-z'), ('CASSSGDGNYGYTF', '10.1038/s41586-021-03862-z'), ('CPSSSGDGNYGYTF', '10.1038/s41586-021-03862-z')]	Regulatory protein E2	HPV
	clone098761	CACATTTAGACTCGGA-1_2_1_2_2_1_1	TRAV21	TRAJ9	TRA	CAVDTGGFKTIF	1	QVDYYGLYY	0.419133	[('CAADTGGFKTIF', '10.1038/s41586-021-03862-z'), ('CAPDTGGFKTIF', '10.1038/s41586-021-03862-z'), ('CASDTGGFKTIF', '10.1038/s41586-021-03862-z'), ('CATDTGGFKTIF', '10.1038/s41586-021-03862-z'), ('CAVDTGGFKTIF', '10.1038/s41586-021-03862-z')]	Regulatory protein E2	HPV
	clone098761	CACATTTAGACTCGGA-1_2_1_2_2_1_1	TRBV27	TRBJ1-2	TRB	CASSSGDGNYGYTF	1	QVDYYGLYY	0.419133	[('CASSLGDGNYGYTF', '10.1038/s41586-021-03862-z'), ('CASSPVDGNYGYTF', '10.1038/s41586-021-03862-z'), ('CASSSADGNYGYTF', '10.1038/s41586-021-03862-z'), ('CASSSGDGNYGYTF', '10.1038/s41586-021-03862-z'), ('CPSSSGDGNYGYTF', '10.1038/s41586-021-03862-z')]	Regulatory protein E2	HPV
	clone098762	CACCAGGGTCATCCCT-1_2_1_2_2_1_1	TRAV21	TRAJ9	TRA	CAVDTGGFKTIF	1	QVDYYGLYY	0.419133	[('CAADTGGFKTIF', '10.1038/s41586-021-03862-z'), ('CAPDTGGFKTIF', '10.1038/s41586-021-03862-z'), ('CASDTGGFKTIF', '10.1038/s41586-021-03862-z'), ('CATDTGGFKTIF', '10.1038/s41586-021-03862-z'), ('CAVDTGGFKTIF', '10.1038/s41586-021-03862-z')]	Regulatory protein E2	HPV
	clone098762	CACCAGGGTCATCCCT-1_2_1_2_2_1_1	TRBV27	TRBJ1-2	TRB	CASSSGDGNYGYTF	1	QVDYYGLYY	0.419133	[('CASSLGDGNYGYTF', '10.1038/s41586-021-03862-z'), ('CASSPVDGNYGYTF', '10.1038/s41586-021-03862-z'), ('CASSSADGNYGYTF', '10.1038/s41586-021-03862-z'), ('CASSSGDGNYGYTF', '10.1038/s41586-021-03862-z'), ('CPSSSGDGNYGYTF', '10.1038/s41586-021-03862-z')]	Regulatory protein E2	HPV
	clone098763	CACCTTGCAGACTCGC-1_2_1_2_2_1_1	TRAV21	TRAJ9	TRA	CAVDTGGFKTIF	1	QVDYYGLYY	0.419133	[('CAADTGGFKTIF', '10.1038/s41586-021-03862-z'), ('CAPDTGGFKTIF', '10.1038/s41586-021-03862-z'), ('CASDTGGFKTIF', '10.1038/s41586-021-03862-z'), ('CATDTGGFKTIF', '10.1038/s41586-021-03862-z'), ('CAVDTGGFKTIF', '10.1038/s41586-021-03862-z')]	Regulatory protein E2	HPV
	clone098763	CACCTTGCAGACTCGC-1_2_1_2_2_1_1	TRBV27	TRBJ1-2	TRB	CASSSGDGNYGYTF	1	QVDYYGLYY	0.419133	[('CASSLGDGNYGYTF', '10.1038/s41586-021-03862-z'), ('CASSPVDGNYGYTF', '10.1038/s41586-021-03862-z'), ('CASSSADGNYGYTF', '10.1038/s41586-021-03862-z'), ('CASSSGDGNYGYTF', '10.1038/s41586-021-03862-z'), ('CPSSSGDGNYGYTF', '10.1038/s41586-021-03862-z')]	Regulatory protein E2	HPV
	clone098764	CAGATCAAGGTGTGGT-1_2_1_2_2_1_1	TRAV21	TRAJ9	TRA	CAVDTGGFKTIF	1	QVDYYGLYY	0.419133	[('CAADTGGFKTIF', '10.1038/s41586-021-03862-z'), ('CAPDTGGFKTIF', '10.1038/s41586-021-03862-z'), ('CASDTGGFKTIF', '10.1038/s41586-021-03862-z'), ('CATDTGGFKTIF', '10.1038/s41586-021-03862-z'), ('CAVDTGGFKTIF', '10.1038/s41586-021-03862-z')]	Regulatory protein E2	HPV
	clone098764	CAGATCAAGGTGTGGT-1_2_1_2_2_1_1	TRBV27	TRBJ1-2	TRB	CASSSGDGNYGYTF	1	QVDYYGLYY	0.419133	[('CASSLGDGNYGYTF', '10.1038/s41586-021-03862-z'), ('CASSPVDGNYGYTF', '10.1038/s41586-021-03862-z'), ('CASSSADGNYGYTF', '10.1038/s41586-021-03862-z'), ('CASSSGDGNYGYTF', '10.1038/s41586-021-03862-z'), ('CPSSSGDGNYGYTF', '10.1038/s41586-021-03862-z')]	Regulatory protein E2	HPV
	clone098765	CAGCAGCGTTATGTGC-1_2_1_2_2_1_1	TRAV21	TRAJ9	TRA	CAVDTGGFKTIF	1	QVDYYGLYY	0.419133	[('CAADTGGFKTIF', '10.1038/s41586-021-03862-z'), ('CAPDTGGFKTIF', '10.1038/s41586-021-03862-z'), ('CASDTGGFKTIF', '10.1038/s41586-021-03862-z'), ('CATDTGGFKTIF', '10.1038/s41586-021-03862-z'), ('CAVDTGGFKTIF', '10.1038/s41586-021-03862-z')]	Regulatory protein E2	HPV
	clone098765	CAGCAGCGTTATGTGC-1_2_1_2_2_1_1	TRBV27	TRBJ1-2	TRB	CASSSGDGNYGYTF	1	QVDYYGLYY	0.419133	[('CASSLGDGNYGYTF', '10.1038/s41586-021-03862-z'), ('CASSPVDGNYGYTF', '10.1038/s41586-021-03862-z'), ('CASSSADGNYGYTF', '10.1038/s41586-021-03862-z'), ('CASSSGDGNYGYTF', '10.1038/s41586-021-03862-z'), ('CPSSSGDGNYGYTF', '10.1038/s41586-021-03862-z')]	Regulatory protein E2	HPV
	clone098766	CATATGGTCCAAGTAC-1_2_1_2_2_1_1	TRAV21	TRAJ9	TRA	CAVDTGGFKTIF	1	QVDYYGLYY	0.419133	[('CAADTGGFKTIF', '10.1038/s41586-021-03862-z'), ('CAPDTGGFKTIF', '10.1038/s41586-021-03862-z'), ('CASDTGGFKTIF', '10.1038/s41586-021-03862-z'), ('CATDTGGFKTIF', '10.1038/s41586-021-03862-z'), ('CAVDTGGFKTIF', '10.1038/s41586-021-03862-z')]	Regulatory protein E2	HPV
	clone098766	CATATGGTCCAAGTAC-1_2_1_2_2_1_1	TRBV27	TRBJ1-2	TRB	CASSSGDGNYGYTF	1	QVDYYGLYY	0.419133	[('CASSLGDGNYGYTF', '10.1038/s41586-021-03862-z'), ('CASSPVDGNYGYTF', '10.1038/s41586-021-03862-z'), ('CASSSADGNYGYTF', '10.1038/s41586-021-03862-z'), ('CASSSGDGNYGYTF', '10.1038/s41586-021-03862-z'), ('CPSSSGDGNYGYTF', '10.1038/s41586-021-03862-z')]	Regulatory protein E2	HPV
	clone098767	CATATTCGTTCACCTC-1_2_1_2_2_1_1	TRAV21	TRAJ9	TRA	CAVDTGGFKTIF	1	QVDYYGLYY	0.419133	[('CAADTGGFKTIF', '10.1038/s41586-021-03862-z'), ('CAPDTGGFKTIF', '10.1038/s41586-021-03862-z'), ('CASDTGGFKTIF', '10.1038/s41586-021-03862-z'), ('CATDTGGFKTIF', '10.1038/s41586-021-03862-z'), ('CAVDTGGFKTIF', '10.1038/s41586-021-03862-z')]	Regulatory protein E2	HPV
	clone098767	CATATTCGTTCACCTC-1_2_1_2_2_1_1	TRBV27	TRBJ1-2	TRB	CASSSGDGNYGYTF	1	QVDYYGLYY	0.419133	[('CASSLGDGNYGYTF', '10.1038/s41586-021-03862-z'), ('CASSPVDGNYGYTF', '10.1038/s41586-021-03862-z'), ('CASSSADGNYGYTF', '10.1038/s41586-021-03862-z'), ('CASSSGDGNYGYTF', '10.1038/s41586-021-03862-z'), ('CPSSSGDGNYGYTF', '10.1038/s41586-021-03862-z')]	Regulatory protein E2	HPV
	clone098768	CATCAAGGTACGAAAT-1_2_1_2_2_1_1	TRAV21	TRAJ9	TRA	CAVDTGGFKTIF	1	QVDYYGLYY	0.419133	[('CAADTGGFKTIF', '10.1038/s41586-021-03862-z'), ('CAPDTGGFKTIF', '10.1038/s41586-021-03862-z'), ('CASDTGGFKTIF', '10.1038/s41586-021-03862-z'), ('CATDTGGFKTIF', '10.1038/s41586-021-03862-z'), ('CAVDTGGFKTIF', '10.1038/s41586-021-03862-z')]	Regulatory protein E2	HPV
	clone098768	CATCAAGGTACGAAAT-1_2_1_2_2_1_1	TRBV27	TRBJ1-2	TRB	CASSSGDGNYGYTF	1	QVDYYGLYY	0.419133	[('CASSLGDGNYGYTF', '10.1038/s41586-021-03862-z'), ('CASSPVDGNYGYTF', '10.1038/s41586-021-03862-z'), ('CASSSADGNYGYTF', '10.1038/s41586-021-03862-z'), ('CASSSGDGNYGYTF', '10.1038/s41586-021-03862-z'), ('CPSSSGDGNYGYTF', '10.1038/s41586-021-03862-z')]	Regulatory protein E2	HPV
	clone098769	CATCAGATCAGTCAGT-1_2_1_2_2_1_1	TRAV21	TRAJ9	TRA	CAVDTGGFKTIF	1	QVDYYGLYY	0.419133	[('CAADTGGFKTIF', '10.1038/s41586-021-03862-z'), ('CAPDTGGFKTIF', '10.1038/s41586-021-03862-z'), ('CASDTGGFKTIF', '10.1038/s41586-021-03862-z'), ('CATDTGGFKTIF', '10.1038/s41586-021-03862-z'), ('CAVDTGGFKTIF', '10.1038/s41586-021-03862-z')]	Regulatory protein E2	HPV
	clone098769	CATCAGATCAGTCAGT-1_2_1_2_2_1_1	TRBV27	TRBJ1-2	TRB	CASSSGDGNYGYTF	1	QVDYYGLYY	0.419133	[('CASSLGDGNYGYTF', '10.1038/s41586-021-03862-z'), ('CASSPVDGNYGYTF', '10.1038/s41586-021-03862-z'), ('CASSSADGNYGYTF', '10.1038/s41586-021-03862-z'), ('CASSSGDGNYGYTF', '10.1038/s41586-021-03862-z'), ('CPSSSGDGNYGYTF', '10.1038/s41586-021-03862-z')]	Regulatory protein E2	HPV
	clone098770	CCAATCCAGTCCGGTC-1_2_1_2_2_1_1	TRAV21	TRAJ9	TRA	CAVDTGGFKTIF	1	QVDYYGLYY	0.419133	[('CAADTGGFKTIF', '10.1038/s41586-021-03862-z'), ('CAPDTGGFKTIF', '10.1038/s41586-021-03862-z'), ('CASDTGGFKTIF', '10.1038/s41586-021-03862-z'), ('CATDTGGFKTIF', '10.1038/s41586-021-03862-z'), ('CAVDTGGFKTIF', '10.1038/s41586-021-03862-z')]	Regulatory protein E2	HPV
	clone098770	CCAATCCAGTCCGGTC-1_2_1_2_2_1_1	TRBV27	TRBJ1-2	TRB	CASSSGDGNYGYTF	1	QVDYYGLYY	0.419133	[('CASSLGDGNYGYTF', '10.1038/s41586-021-03862-z'), ('CASSPVDGNYGYTF', '10.1038/s41586-021-03862-z'), ('CASSSADGNYGYTF', '10.1038/s41586-021-03862-z'), ('CASSSGDGNYGYTF', '10.1038/s41586-021-03862-z'), ('CPSSSGDGNYGYTF', '10.1038/s41586-021-03862-z')]	Regulatory protein E2	HPV
	clone098772	CCTACCAAGCACCGCT-1_2_1_2_2_1_1	TRAV21	TRAJ9	TRA	CAVDTGGFKTIF	1	QVDYYGLYY	0.419133	[('CAADTGGFKTIF', '10.1038/s41586-021-03862-z'), ('CAPDTGGFKTIF', '10.1038/s41586-021-03862-z'), ('CASDTGGFKTIF', '10.1038/s41586-021-03862-z'), ('CATDTGGFKTIF', '10.1038/s41586-021-03862-z'), ('CAVDTGGFKTIF', '10.1038/s41586-021-03862-z')]	Regulatory protein E2	HPV
	clone098772	CCTACCAAGCACCGCT-1_2_1_2_2_1_1	TRBV27	TRBJ1-2	TRB	CASSSGDGNYGYTF	1	QVDYYGLYY	0.419133	[('CASSLGDGNYGYTF', '10.1038/s41586-021-03862-z'), ('CASSPVDGNYGYTF', '10.1038/s41586-021-03862-z'), ('CASSSADGNYGYTF', '10.1038/s41586-021-03862-z'), ('CASSSGDGNYGYTF', '10.1038/s41586-021-03862-z'), ('CPSSSGDGNYGYTF', '10.1038/s41586-021-03862-z')]	Regulatory protein E2	HPV
	clone098773	CCTAGCTAGTAAGTAC-1_2_1_2_2_1_1	TRAV21	TRAJ9	TRA	CAVDTGGFKTIF	1	QVDYYGLYY	0.419133	[('CAADTGGFKTIF', '10.1038/s41586-021-03862-z'), ('CAPDTGGFKTIF', '10.1038/s41586-021-03862-z'), ('CASDTGGFKTIF', '10.1038/s41586-021-03862-z'), ('CATDTGGFKTIF', '10.1038/s41586-021-03862-z'), ('CAVDTGGFKTIF', '10.1038/s41586-021-03862-z')]	Regulatory protein E2	HPV
	clone098773	CCTAGCTAGTAAGTAC-1_2_1_2_2_1_1	TRBV27	TRBJ1-2	TRB	CASSSGDGNYGYTF	1	QVDYYGLYY	0.419133	[('CASSLGDGNYGYTF', '10.1038/s41586-021-03862-z'), ('CASSPVDGNYGYTF', '10.1038/s41586-021-03862-z'), ('CASSSADGNYGYTF', '10.1038/s41586-021-03862-z'), ('CASSSGDGNYGYTF', '10.1038/s41586-021-03862-z'), ('CPSSSGDGNYGYTF', '10.1038/s41586-021-03862-z')]	Regulatory protein E2	HPV
	clone098774	CCTCTGAGTTACGACT-1_2_1_2_2_1_1	TRAV21	TRAJ9	TRA	CAVDTGGFKTIF	1	QVDYYGLYY	0.419133	[('CAADTGGFKTIF', '10.1038/s41586-021-03862-z'), ('CAPDTGGFKTIF', '10.1038/s41586-021-03862-z'), ('CASDTGGFKTIF', '10.1038/s41586-021-03862-z'), ('CATDTGGFKTIF', '10.1038/s41586-021-03862-z'), ('CAVDTGGFKTIF', '10.1038/s41586-021-03862-z')]	Regulatory protein E2	HPV
	clone098774	CCTCTGAGTTACGACT-1_2_1_2_2_1_1	TRBV27	TRBJ1-2	TRB	CASSSGDGNYGYTF	1	QVDYYGLYY	0.419133	[('CASSLGDGNYGYTF', '10.1038/s41586-021-03862-z'), ('CASSPVDGNYGYTF', '10.1038/s41586-021-03862-z'), ('CASSSADGNYGYTF', '10.1038/s41586-021-03862-z'), ('CASSSGDGNYGYTF', '10.1038/s41586-021-03862-z'), ('CPSSSGDGNYGYTF', '10.1038/s41586-021-03862-z')]	Regulatory protein E2	HPV
	clone098775	CCTTCCCTCGCGGATC-1_2_1_2_2_1_1	TRAV21	TRAJ9	TRA	CAVDTGGFKTIF	1	QVDYYGLYY	0.419133	[('CAADTGGFKTIF', '10.1038/s41586-021-03862-z'), ('CAPDTGGFKTIF', '10.1038/s41586-021-03862-z'), ('CASDTGGFKTIF', '10.1038/s41586-021-03862-z'), ('CATDTGGFKTIF', '10.1038/s41586-021-03862-z'), ('CAVDTGGFKTIF', '10.1038/s41586-021-03862-z')]	Regulatory protein E2	HPV
	clone098775	CCTTCCCTCGCGGATC-1_2_1_2_2_1_1	TRBV27	TRBJ1-2	TRB	CASSSGDGNYGYTF	1	QVDYYGLYY	0.419133	[('CASSLGDGNYGYTF', '10.1038/s41586-021-03862-z'), ('CASSPVDGNYGYTF', '10.1038/s41586-021-03862-z'), ('CASSSADGNYGYTF', '10.1038/s41586-021-03862-z'), ('CASSSGDGNYGYTF', '10.1038/s41586-021-03862-z'), ('CPSSSGDGNYGYTF', '10.1038/s41586-021-03862-z')]	Regulatory protein E2	HPV
	clone098776	CGAACATCAGGGTACA-1_2_1_2_2_1_1	TRAV21	TRAJ9	TRA	CAVDTGGFKTIF	1	QVDYYGLYY	0.419133	[('CAADTGGFKTIF', '10.1038/s41586-021-03862-z'), ('CAPDTGGFKTIF', '10.1038/s41586-021-03862-z'), ('CASDTGGFKTIF', '10.1038/s41586-021-03862-z'), ('CATDTGGFKTIF', '10.1038/s41586-021-03862-z'), ('CAVDTGGFKTIF', '10.1038/s41586-021-03862-z')]	Regulatory protein E2	HPV
	clone098776	CGAACATCAGGGTACA-1_2_1_2_2_1_1	TRBV27	TRBJ1-2	TRB	CASSSGDGNYGYTF	1	QVDYYGLYY	0.419133	[('CASSLGDGNYGYTF', '10.1038/s41586-021-03862-z'), ('CASSPVDGNYGYTF', '10.1038/s41586-021-03862-z'), ('CASSSADGNYGYTF', '10.1038/s41586-021-03862-z'), ('CASSSGDGNYGYTF', '10.1038/s41586-021-03862-z'), ('CPSSSGDGNYGYTF', '10.1038/s41586-021-03862-z')]	Regulatory protein E2	HPV
	clone098777	CGATGTATCCGCTGTT-1_2_1_2_2_1_1	TRAV21	TRAJ9	TRA	CAVDTGGFKTIF	1	QVDYYGLYY	0.419133	[('CAADTGGFKTIF', '10.1038/s41586-021-03862-z'), ('CAPDTGGFKTIF', '10.1038/s41586-021-03862-z'), ('CASDTGGFKTIF', '10.1038/s41586-021-03862-z'), ('CATDTGGFKTIF', '10.1038/s41586-021-03862-z'), ('CAVDTGGFKTIF', '10.1038/s41586-021-03862-z')]	Regulatory protein E2	HPV
	clone098777	CGATGTATCCGCTGTT-1_2_1_2_2_1_1	TRBV27	TRBJ1-2	TRB	CASSSGDGNYGYTF	1	QVDYYGLYY	0.419133	[('CASSLGDGNYGYTF', '10.1038/s41586-021-03862-z'), ('CASSPVDGNYGYTF', '10.1038/s41586-021-03862-z'), ('CASSSADGNYGYTF', '10.1038/s41586-021-03862-z'), ('CASSSGDGNYGYTF', '10.1038/s41586-021-03862-z'), ('CPSSSGDGNYGYTF', '10.1038/s41586-021-03862-z')]	Regulatory protein E2	HPV
	clone098778	CGCGGTACAGGACGTA-1_2_1_2_2_1_1	TRAV21	TRAJ9	TRA	CAVDTGGFKTIF	1	QVDYYGLYY	0.419133	[('CAADTGGFKTIF', '10.1038/s41586-021-03862-z'), ('CAPDTGGFKTIF', '10.1038/s41586-021-03862-z'), ('CASDTGGFKTIF', '10.1038/s41586-021-03862-z'), ('CATDTGGFKTIF', '10.1038/s41586-021-03862-z'), ('CAVDTGGFKTIF', '10.1038/s41586-021-03862-z')]	Regulatory protein E2	HPV
	clone098778	CGCGGTACAGGACGTA-1_2_1_2_2_1_1	TRBV27	TRBJ1-2	TRB	CASSSGDGNYGYTF	1	QVDYYGLYY	0.419133	[('CASSLGDGNYGYTF', '10.1038/s41586-021-03862-z'), ('CASSPVDGNYGYTF', '10.1038/s41586-021-03862-z'), ('CASSSADGNYGYTF', '10.1038/s41586-021-03862-z'), ('CASSSGDGNYGYTF', '10.1038/s41586-021-03862-z'), ('CPSSSGDGNYGYTF', '10.1038/s41586-021-03862-z')]	Regulatory protein E2	HPV
	clone098779	CGCTTCAAGAGGTAGA-1_2_1_2_2_1_1	TRAV21	TRAJ9	TRA	CAVDTGGFKTIF	1	QVDYYGLYY	0.419133	[('CAADTGGFKTIF', '10.1038/s41586-021-03862-z'), ('CAPDTGGFKTIF', '10.1038/s41586-021-03862-z'), ('CASDTGGFKTIF', '10.1038/s41586-021-03862-z'), ('CATDTGGFKTIF', '10.1038/s41586-021-03862-z'), ('CAVDTGGFKTIF', '10.1038/s41586-021-03862-z')]	Regulatory protein E2	HPV
	clone098779	CGCTTCAAGAGGTAGA-1_2_1_2_2_1_1	TRBV27	TRBJ1-2	TRB	CASSSGDGNYGYTF	1	QVDYYGLYY	0.419133	[('CASSLGDGNYGYTF', '10.1038/s41586-021-03862-z'), ('CASSPVDGNYGYTF', '10.1038/s41586-021-03862-z'), ('CASSSADGNYGYTF', '10.1038/s41586-021-03862-z'), ('CASSSGDGNYGYTF', '10.1038/s41586-021-03862-z'), ('CPSSSGDGNYGYTF', '10.1038/s41586-021-03862-z')]	Regulatory protein E2	HPV
	clone098780	CGGTTAAAGCTAGTCT-1_2_1_2_2_1_1	TRAV21	TRAJ9	TRA	CAVDTGGFKTIF	1	QVDYYGLYY	0.419133	[('CAADTGGFKTIF', '10.1038/s41586-021-03862-z'), ('CAPDTGGFKTIF', '10.1038/s41586-021-03862-z'), ('CASDTGGFKTIF', '10.1038/s41586-021-03862-z'), ('CATDTGGFKTIF', '10.1038/s41586-021-03862-z'), ('CAVDTGGFKTIF', '10.1038/s41586-021-03862-z')]	Regulatory protein E2	HPV
	clone098780	CGGTTAAAGCTAGTCT-1_2_1_2_2_1_1	TRBV27	TRBJ1-2	TRB	CASSSGDGNYGYTF	1	QVDYYGLYY	0.419133	[('CASSLGDGNYGYTF', '10.1038/s41586-021-03862-z'), ('CASSPVDGNYGYTF', '10.1038/s41586-021-03862-z'), ('CASSSADGNYGYTF', '10.1038/s41586-021-03862-z'), ('CASSSGDGNYGYTF', '10.1038/s41586-021-03862-z'), ('CPSSSGDGNYGYTF', '10.1038/s41586-021-03862-z')]	Regulatory protein E2	HPV
	clone098781	CGTAGCGTCTGAGGGA-1_2_1_2_2_1_1	TRAV21	TRAJ9	TRA	CAVDTGGFKTIF	1	QVDYYGLYY	0.419133	[('CAADTGGFKTIF', '10.1038/s41586-021-03862-z'), ('CAPDTGGFKTIF', '10.1038/s41586-021-03862-z'), ('CASDTGGFKTIF', '10.1038/s41586-021-03862-z'), ('CATDTGGFKTIF', '10.1038/s41586-021-03862-z'), ('CAVDTGGFKTIF', '10.1038/s41586-021-03862-z')]	Regulatory protein E2	HPV
	clone098781	CGTAGCGTCTGAGGGA-1_2_1_2_2_1_1	TRBV27	TRBJ1-2	TRB	CASSSGDGNYGYTF	1	QVDYYGLYY	0.419133	[('CASSLGDGNYGYTF', '10.1038/s41586-021-03862-z'), ('CASSPVDGNYGYTF', '10.1038/s41586-021-03862-z'), ('CASSSADGNYGYTF', '10.1038/s41586-021-03862-z'), ('CASSSGDGNYGYTF', '10.1038/s41586-021-03862-z'), ('CPSSSGDGNYGYTF', '10.1038/s41586-021-03862-z')]	Regulatory protein E2	HPV
	clone098782	CGTCACTAGGCTCAGA-1_2_1_2_2_1_1	TRAV21	TRAJ9	TRA	CAVDTGGFKTIF	1	QVDYYGLYY	0.419133	[('CAADTGGFKTIF', '10.1038/s41586-021-03862-z'), ('CAPDTGGFKTIF', '10.1038/s41586-021-03862-z'), ('CASDTGGFKTIF', '10.1038/s41586-021-03862-z'), ('CATDTGGFKTIF', '10.1038/s41586-021-03862-z'), ('CAVDTGGFKTIF', '10.1038/s41586-021-03862-z')]	Regulatory protein E2	HPV
	clone098782	CGTCACTAGGCTCAGA-1_2_1_2_2_1_1	TRBV27	TRBJ1-2	TRB	CASSSGDGNYGYTF	1	QVDYYGLYY	0.419133	[('CASSLGDGNYGYTF', '10.1038/s41586-021-03862-z'), ('CASSPVDGNYGYTF', '10.1038/s41586-021-03862-z'), ('CASSSADGNYGYTF', '10.1038/s41586-021-03862-z'), ('CASSSGDGNYGYTF', '10.1038/s41586-021-03862-z'), ('CPSSSGDGNYGYTF', '10.1038/s41586-021-03862-z')]	Regulatory protein E2	HPV
	clone098783	CGTCACTAGGGTGTGT-1_2_1_2_2_1_1	TRAV21	TRAJ9	TRA	CAVDTGGFKTIF	1	QVDYYGLYY	0.419133	[('CAADTGGFKTIF', '10.1038/s41586-021-03862-z'), ('CAPDTGGFKTIF', '10.1038/s41586-021-03862-z'), ('CASDTGGFKTIF', '10.1038/s41586-021-03862-z'), ('CATDTGGFKTIF', '10.1038/s41586-021-03862-z'), ('CAVDTGGFKTIF', '10.1038/s41586-021-03862-z')]	Regulatory protein E2	HPV
	clone098783	CGTCACTAGGGTGTGT-1_2_1_2_2_1_1	TRBV27	TRBJ1-2	TRB	CASSSGDGNYGYTF	1	QVDYYGLYY	0.419133	[('CASSLGDGNYGYTF', '10.1038/s41586-021-03862-z'), ('CASSPVDGNYGYTF', '10.1038/s41586-021-03862-z'), ('CASSSADGNYGYTF', '10.1038/s41586-021-03862-z'), ('CASSSGDGNYGYTF', '10.1038/s41586-021-03862-z'), ('CPSSSGDGNYGYTF', '10.1038/s41586-021-03862-z')]	Regulatory protein E2	HPV
	clone098784	CGTTGGGCACTGCCAG-1_2_1_2_2_1_1	TRAV21	TRAJ9	TRA	CAVDTGGFKTIF	1	QVDYYGLYY	0.419133	[('CAADTGGFKTIF', '10.1038/s41586-021-03862-z'), ('CAPDTGGFKTIF', '10.1038/s41586-021-03862-z'), ('CASDTGGFKTIF', '10.1038/s41586-021-03862-z'), ('CATDTGGFKTIF', '10.1038/s41586-021-03862-z'), ('CAVDTGGFKTIF', '10.1038/s41586-021-03862-z')]	Regulatory protein E2	HPV
	clone098784	CGTTGGGCACTGCCAG-1_2_1_2_2_1_1	TRBV27	TRBJ1-2	TRB	CASSSGDGNYGYTF	1	QVDYYGLYY	0.419133	[('CASSLGDGNYGYTF', '10.1038/s41586-021-03862-z'), ('CASSPVDGNYGYTF', '10.1038/s41586-021-03862-z'), ('CASSSADGNYGYTF', '10.1038/s41586-021-03862-z'), ('CASSSGDGNYGYTF', '10.1038/s41586-021-03862-z'), ('CPSSSGDGNYGYTF', '10.1038/s41586-021-03862-z')]	Regulatory protein E2	HPV
	clone098785	CGTTGGGTCATAAAGG-1_2_1_2_2_1_1	TRAV21	TRAJ9	TRA	CAVDTGGFKTIF	1	QVDYYGLYY	0.419133	[('CAADTGGFKTIF', '10.1038/s41586-021-03862-z'), ('CAPDTGGFKTIF', '10.1038/s41586-021-03862-z'), ('CASDTGGFKTIF', '10.1038/s41586-021-03862-z'), ('CATDTGGFKTIF', '10.1038/s41586-021-03862-z'), ('CAVDTGGFKTIF', '10.1038/s41586-021-03862-z')]	Regulatory protein E2	HPV
	clone098785	CGTTGGGTCATAAAGG-1_2_1_2_2_1_1	TRBV27	TRBJ1-2	TRB	CASSSGDGNYGYTF	1	QVDYYGLYY	0.419133	[('CASSLGDGNYGYTF', '10.1038/s41586-021-03862-z'), ('CASSPVDGNYGYTF', '10.1038/s41586-021-03862-z'), ('CASSSADGNYGYTF', '10.1038/s41586-021-03862-z'), ('CASSSGDGNYGYTF', '10.1038/s41586-021-03862-z'), ('CPSSSGDGNYGYTF', '10.1038/s41586-021-03862-z')]	Regulatory protein E2	HPV
	clone098786	CTAATGGTCGTGGACC-1_2_1_2_2_1_1	TRAV21	TRAJ9	TRA	CAVDTGGFKTIF	1	QVDYYGLYY	0.419133	[('CAADTGGFKTIF', '10.1038/s41586-021-03862-z'), ('CAPDTGGFKTIF', '10.1038/s41586-021-03862-z'), ('CASDTGGFKTIF', '10.1038/s41586-021-03862-z'), ('CATDTGGFKTIF', '10.1038/s41586-021-03862-z'), ('CAVDTGGFKTIF', '10.1038/s41586-021-03862-z')]	Regulatory protein E2	HPV
	clone098786	CTAATGGTCGTGGACC-1_2_1_2_2_1_1	TRBV27	TRBJ1-2	TRB	CASSSGDGNYGYTF	1	QVDYYGLYY	0.419133	[('CASSLGDGNYGYTF', '10.1038/s41586-021-03862-z'), ('CASSPVDGNYGYTF', '10.1038/s41586-021-03862-z'), ('CASSSADGNYGYTF', '10.1038/s41586-021-03862-z'), ('CASSSGDGNYGYTF', '10.1038/s41586-021-03862-z'), ('CPSSSGDGNYGYTF', '10.1038/s41586-021-03862-z')]	Regulatory protein E2	HPV
	clone098787	CTCGTACAGTATCTCG-1_2_1_2_2_1_1	TRAV21	TRAJ9	TRA	CAVDTGGFKTIF	1	QVDYYGLYY	0.419133	[('CAADTGGFKTIF', '10.1038/s41586-021-03862-z'), ('CAPDTGGFKTIF', '10.1038/s41586-021-03862-z'), ('CASDTGGFKTIF', '10.1038/s41586-021-03862-z'), ('CATDTGGFKTIF', '10.1038/s41586-021-03862-z'), ('CAVDTGGFKTIF', '10.1038/s41586-021-03862-z')]	Regulatory protein E2	HPV
	clone098787	CTCGTACAGTATCTCG-1_2_1_2_2_1_1	TRBV27	TRBJ1-2	TRB	CASSSGDGNYGYTF	1	QVDYYGLYY	0.419133	[('CASSLGDGNYGYTF', '10.1038/s41586-021-03862-z'), ('CASSPVDGNYGYTF', '10.1038/s41586-021-03862-z'), ('CASSSADGNYGYTF', '10.1038/s41586-021-03862-z'), ('CASSSGDGNYGYTF', '10.1038/s41586-021-03862-z'), ('CPSSSGDGNYGYTF', '10.1038/s41586-021-03862-z')]	Regulatory protein E2	HPV
	clone098788	CTCGTACGTCGTTGTA-1_2_1_2_2_1_1	TRAV21	TRAJ9	TRA	CAVDTGGFKTIF	1	QVDYYGLYY	0.419133	[('CAADTGGFKTIF', '10.1038/s41586-021-03862-z'), ('CAPDTGGFKTIF', '10.1038/s41586-021-03862-z'), ('CASDTGGFKTIF', '10.1038/s41586-021-03862-z'), ('CATDTGGFKTIF', '10.1038/s41586-021-03862-z'), ('CAVDTGGFKTIF', '10.1038/s41586-021-03862-z')]	Regulatory protein E2	HPV
	clone098788	CTCGTACGTCGTTGTA-1_2_1_2_2_1_1	TRBV27	TRBJ1-2	TRB	CASSSGDGNYGYTF	1	QVDYYGLYY	0.419133	[('CASSLGDGNYGYTF', '10.1038/s41586-021-03862-z'), ('CASSPVDGNYGYTF', '10.1038/s41586-021-03862-z'), ('CASSSADGNYGYTF', '10.1038/s41586-021-03862-z'), ('CASSSGDGNYGYTF', '10.1038/s41586-021-03862-z'), ('CPSSSGDGNYGYTF', '10.1038/s41586-021-03862-z')]	Regulatory protein E2	HPV
	clone098789	CTCTACGAGATCCCGC-1_2_1_2_2_1_1	TRAV21	TRAJ9	TRA	CAVDTGGFKTIF	1	QVDYYGLYY	0.419133	[('CAADTGGFKTIF', '10.1038/s41586-021-03862-z'), ('CAPDTGGFKTIF', '10.1038/s41586-021-03862-z'), ('CASDTGGFKTIF', '10.1038/s41586-021-03862-z'), ('CATDTGGFKTIF', '10.1038/s41586-021-03862-z'), ('CAVDTGGFKTIF', '10.1038/s41586-021-03862-z')]	Regulatory protein E2	HPV
[truncated: 18,631 more rows]

## Sheet: S4_alpha and beta clusters
	Supplementary Table S4. The colitis dataset TRA and TRB clusters
[truncated: 13,964 more rows]

## Sheet: S5_gamma and delta clusters
	Supplementary Table S5. The colitis dataset TRG and TRD clusters
[truncated: 2,101 more rows]

## Sheet: S6_enrichment_colitis
	Supplementary Table S6. Results of the TCR neighbor enrichment analysis using clustcrdist for the colitis dataset
[truncated: 86 more rows]

## Sheet: S7_enrich_C3
	Supplementary Table S7. Results of the TCR neighbor enrichment analysis using clustcrdist for TRBV6-2 clones from C3 clusters
[truncated: 44 more rows]

[truncated: 12 more sheets: S8_IMW, S9_Enrichment_all, S10_tcr-genes, S11_TRAV12-2J9_TRBV20-1J2-4, S12_CD4vCD8, S13_HNSCC, S14_KSA-QVD, S15_overlapping KSA.QVD, S16_colitis.overlap, S17_freq, S18_studies.overl, S19_IMW_overlap]
